# Supplementary material for: Synthesis and structure of (Z)-8-methyl-2-(8-methyl-2,3,4,9-tetra­hydro­carbazol-1-yl­idene)-2,3,4,9-tetra­hydro­carbazol-1-one
Source: Acta Crystallogr E Crystallogr Commun. 2026 Apr 10;82(Pt 5):450–3. doi: 10.1107/S2056989026003427 (PMC13148207; doi:10.1107/S2056989026003427)
Supplement: Supplementary file 1 [file e-82-00450-sup1.cif]

##############################################################################
#                                                                            #
# This CIF contains the data in a paper accepted for publication in          #
# Acta Crystallographica Section E. It conforms to the requirements of       #
# Notes for Authors for Acta Crystallographica Section E, and has been       #
# peer reviewed under the auspices of the IUCr Commission on Journals.       #
#                                                                            #
# Full details of the Crystallographic Information File format               #
# are given in the paper "The Crystallographic Information File (CIF):       #
# a New Standard Archive File for Crystallography" by S. R. Hall, F. H.      #
# Allen and I. D. Brown [Acta Cryst. (1991), A47, 655-685].                  #
#                                                                            #
# The current version of the core CIF dictionary is obtainable from          #
# ftp://ftp.iucr.org/pub/cif_core.dic.                                       #
#                                                                            #
# Software is freely available for graphical display of the structure(s)     #
# in this CIF. For information consult the CIF software page                 #
# http://www.iucr.org/resources/cif/software.                                #
#                                                                            #
# This file may be used for bona fide research purposes within the           #
# scientific community so long as proper attribution is given to the journal # 
# article from which it was obtained.                                        #
#                                                                            #
##############################################################################
data_I
_audit_creation_method     'SHELXL-2025/1'
_journal_date_recd_electronic     2026-03-02
_journal_date_accepted     2026-04-01
_journal_name_full     'Acta Crystallographica, Section E'
_journal_year     2026
_journal_volume     82
_journal_issue      1
_journal_page_first     0
_journal_page_last     0
_journal_paper_category     GO
_journal_paper_doi     10.1107/S2056989026003427
_journal_coeditor_code     HB8200
_publ_contact_author_name     'Aravazhi Amalan Thiruvalluvar'
_publ_contact_author_address
;
Principal (Retired)
63 Shanthi Nagar, 5th Street
Nanjikottai Road
Thanjavur 613 006
Tamilnadu
India
;
_publ_contact_author_email     'thiruvalluvar.a@gmail.com'
_publ_contact_author_fax     'None'
_publ_contact_author_phone     '+919894889103'
_publ_section_title
;\
Synthesis and structure of
(<i>Z</i>)-8-methyl-2-(8-methyl-2,3,4,9-tetrahydrocarbazol-1-ylidene)-2,3,4,\
9-tetrahydrocarbazol-1-one
;
loop_
    _publ_author_name
    _publ_author_footnote
    _publ_author_address
    'Sridharan, Makuteswaran' .
;
Department of Chemistry
RV College of Engineering
Bangalore 560 059
Karnataka
India
;
    'Thiruvalluvar, Aravazhi Amalan' .
;
Principal (Retired)
63 Shanthi Nagar, 5th Street
Nanjikottai Road
Thanjavur 613 006
Tamilnadu
India
;
_publ_section_synopsis
;
In the title compound, the dihedral angle between the indole fused ring units
is 36.37 (5)\% and an intramolecular N---H...O hydrogen bond closes an
<i>S</i>(7) ring. In the extended structure, inversion dimers linked by
pairwise N---H...O hydrogen bonds generate an <i>R</i>^2^~2~(10) loop.
Secondary C---H...\p contacts consolidate the packing and a \p--\p stacking
interaction is also observed.
;
_chemical_name_systematic
;\
(<i>Z</i>)-8-Methyl-2-(8-methyl-2,3,4,9-tetrahydrocarbazol-1-ylidene)-\
2,3,4,9-tetrahydrocarbazol-1-one
;
_chemical_name_common     'dicarbazole'
_chemical_formula_moiety     'C26 H24 N2 O'
_chemical_formula_sum     'C26 H24 N2 O'
_chemical_formula_iupac     'C26 H24 N2 O'
_chemical_formula_weight     380.47
_chemical_melting_point     ?
_space_group_crystal_system     monoclinic
_space_group_name_H-M_alt     'P 21/n'
_space_group_name_Hall     '-P 2yn'
loop_
    _space_group_symop_operation_xyz
    'x, y, z'
    '-x+1/2, y+1/2, -z+1/2'
    '-x, -y, -z'
    'x-1/2, -y-1/2, z-1/2'
_cell_length_a     9.424(3)
_cell_length_b     15.566(5)
_cell_length_c     13.530(5)
_cell_angle_alpha     90
_cell_angle_beta     101.748(6)
_cell_angle_gamma     90
_cell_volume     1943.3(11)
_cell_formula_units_Z     4
_cell_measurement_reflns_used     7497
_cell_measurement_theta_min     2.42
_cell_measurement_theta_max     30.48
_cell_measurement_temperature     100(2)
_exptl_crystal_description     block
_exptl_crystal_colour     red
_exptl_crystal_size_max     0.550
_exptl_crystal_size_mid     0.450
_exptl_crystal_size_min     0.350
_exptl_crystal_density_diffrn     1.300
_exptl_crystal_density_meas     ?
_exptl_crystal_density_method     ?
_exptl_crystal_F_000     808
_exptl_absorpt_coefficient_mu     0.079
_exptl_absorpt_correction_type     multi-scan
_exptl_absorpt_process_details
;
(SADABS; Krause <i>et al.</i>,  2015)
;
_exptl_absorpt_correction_T_min     0.907
_exptl_absorpt_correction_T_max     0.973
_diffrn_ambient_temperature     100(2)
_diffrn_source     'fine-focus sealed tube'
_diffrn_radiation_type     MoK\a
_diffrn_radiation_wavelength     0.71073
_diffrn_radiation_monochromator     graphite
_diffrn_measurement_device_type     'Bruker SMART APEX CCD'
_diffrn_measurement_method     '\w scans'
_diffrn_detector_area_resol_mean     ?
_diffrn_reflns_number     15853
_diffrn_reflns_av_R_equivalents     0.0297
_diffrn_reflns_av_unetI/netI     0.0302
_diffrn_reflns_theta_min     2.019
_diffrn_reflns_theta_max     28.282
_diffrn_reflns_theta_full     25.242
_diffrn_measured_fraction_theta_max     0.988
_diffrn_measured_fraction_theta_full     0.993
_diffrn_reflns_limit_h_min     -10
_diffrn_reflns_limit_h_max     12
_diffrn_reflns_limit_k_min     -20
_diffrn_reflns_limit_k_max     20
_diffrn_reflns_limit_l_min     -18
_diffrn_reflns_limit_l_max     18
_refine_special_details     ?
_reflns_number_total     4766
_reflns_number_gt     3926
_reflns_threshold_expression     'I > 2\s(I)'
_refine_ls_structure_factor_coef     Fsqd
_refine_ls_matrix_type     full
_refine_ls_R_factor_all     0.0605
_refine_ls_R_factor_gt     0.0497
_refine_ls_wR_factor_gt     0.1224
_refine_ls_wR_factor_ref     0.1299
_refine_ls_goodness_of_fit_ref     1.065
_refine_ls_restrained_S_all     1.065
_refine_ls_number_reflns     4766
_refine_ls_number_parameters     270
_refine_ls_number_restraints     0
_refine_ls_hydrogen_treatment     mixed
_refine_ls_weighting_scheme     calc
_refine_ls_weighting_details
              'w=1/[\s^2^(Fo^2^)+(0.0626P)^2^+0.5658P] where P=(Fo^2^+2Fc^2^)/3'
_atom_sites_solution_hydrogens     mixed
_atom_sites_solution_primary     direct
_atom_sites_solution_secondary     difmap
_refine_ls_shift/su_max     0.000
_refine_ls_shift/su_mean     0.000
_refine_diff_density_max     0.321
_refine_diff_density_min     -0.215
_refine_ls_extinction_method     none
_refine_ls_extinction_coef     .
loop_
    _atom_type_symbol
    _atom_type_description
    _atom_type_scat_dispersion_real
    _atom_type_scat_dispersion_imag
    _atom_type_scat_source
    'C' 'C' 0.0033 0.0016
                         'International Tables Vol C Tables 4.2.6.8 and 6.1.1.4'
    'H' 'H' 0.0000 0.0000
                         'International Tables Vol C Tables 4.2.6.8 and 6.1.1.4'
    'N' 'N' 0.0061 0.0033
                         'International Tables Vol C Tables 4.2.6.8 and 6.1.1.4'
    'O' 'O' 0.0106 0.0060
                         'International Tables Vol C Tables 4.2.6.8 and 6.1.1.4'
_computing_data_collection
;
SMART (Bruker, 2002)
;
_computing_cell_refinement
;
SAINT-Plus (Bruker, 2003)
;
_computing_data_reduction
;
SAINT-Plus (Bruker, 2003)
;
_computing_structure_solution
;
SHELXS (Sheldrick, 2008)
;
_computing_structure_refinement
;
<i>SHELXL2025/1</i> (Sheldrick, 2015)
;
_computing_molecular_graphics
;
PLATON (Spek, 2020)
;
_computing_publication_material
;
<i>SHELXL2025/1</i> (Sheldrick, 2015), ORTEP-3 for Windows (Farrugia,
2012),
PLATON (Spek, 2020) and publCIF (Westrip, 2010)
;
loop_
    _atom_site_type_symbol
    _atom_site_label
    _atom_site_fract_x
    _atom_site_fract_y
    _atom_site_fract_z
    _atom_site_U_iso_or_equiv
    _atom_site_adp_type
    _atom_site_calc_flag
    _atom_site_occupancy
    _atom_site_disorder_assembly
    _atom_site_disorder_group
    C C1 1.15744(18) -0.23918(10) 0.20283(11) 0.0336(3) Uani d 1 . .
    H H1A 1.192886 -0.203061 0.153681 0.050 Uiso calc 1 . .
    H H1B 1.052243 -0.232395 0.194170 0.050 Uiso calc 1 . .
    H H1C 1.180339 -0.299449 0.192142 0.050 Uiso calc 1 . .
    C C2 1.22915(16) -0.21259(9) 0.30769(10) 0.0275(3) Uani d 1 . .
    C C3 1.32978(16) -0.26340(10) 0.37065(11) 0.0312(3) Uani d 1 . .
    H H3 1.352957 -0.318172 0.347315 0.037 Uiso calc 1 . .
    C C4 1.39898(17) -0.23656(11) 0.46818(11) 0.0341(3) Uani d 1 . .
    H H4 1.466906 -0.273631 0.508888 0.041 Uiso calc 1 . .
    C C5 1.36983(16) -0.15755(10) 0.50546(11) 0.0314(3) Uani d 1 . .
    H H5 1.416963 -0.139813 0.571141 0.038 Uiso calc 1 . .
    C C6 1.26840(15) -0.10365(9) 0.44384(10) 0.0270(3) Uani d 1 . .
    C C7 1.19930(15) -0.13284(9) 0.34684(10) 0.0251(3) Uani d 1 . .
    C C8 1.12132(15) 0.00201(9) 0.36441(10) 0.0250(3) Uani d 1 . .
    C C9 1.21708(15) -0.01840(9) 0.45374(10) 0.0268(3) Uani d 1 . .
    C C10 1.25226(17) 0.04076(10) 0.54245(10) 0.0319(3) Uani d 1 . .
    H H10A 1.356465 0.036316 0.573907 0.038 Uiso calc 1 . .
    H H10B 1.195250 0.024603 0.593506 0.038 Uiso calc 1 . .
    C C11 1.21602(17) 0.13246(10) 0.50681(10) 0.0313(3) Uani d 1 . .
    H H11A 1.289536 0.152865 0.469388 0.038 Uiso calc 1 . .
    H H11B 1.220667 0.170122 0.566350 0.038 Uiso calc 1 . .
    C C12 1.06567(16) 0.13981(9) 0.43879(10) 0.0294(3) Uani d 1 . .
    H H12A 1.049238 0.200354 0.417057 0.035 Uiso calc 1 . .
    H H12B 0.992111 0.124810 0.478761 0.035 Uiso calc 1 . .
    C C13 1.04263(15) 0.08257(9) 0.34476(10) 0.0245(3) Uani d 1 . .
    C C14 0.94946(15) 0.10826(9) 0.25786(10) 0.0243(3) Uani d 1 . .
    C C15 0.85684(16) 0.18871(9) 0.25623(11) 0.0291(3) Uani d 1 . .
    H H15A 0.897973 0.234904 0.220326 0.035 Uiso calc 1 . .
    H H15B 0.861504 0.208114 0.326504 0.035 Uiso calc 1 . .
    C C16 0.69784(16) 0.17513(10) 0.20514(10) 0.0287(3) Uani d 1 . .
    H H16A 0.649545 0.138771 0.248487 0.034 Uiso calc 1 . .
    H H16B 0.647285 0.231196 0.195821 0.034 Uiso calc 1 . .
    C C17 0.68889(15) 0.13276(8) 0.10503(10) 0.0241(3) Uani d 1 . .
    C C18 0.80528(15) 0.08720(8) 0.08480(9) 0.0229(3) Uani d 1 . .
    C C19 0.93568(15) 0.06650(8) 0.15694(9) 0.0235(3) Uani d 1 . .
    C C20 0.57464(15) 0.12418(8) 0.01881(10) 0.0249(3) Uani d 1 . .
    C C21 0.42983(15) 0.15252(9) -0.00365(11) 0.0286(3) Uani d 1 . .
    H H21 0.392048 0.187645 0.042305 0.034 Uiso calc 1 . .
    C C22 0.34448(16) 0.12776(10) -0.09437(11) 0.0314(3) Uani d 1 . .
    H H22 0.246121 0.145668 -0.110778 0.038 Uiso calc 1 . .
    C C23 0.40032(16) 0.07647(9) -0.16307(11) 0.0306(3) Uani d 1 . .
    H H23 0.337837 0.060997 -0.224827 0.037 Uiso calc 1 . .
    C C24 0.54187(16) 0.04754(9) -0.14491(10) 0.0267(3) Uani d 1 . .
    C C25 0.62890(15) 0.07274(8) -0.05203(10) 0.0239(3) Uani d 1 . .
    C C26 0.59845(17) -0.01107(10) -0.21590(11) 0.0325(3) Uani d 1 . .
    H H26A 0.524816 -0.018001 -0.277929 0.049 Uiso calc 1 . .
    H H26B 0.621116 -0.067238 -0.183843 0.049 Uiso calc 1 . .
    H H26C 0.686416 0.013708 -0.232324 0.049 Uiso calc 1 . .
    N N1 1.10610(13) -0.06987(7) 0.30159(9) 0.0257(3) Uani d 1 . .
    N N2 0.77040(13) 0.05201(7) -0.01111(8) 0.0237(2) Uani d 1 . .
    O O1 1.02768(11) 0.01812(7) 0.13183(7) 0.0289(2) Uani d 1 . .
    H H1 1.0722(19) -0.0643(11) 0.2358(14) 0.035 Uiso d 1 . .
    H H2 0.8269(19) 0.0197(12) -0.0410(13) 0.035 Uiso d 1 . .
loop_
    _atom_site_aniso_label
    _atom_site_aniso_U_11
    _atom_site_aniso_U_22
    _atom_site_aniso_U_33
    _atom_site_aniso_U_12
    _atom_site_aniso_U_13
    _atom_site_aniso_U_23
    C1 0.0405(9) 0.0315(7) 0.0287(7) 0.0002(6) 0.0068(6) -0.0039(6)
    C2 0.0275(7) 0.0305(7) 0.0264(6) -0.0019(6) 0.0097(6) 0.0003(5)
    C3 0.0286(7) 0.0320(7) 0.0349(7) 0.0026(6) 0.0108(6) 0.0014(6)
    C4 0.0268(7) 0.0404(8) 0.0343(7) 0.0043(6) 0.0042(6) 0.0068(6)
    C5 0.0277(7) 0.0406(8) 0.0249(6) 0.0002(6) 0.0034(6) 0.0032(6)
    C6 0.0239(7) 0.0337(7) 0.0242(6) -0.0014(6) 0.0069(5) 0.0008(5)
    C7 0.0242(7) 0.0284(7) 0.0234(6) -0.0014(5) 0.0065(5) 0.0016(5)
    C8 0.0248(7) 0.0296(7) 0.0212(6) -0.0030(5) 0.0059(5) -0.0027(5)
    C9 0.0260(7) 0.0334(7) 0.0212(6) -0.0025(6) 0.0054(5) -0.0014(5)
    C10 0.0344(8) 0.0377(8) 0.0224(6) -0.0026(6) 0.0027(6) -0.0036(6)
    C11 0.0332(8) 0.0352(8) 0.0240(6) -0.0055(6) 0.0025(6) -0.0066(6)
    C12 0.0311(8) 0.0318(7) 0.0248(6) -0.0011(6) 0.0046(6) -0.0080(5)
    C13 0.0240(7) 0.0273(6) 0.0231(6) -0.0048(5) 0.0069(5) -0.0046(5)
    C14 0.0233(7) 0.0258(6) 0.0247(6) -0.0016(5) 0.0069(5) -0.0044(5)
    C15 0.0289(7) 0.0292(7) 0.0285(7) 0.0022(6) 0.0043(6) -0.0066(5)
    C16 0.0281(7) 0.0321(7) 0.0267(6) 0.0030(6) 0.0073(6) -0.0035(5)
    C17 0.0241(7) 0.0241(6) 0.0247(6) -0.0022(5) 0.0065(5) 0.0009(5)
    C18 0.0255(7) 0.0222(6) 0.0218(6) -0.0023(5) 0.0066(5) -0.0005(5)
    C19 0.0246(7) 0.0245(6) 0.0219(6) -0.0023(5) 0.0057(5) -0.0012(5)
    C20 0.0249(7) 0.0243(6) 0.0259(6) -0.0020(5) 0.0061(5) 0.0038(5)
    C21 0.0263(7) 0.0290(7) 0.0311(7) 0.0007(6) 0.0075(6) 0.0052(5)
    C22 0.0250(7) 0.0326(7) 0.0354(7) 0.0009(6) 0.0030(6) 0.0096(6)
    C23 0.0293(8) 0.0315(7) 0.0282(7) -0.0035(6) -0.0009(6) 0.0068(6)
    C24 0.0287(7) 0.0259(6) 0.0244(6) -0.0022(5) 0.0027(5) 0.0051(5)
    C25 0.0245(7) 0.0226(6) 0.0244(6) -0.0029(5) 0.0043(5) 0.0042(5)
    C26 0.0314(8) 0.0386(8) 0.0259(7) -0.0045(6) 0.0020(6) -0.0014(6)
    N1 0.0284(6) 0.0268(6) 0.0211(5) 0.0000(5) 0.0033(5) -0.0018(4)
    N2 0.0236(6) 0.0253(6) 0.0220(5) 0.0005(5) 0.0040(4) -0.0011(4)
    O1 0.0291(5) 0.0344(5) 0.0231(5) 0.0059(4) 0.0056(4) -0.0021(4)
_geom_special_details
;
 All esds (except the esd in the dihedral angle between two l.s. planes)
 are estimated using the full covariance matrix.  The cell esds are taken
 into account individually in the estimation of esds in distances, angles
 and torsion angles; correlations between esds in cell parameters are only
 used when they are defined by crystal symmetry.  An approximate (isotropic)
 treatment of cell esds is used for estimating esds involving l.s. planes.
;
loop_
    _geom_bond_atom_site_label_1
    _geom_bond_atom_site_label_2
    _geom_bond_site_symmetry_2
    _geom_bond_distance
    _geom_bond_publ_flag
    C1 C2 . 1.500(2) yes
    C1 H1A . 0.9800 ?
    C1 H1B . 0.9800 ?
    C1 H1C . 0.9800 ?
    C2 C3 . 1.386(2) ?
    C2 C7 . 1.401(2) ?
    C3 C4 . 1.411(2) ?
    C3 H3 . 0.9500 ?
    C4 C5 . 1.378(2) ?
    C4 H4 . 0.9500 ?
    C5 C6 . 1.410(2) ?
    C5 H5 . 0.9500 ?
    C6 C7 . 1.4158(19) yes
    C6 C9 . 1.428(2) ?
    C7 N1 . 1.3741(18) yes
    C8 C9 . 1.3900(19) ?
    C8 N1 . 1.3946(18) yes
    C8 C13 . 1.454(2) ?
    C9 C10 . 1.4955(19) ?
    C10 C11 . 1.523(2) ?
    C10 H10A . 0.9900 ?
    C10 H10B . 0.9900 ?
    C11 C12 . 1.529(2) ?
    C11 H11A . 0.9900 ?
    C11 H11B . 0.9900 ?
    C12 C13 . 1.5320(18) ?
    C12 H12A . 0.9900 ?
    C12 H12B . 0.9900 ?
    C13 C14 . 1.3759(19) yes
    C14 C19 . 1.4938(18) ?
    C14 C15 . 1.524(2) ?
    C15 C16 . 1.532(2) ?
    C15 H15A . 0.9900 ?
    C15 H15B . 0.9900 ?
    C16 C17 . 1.4934(19) ?
    C16 H16A . 0.9900 ?
    C16 H16B . 0.9900 ?
    C17 C18 . 1.3796(19) yes
    C17 C20 . 1.4235(19) ?
    C18 N2 . 1.3849(17) yes
    C18 C19 . 1.4416(19) ?
    C19 O1 . 1.2466(17) yes
    C20 C21 . 1.407(2) ?
    C20 C25 . 1.422(2) ?
    C21 C22 . 1.378(2) ?
    C21 H21 . 0.9500 ?
    C22 C23 . 1.406(2) ?
    C22 H22 . 0.9500 ?
    C23 C24 . 1.382(2) ?
    C23 H23 . 0.9500 ?
    C24 C25 . 1.4093(19) ?
    C24 C26 . 1.499(2) yes
    C25 N2 . 1.3742(18) yes
    C26 H26A . 0.9800 ?
    C26 H26B . 0.9800 ?
    C26 H26C . 0.9800 ?
    N1 H1 . 0.887(18) ?
    N2 H2 . 0.887(19) ?
loop_
    _geom_angle_atom_site_label_1
    _geom_angle_atom_site_label_2
    _geom_angle_atom_site_label_3
    _geom_angle_site_symmetry_1
    _geom_angle_site_symmetry_3
    _geom_angle
    _geom_angle_publ_flag
    C2 C1 H1A . . 109.5 ?
    C2 C1 H1B . . 109.5 ?
    H1A C1 H1B . . 109.5 ?
    C2 C1 H1C . . 109.5 ?
    H1A C1 H1C . . 109.5 ?
    H1B C1 H1C . . 109.5 ?
    C3 C2 C7 . . 116.00(13) ?
    C3 C2 C1 . . 122.95(14) ?
    C7 C2 C1 . . 121.04(13) ?
    C2 C3 C4 . . 122.27(14) ?
    C2 C3 H3 . . 118.9 ?
    C4 C3 H3 . . 118.9 ?
    C5 C4 C3 . . 121.19(14) ?
    C5 C4 H4 . . 119.4 ?
    C3 C4 H4 . . 119.4 ?
    C4 C5 C6 . . 118.45(13) ?
    C4 C5 H5 . . 120.8 ?
    C6 C5 H5 . . 120.8 ?
    C5 C6 C7 . . 119.05(13) ?
    C5 C6 C9 . . 134.37(13) ?
    C7 C6 C9 . . 106.53(12) ?
    N1 C7 C2 . . 128.55(13) ?
    N1 C7 C6 . . 108.41(12) ?
    C2 C7 C6 . . 123.03(13) ?
    C9 C8 N1 . . 108.34(12) ?
    C9 C8 C13 . . 124.95(12) yes
    N1 C8 C13 . . 126.54(12) ?
    C8 C9 C6 . . 107.64(12) ?
    C8 C9 C10 . . 123.76(13) ?
    C6 C9 C10 . . 128.58(13) ?
    C9 C10 C11 . . 108.92(12) ?
    C9 C10 H10A . . 109.9 ?
    C11 C10 H10A . . 109.9 ?
    C9 C10 H10B . . 109.9 ?
    C11 C10 H10B . . 109.9 ?
    H10A C10 H10B . . 108.3 ?
    C10 C11 C12 . . 112.42(12) ?
    C10 C11 H11A . . 109.1 ?
    C12 C11 H11A . . 109.1 ?
    C10 C11 H11B . . 109.1 ?
    C12 C11 H11B . . 109.1 ?
    H11A C11 H11B . . 107.9 ?
    C11 C12 C13 . . 114.43(12) ?
    C11 C12 H12A . . 108.7 ?
    C13 C12 H12A . . 108.7 ?
    C11 C12 H12B . . 108.7 ?
    C13 C12 H12B . . 108.7 ?
    H12A C12 H12B . . 107.6 ?
    C14 C13 C8 . . 128.31(12) yes
    C14 C13 C12 . . 119.90(13) ?
    C8 C13 C12 . . 111.67(11) ?
    C13 C14 C19 . . 125.19(12) ?
    C13 C14 C15 . . 121.00(12) ?
    C19 C14 C15 . . 113.67(11) ?
    C14 C15 C16 . . 113.45(12) ?
    C14 C15 H15A . . 108.9 ?
    C16 C15 H15A . . 108.9 ?
    C14 C15 H15B . . 108.9 ?
    C16 C15 H15B . . 108.9 ?
    H15A C15 H15B . . 107.7 ?
    C17 C16 C15 . . 109.86(12) ?
    C17 C16 H16A . . 109.7 ?
    C15 C16 H16A . . 109.7 ?
    C17 C16 H16B . . 109.7 ?
    C15 C16 H16B . . 109.7 ?
    H16A C16 H16B . . 108.2 ?
    C18 C17 C20 . . 106.77(12) ?
    C18 C17 C16 . . 120.44(12) ?
    C20 C17 C16 . . 132.71(13) ?
    C17 C18 N2 . . 110.03(12) ?
    C17 C18 C19 . . 125.68(12) ?
    N2 C18 C19 . . 123.57(12) ?
    O1 C19 C18 . . 119.66(12) ?
    O1 C19 C14 . . 125.18(12) ?
    C18 C19 C14 . . 115.15(12) yes
    C21 C20 C25 . . 119.81(12) ?
    C21 C20 C17 . . 133.31(13) ?
    C25 C20 C17 . . 106.82(12) ?
    C22 C21 C20 . . 117.97(14) ?
    C22 C21 H21 . . 121.0 ?
    C20 C21 H21 . . 121.0 ?
    C21 C22 C23 . . 121.22(14) ?
    C21 C22 H22 . . 119.4 ?
    C23 C22 H22 . . 119.4 ?
    C24 C23 C22 . . 123.03(13) ?
    C24 C23 H23 . . 118.5 ?
    C22 C23 H23 . . 118.5 ?
    C23 C24 C25 . . 115.68(13) yes
    C23 C24 C26 . . 122.74(13) ?
    C25 C24 C26 . . 121.49(13) ?
    N2 C25 C24 . . 129.40(13) ?
    N2 C25 C20 . . 108.27(12) ?
    C24 C25 C20 . . 122.28(13) ?
    C24 C26 H26A . . 109.5 ?
    C24 C26 H26B . . 109.5 ?
    H26A C26 H26B . . 109.5 ?
    C24 C26 H26C . . 109.5 ?
    H26A C26 H26C . . 109.5 ?
    H26B C26 H26C . . 109.5 ?
    C7 N1 C8 . . 108.88(11) yes
    C7 N1 H1 . . 125.7(11) ?
    C8 N1 H1 . . 120.3(11) ?
    C25 N2 C18 . . 108.08(12) yes
    C25 N2 H2 . . 124.9(11) ?
    C18 N2 H2 . . 127.0(11) ?
loop_
    _geom_torsion_atom_site_label_1
    _geom_torsion_atom_site_label_2
    _geom_torsion_atom_site_label_3
    _geom_torsion_atom_site_label_4
    _geom_torsion_site_symmetry_1
    _geom_torsion_site_symmetry_2
    _geom_torsion_site_symmetry_3
    _geom_torsion_site_symmetry_4
    _geom_torsion
    _geom_torsion_publ_flag
    C7 C2 C3 C4 . . . . -0.3(2) ?
    C1 C2 C3 C4 . . . . 178.38(14) ?
    C2 C3 C4 C5 . . . . -0.3(2) ?
    C3 C4 C5 C6 . . . . 0.1(2) ?
    C4 C5 C6 C7 . . . . 0.7(2) ?
    C4 C5 C6 C9 . . . . -176.26(16) ?
    C3 C2 C7 N1 . . . . 179.54(14) ?
    C1 C2 C7 N1 . . . . 0.8(2) ?
    C3 C2 C7 C6 . . . . 1.2(2) ?
    C1 C2 C7 C6 . . . . -177.52(13) ?
    C5 C6 C7 N1 . . . . 179.95(13) ?
    C9 C6 C7 N1 . . . . -2.32(16) ?
    C5 C6 C7 C2 . . . . -1.4(2) ?
    C9 C6 C7 C2 . . . . 176.29(13) ?
    N1 C8 C9 C6 . . . . 3.10(16) ?
    C13 C8 C9 C6 . . . . 178.54(13) ?
    N1 C8 C9 C10 . . . . -175.53(13) ?
    C13 C8 C9 C10 . . . . -0.1(2) ?
    C5 C6 C9 C8 . . . . 176.72(16) ?
    C7 C6 C9 C8 . . . . -0.51(16) ?
    C5 C6 C9 C10 . . . . -4.7(3) ?
    C7 C6 C9 C10 . . . . 178.05(14) ?
    C8 C9 C10 C11 . . . . -21.1(2) ?
    C6 C9 C10 C11 . . . . 160.57(15) ?
    C9 C10 C11 C12 . . . . 47.78(17) ?
    C10 C11 C12 C13 . . . . -57.26(17) ?
    C9 C8 C13 C14 . . . . 178.14(14) ?
    N1 C8 C13 C14 . . . . -7.3(2) ?
    C9 C8 C13 C12 . . . . -5.8(2) ?
    N1 C8 C13 C12 . . . . 168.78(13) ?
    C11 C12 C13 C14 . . . . -149.79(14) ?
    C11 C12 C13 C8 . . . . 33.79(17) ?
    C8 C13 C14 C19 . . . . -15.0(2) ?
    C12 C13 C14 C19 . . . . 169.26(13) ?
    C8 C13 C14 C15 . . . . 169.63(14) ?
    C12 C13 C14 C15 . . . . -6.1(2) ?
    C13 C14 C15 C16 . . . . -132.98(14) ?
    C19 C14 C15 C16 . . . . 51.13(16) ?
    C14 C15 C16 C17 . . . . -49.66(16) ?
    C15 C16 C17 C18 . . . . 21.23(18) ?
    C15 C16 C17 C20 . . . . -162.64(14) ?
    C20 C17 C18 N2 . . . . 1.35(15) ?
    C16 C17 C18 N2 . . . . 178.38(12) ?
    C20 C17 C18 C19 . . . . -169.14(13) ?
    C16 C17 C18 C19 . . . . 7.9(2) ?
    C17 C18 C19 O1 . . . . 173.36(13) ?
    N2 C18 C19 O1 . . . . 4.1(2) ?
    C17 C18 C19 C14 . . . . -7.94(19) ?
    N2 C18 C19 C14 . . . . -177.21(12) ?
    C13 C14 C19 O1 . . . . -18.7(2) ?
    C15 C14 C19 O1 . . . . 157.01(13) ?
    C13 C14 C19 C18 . . . . 162.71(13) ?
    C15 C14 C19 C18 . . . . -21.60(17) ?
    C18 C17 C20 C21 . . . . 176.85(14) ?
    C16 C17 C20 C21 . . . . 0.3(3) ?
    C18 C17 C20 C25 . . . . -0.36(15) ?
    C16 C17 C20 C25 . . . . -176.87(14) ?
    C25 C20 C21 C22 . . . . 0.95(19) ?
    C17 C20 C21 C22 . . . . -175.98(14) ?
    C20 C21 C22 C23 . . . . -0.6(2) ?
    C21 C22 C23 C24 . . . . 0.2(2) ?
    C22 C23 C24 C25 . . . . 0.0(2) ?
    C22 C23 C24 C26 . . . . 176.55(13) ?
    C23 C24 C25 N2 . . . . 177.39(13) ?
    C26 C24 C25 N2 . . . . 0.8(2) ?
    C23 C24 C25 C20 . . . . 0.35(19) ?
    C26 C24 C25 C20 . . . . -176.26(12) ?
    C21 C20 C25 N2 . . . . -178.42(12) ?
    C17 C20 C25 N2 . . . . -0.76(15) ?
    C21 C20 C25 C24 . . . . -0.8(2) ?
    C17 C20 C25 C24 . . . . 176.83(12) ?
    C2 C7 N1 C8 . . . . -174.22(14) ?
    C6 C7 N1 C8 . . . . 4.29(16) ?
    C9 C8 N1 C7 . . . . -4.62(16) ?
    C13 C8 N1 C7 . . . . -179.97(13) ?
    C24 C25 N2 C18 . . . . -175.78(13) ?
    C20 C25 N2 C18 . . . . 1.59(14) ?
    C17 C18 N2 C25 . . . . -1.85(15) ?
    C19 C18 N2 C25 . . . . 168.88(12) ?
loop_
    _geom_hbond_atom_site_label_D
    _geom_hbond_atom_site_label_H
    _geom_hbond_atom_site_label_A
    _geom_hbond_site_symmetry_A
    _geom_hbond_distance_DH
    _geom_hbond_distance_HA
    _geom_hbond_distance_DA
    _geom_hbond_angle_DHA
    _geom_hbond_publ_flag
    N1 H1 O1 . 0.887(18) 1.887(18) 2.6470(16) 142.6(15) yes
    N2 H2 O1 3_755 0.887(19) 2.103(19) 2.9574(17) 161.4(16) yes
    C12 H12B Cg1 3_756 0.99 2.90 3.876(2) 170 yes
    C21 H21 Cg3 2_655 0.95 2.86 3.736(2) 154 yes
    C26 H26C Cg1 3_755 0.98 2.70 3.549(2) 145 yes
_shelx_space_group_comment
;
The symmetry employed for this shelxl refinement is uniquely defined
by the following loop, which should always be used as a source of
symmetry information in preference to the above space-group names.
They are only intended as comments.
;
_shelx_estimated_absorpt_T_min     0.958
_shelx_estimated_absorpt_T_max     0.973
_shelx_hkl_file
;
  -1   0   0   -0.15    0.01
   1   0   0   -0.09    0.02
   2   0   0  105.70    2.09
   2   0   0  102.26    2.15
  -2   0   0  101.30    2.13
   3   0   0    0.01    0.01
   3   0   0   -0.08    0.02
   4   0   0   11.99    0.43
   4   0   0   12.54    0.28
   5   0   0   -0.02    0.04
   6   0   0   27.18    0.85
   7   0   0    0.02    0.05
   8   0   0    2.82    0.26
   9   0   0    0.01    0.07
  10   0   0    0.18    0.12
  11   0   0   -0.02    0.07
  12   0   0    3.17    0.35
   0  -1   0   -0.30    0.01
   0   1   0   -0.32    0.01
  -1  -1   0   31.03    0.67
   1  -1   0   30.75    0.64
   1   1   0   31.14    0.69
   1   1   0   31.10    0.64
  -1   1   0   31.91    0.68
   2  -1   0    0.03    0.03
   2  -1   0    0.00    0.01
  -2  -1   0   -0.02    0.03
   2   1   0   -0.04    0.02
   2   1   0    0.26    0.05
  -2   1   0    0.00    0.03
   3  -1   0   14.95    0.32
  -3  -1   0   14.32    0.43
   3  -1   0   14.78    0.45
   3   1   0   14.57    0.34
   3   1   0   14.27    0.44
   4  -1   0    1.49    0.13
   4   1   0    1.60    0.13
   4   1   0    1.74    0.08
  -5  -1   0   45.31    0.93
   5  -1   0   45.92    1.19
   5   1   0   43.79    1.17
   6  -1   0    0.79    0.14
  -6  -1   0    0.81    0.06
   6   1   0    0.60    0.12
   7  -1   0    9.33    0.46
   7   1   0    8.55    0.45
   8  -1   0    0.03    0.06
   8   1   0    0.11    0.07
   9  -1   0    0.13    0.08
   9   1   0    0.52    0.15
  10  -1   0   -0.02    0.09
  10   1   0   -0.07    0.08
  11  -1   0    3.22    0.34
  11   1   0    3.57    0.36
  12  -1   0    1.15    0.25
  12   1   0    1.14    0.26
   0  -2   0  210.63    4.12
   0   2   0  214.98    4.28
  -1  -2   0  300.38    5.92
  -1  -2   0  294.43    5.70
   1  -2   0  296.43    5.71
   1   2   0  291.30    5.91
   2  -2   0   49.83    1.01
  -2  -2   0   50.71    1.03
  -2  -2   0   48.58    1.08
   2   2   0   49.71    1.12
   3  -2   0    3.15    0.18
  -3  -2   0    3.57    0.14
  -3  -2   0    3.57    0.17
   3  -2   0    3.57    0.11
   3   2   0    3.61    0.19
  -4  -2   0   32.61    0.74
   4  -2   0   32.83    0.90
   4  -2   0   35.77    0.71
   4   2   0   34.17    0.90
  -5  -2   0    0.95    0.07
   5  -2   0    0.92    0.12
   5   2   0    0.68    0.10
   6  -2   0   22.57    0.77
  -6  -2   0   23.81    0.54
   6   2   0   22.10    0.76
   7  -2   0   -0.03    0.05
   7   2   0   -0.09    0.05
   8  -2   0    2.39    0.25
   8   2   0    2.04    0.23
   9  -2   0    1.18    0.22
   9   2   0    0.84    0.18
  10  -2   0    0.08    0.09
  10   2   0    0.09    0.09
  11  -2   0    2.58    0.30
  11   2   0    2.78    0.32
  12  -2   0    3.07    0.35
  12   2   0    2.53    0.31
   0  -3   0    0.01    0.03
   0   3   0   -0.02    0.02
   1  -3   0   31.69    0.70
  -1  -3   0   33.08    0.72
  -1  -3   0   32.62    0.69
   1   3   0   32.26    0.76
  -1   3   0   32.01    0.75
   2  -3   0   31.03    0.68
  -2  -3   0   31.14    0.70
  -2  -3   0   31.95    0.72
   2   3   0   30.41    0.76
   3  -3   0    7.17    0.21
  -3  -3   0    7.13    0.23
   3   3   0    6.83    0.28
  -4  -3   0    0.28    0.06
   4  -3   0    0.20    0.06
   4  -3   0    0.26    0.04
   4   3   0    0.27    0.07
  -5  -3   0    0.17    0.04
   5  -3   0    0.21    0.07
   5  -3   0    0.15    0.03
   5   3   0    0.21    0.07
  -6  -3   0    1.32    0.09
   6  -3   0    1.37    0.17
   6   3   0    1.51    0.17
   7  -3   0    0.05    0.06
   7   3   0   -0.11    0.04
   8  -3   0    6.94    0.44
   8   3   0    6.88    0.43
   9  -3   0    0.78    0.18
   9   3   0    0.76    0.17
  10  -3   0    3.22    0.33
  10   3   0    3.69    0.35
  11  -3   0    0.16    0.12
  11   3   0   -0.12    0.09
  12  -3   0    2.60    0.32
  12   3   0    2.07    0.28
   0  -4   0   34.79    0.79
   0   4   0   35.10    0.82
  -1  -4   0    1.28    0.09
   1  -4   0    1.06    0.08
  -1  -4   0    1.27    0.06
  -1   4   0    1.14    0.09
   1   4   0    1.17    0.09
  -2  -4   0    1.27    0.09
  -2  -4   0    1.17    0.08
   2  -4   0    1.20    0.08
   2   4   0    1.23    0.10
  -3  -4   0    3.06    0.15
   3  -4   0    3.17    0.14
   3   4   0    3.08    0.18
  -4  -4   0    0.33    0.06
   4  -4   0    0.40    0.06
   4   4   0    0.51    0.08
   5  -4   0   14.40    0.55
   5  -4   0   14.63    0.38
  -5  -4   0   14.94    0.43
   5   4   0   13.71    0.53
  -6  -4   0    2.23    0.14
   6  -4   0    2.08    0.20
   6   4   0    2.59    0.22
   7  -4   0   -0.03    0.06
   7   4   0   -0.04    0.04
   8  -4   0   20.47    0.82
   8   4   0   19.89    0.80
   9  -4   0    1.40    0.21
   9   4   0    1.55    0.22
  10  -4   0    0.16    0.09
  10   4   0    0.11    0.09
  11  -4   0    0.45    0.16
  11   4   0    0.44    0.15
  12  -4   0    0.17    0.11
  12   4   0    0.38    0.14
   0  -5   0   -0.06    0.03
   0   5   0    0.00    0.02
  -1  -5   0    2.08    0.13
   1  -5   0    2.05    0.13
  -1   5   0    2.10    0.14
   1   5   0    1.97    0.13
  -2  -5   0   33.00    0.82
   2  -5   0   34.38    0.80
   2   5   0   35.73    0.89
  -2   5   0   35.38    0.89
  -3  -5   0   25.69    0.67
   3  -5   0   26.21    0.64
   3   5   0   26.29    0.74
   4  -5   0   11.82    0.35
  -4  -5   0   12.07    0.39
   4   5   0   11.79    0.46
  -5  -5   0    0.83    0.09
   5  -5   0    0.74    0.08
   5  -5   0    0.80    0.15
   5   5   0    0.71    0.11
   6  -5   0    1.04    0.15
  -6  -5   0    0.91    0.10
   6   5   0    1.07    0.14
   7  -5   0   12.05    0.57
   7   5   0   11.49    0.55
   8  -5   0   23.54    0.91
   8   5   0   22.91    0.89
   9  -5   0    2.16    0.26
   9   5   0    2.13    0.25
  10  -5   0    0.13    0.10
  10   5   0    0.04    0.08
  11  -5   0    1.32    0.26
  11   5   0    1.26    0.25
   0  -6   0    8.84    0.32
   0   6   0    8.91    0.33
   1  -6   0   14.78    0.44
  -1  -6   0   14.84    0.45
  -1   6   0   14.36    0.47
   1   6   0   14.47    0.47
   2  -6   0    1.93    0.13
  -2  -6   0    1.95    0.14
   2   6   0    1.95    0.15
  -2   6   0    1.86    0.15
  -3  -6   0    0.09    0.05
   3  -6   0    0.04    0.05
   3   6   0    0.16    0.06
   4  -6   0    1.75    0.13
  -4  -6   0    1.51    0.13
   4   6   0    1.68    0.16
  -5  -6   0    0.16    0.06
   5  -6   0    0.06    0.04
   5   6   0    0.12    0.05
   6  -6   0    1.95    0.21
  -6  -6   0    2.27    0.16
   6   6   0    2.08    0.21
  -7  -6   0    2.43    0.16
   7  -6   0    2.28    0.24
   7   6   0    2.16    0.23
   8  -6   0    0.03    0.08
   8   6   0   -0.05    0.07
   9  -6   0    1.47    0.23
   9   6   0    1.26    0.19
  10  -6   0    0.59    0.18
  10   6   0    0.58    0.16
  11  -6   0    0.50    0.17
  11   6   0    0.07    0.11
   0  -7   0   -0.04    0.04
   0   7   0   -0.01    0.03
   1  -7   0   16.46    0.50
  -1   7   0   15.44    0.52
   1   7   0   15.89    0.53
   2  -7   0    1.96    0.15
  -2  -7   0    1.86    0.15
  -2   7   0    2.25    0.17
   2   7   0    2.03    0.16
   3  -7   0   11.24    0.39
  -3  -7   0   11.52    0.41
   3   7   0   11.67    0.46
  -4  -7   0    0.46    0.09
   4  -7   0    0.59    0.09
   4   7   0    0.38    0.09
  -5  -7   0    0.15    0.06
   5  -7   0    0.08    0.05
   5   7   0    0.12    0.06
  -6  -7   0    0.55    0.10
   6  -7   0    0.66    0.16
   6   7   0    0.70    0.14
  -7  -7   0    1.56    0.14
   7  -7   0    1.62    0.22
   7   7   0    1.55    0.20
   8  -7   0   13.46    0.67
   8   7   0   13.05    0.65
   9  -7   0    6.57    0.47
   9   7   0    4.69    0.39
  10  -7   0    0.02    0.10
  10   7   0    0.04    0.08
  11  -7   0    0.20    0.12
  11   7   0    0.24    0.11
   0  -8   0   26.22    0.73
   0   8   0   26.98    0.78
  -1  -8   0   21.96    0.64
   1  -8   0   21.58    0.63
   1   8   0   20.35    0.66
  -1   8   0   20.94    0.66
  -2  -8   0    0.28    0.07
   2  -8   0    0.18    0.07
  -2   8   0    0.16    0.07
   2   8   0    0.19    0.07
   3  -8   0    2.61    0.18
  -3  -8   0    2.40    0.18
   3   8   0    2.46    0.20
  -4  -8   0    0.04    0.05
   4  -8   0    0.07    0.06
   4   8   0    0.07    0.05
  -5  -8   0   11.07    0.43
   5  -8   0   10.92    0.39
   5   8   0    9.67    0.48
  -6  -8   0    2.77    0.20
   6   8   0    2.79    0.26
   7  -8   0    3.23    0.30
  -7  -8   0    3.23    0.21
   7   8   0    2.40    0.25
   8  -8   0    4.03    0.36
   8   8   0    3.88    0.33
   9  -8   0    0.09    0.10
   9   8   0   -0.02    0.08
  10  -8   0    0.56    0.17
  10   8   0    0.55    0.15
  11  -8   0    1.30    0.26
  11   8   0    1.04    0.22
   0  -9   0    0.00    0.05
   0   9   0   -0.01    0.03
  -1  -9   0   13.40    0.48
   1  -9   0   12.81    0.47
   1   9   0   12.42    0.49
  -1   9   0   14.09    0.52
  -2  -9   0   25.66    0.76
   2  -9   0   26.16    0.75
   2   9   0   27.86    0.83
  -2   9   0   24.74    0.80
  -3  -9   0    0.36    0.10
   3  -9   0    0.22    0.08
   3   9   0    0.34    0.10
   4  -9   0    5.29    0.28
  -4  -9   0    4.98    0.28
   4   9   0    5.44    0.33
   5  -9   0    8.13    0.35
  -5  -9   0    8.56    0.38
   5   9   0    7.45    0.42
  -6  -9   0    0.17    0.07
   6   9   0    0.19    0.09
   7  -9   0    1.01    0.22
  -7  -9   0    1.34    0.15
   7   9   0    1.09    0.21
   8  -9   0    0.34    0.14
   8   9   0    0.16    0.10
   9  -9   0    0.15    0.11
   9   9   0    0.23    0.11
  10  -9   0    0.36    0.15
  10   9   0    0.55    0.14
  11  -9   0    1.73    0.27
  11   9   0    1.34    0.27
   0 -10   0   12.34    0.48
   0  10   0   11.95    0.50
  -1 -10   0    2.95    0.21
   1 -10   0    3.08    0.22
   1  10   0    3.51    0.24
  -1  10   0    3.20    0.24
  -2 -10   0    0.50    0.11
   2 -10   0    0.46    0.10
  -2  10   0    0.59    0.13
   2  10   0    0.49    0.11
  -3 -10   0    1.08    0.13
   3 -10   0    0.95    0.13
   3  10   0    1.14    0.15
  -3  10   0    1.22    0.16
  -4 -10   0    0.42    0.11
   4 -10   0    0.56    0.13
   4  10   0    0.47    0.11
   5 -10   0    4.84    0.28
  -5 -10   0    4.84    0.29
   5  10   0    4.24    0.32
  -6 -10   0    0.38    0.10
   6  10   0    0.57    0.14
  -7 -10   0    0.00    0.07
   7  10   0    0.02    0.06
   8 -10   0    1.61    0.24
   8  10   0    1.65    0.23
   9 -10   0    1.83    0.26
   9  10   0    1.94    0.24
  10 -10   0    0.38    0.16
  10  10   0    0.27    0.12
   0 -11   0    0.01    0.07
   0  11   0   -0.05    0.03
  -1 -11   0    8.94    0.41
   1 -11   0    8.44    0.40
  -1  11   0    8.80    0.43
   1  11   0    8.80    0.43
   2 -11   0    0.04    0.06
  -2 -11   0    0.07    0.06
   2  11   0    0.09    0.05
  -2  11   0    0.05    0.07
  -3 -11   0    1.89    0.18
   3 -11   0    1.70    0.18
   3  11   0    2.09    0.21
  -3  11   0    1.80    0.22
  -4 -11   0   11.38    0.49
   4 -11   0   11.00    0.46
   4  11   0   10.49    0.52
   5 -11   0    1.72    0.18
  -5 -11   0    1.33    0.17
   5  11   0    1.50    0.19
  -6 -11   0    1.24    0.16
   6  11   0    0.94    0.20
  -7 -11   0    3.65    0.27
   7  11   0    3.72    0.33
   8 -11   0    1.09    0.25
   8  11   0    1.20    0.19
   9 -11   0    2.92    0.34
   9  11   0    3.75    0.36
  10 -11   0    2.14    0.30
  10  11   0    1.84    0.26
   0 -12   0    0.75    0.16
   0  12   0    0.65    0.13
  -1 -12   0    0.08    0.07
   1 -12   0    0.14    0.08
  -1  12   0    0.10    0.06
   1  12   0    0.14    0.08
   2 -12   0    7.25    0.38
  -2 -12   0    7.77    0.40
  -2  12   0    7.07    0.41
   2  12   0    6.92    0.40
  -3 -12   0    5.27    0.34
   3 -12   0    6.05    0.34
  -3  12   0    5.14    0.37
   3  12   0    6.36    0.39
  -4 -12   0   23.42    0.80
   4 -12   0   23.08    0.76
   4  12   0   23.00    0.86
  -5 -12   0    0.39    0.11
   5 -12   0    0.49    0.12
   5  12   0    0.51    0.13
  -6 -12   0    0.86    0.16
   6  12   0    0.68    0.16
  -7 -12   0    1.22    0.16
   7  12   0    1.49    0.21
   8 -12   0    0.57    0.20
   8  12   0    0.95    0.21
   9 -12   0    0.61    0.19
   9  12   0    0.47    0.17
  10 -12   0    2.36    0.32
  10  12   0    1.93    0.26
   0 -13   0    0.17    0.10
   0  13   0    0.05    0.06
  -1 -13   0    0.77    0.17
   1 -13   0    0.33    0.12
   1  13   0    0.52    0.13
  -1  13   0    0.51    0.13
   2 -13   0    0.01    0.08
  -2 -13   0   -0.08    0.06
   2  13   0   -0.01    0.05
  -2  13   0    0.07    0.09
   3 -13   0    0.01    0.09
  -3 -13   0    0.08    0.06
   3  13   0    0.04    0.08
  -3  13   0    0.00    0.09
  -4 -13   0    0.31    0.10
   4 -13   0    0.21    0.11
   4  13   0    0.51    0.13
  -5 -13   0    4.33    0.32
   5 -13   0    4.68    0.32
   5  13   0    4.49    0.36
  -6 -13   0    0.12    0.08
   6  13   0   -0.02    0.07
  -7 -13   0    0.52    0.14
   7  13   0    0.48    0.14
   8 -13   0    0.14    0.14
   8  13   0   -0.10    0.08
   9 -13   0    1.24    0.28
   9  13   0    1.77    0.26
   0 -14   0   13.96    0.61
   0  14   0   14.13    0.64
   1 -14   0    0.20    0.11
  -1 -14   0   -0.01    0.09
  -1  14   0    0.08    0.07
   1  14   0    0.17    0.09
   2 -14   0    1.49    0.20
  -2 -14   0    1.53    0.20
  -2  14   0    1.58    0.21
   2  14   0    1.27    0.18
   3 -14   0    7.03    0.41
  -3 -14   0    7.49    0.44
   3  14   0    6.34    0.42
  -3  14   0    6.64    0.45
  -4 -14   0    6.34    0.41
   4 -14   0    6.20    0.39
   4  14   0    6.93    0.46
   5 -14   0    6.89    0.41
  -5 -14   0    7.22    0.44
   5  14   0    7.38    0.48
  -6 -14   0    2.17    0.24
   6  14   0    2.02    0.25
  -7 -14   0    1.50    0.20
   7  14   0    1.71    0.24
   8  14   0    0.10    0.10
   9 -14   0   -0.05    0.12
   9  14   0    0.21    0.12
   0 -15   0    0.28    0.11
   0  15   0    0.26    0.09
   1 -15   0    0.55    0.15
  -1 -15   0    0.27    0.13
   1  15   0    0.43    0.14
  -1  15   0    0.34    0.12
   2 -15   0    0.26    0.13
  -2 -15   0    0.04    0.08
  -2  15   0    0.42    0.13
   2  15   0    0.10    0.08
   3 -15   0    0.10    0.11
  -3 -15   0   -0.01    0.07
  -3  15   0    0.06    0.10
   3  15   0   -0.13    0.05
   4 -15   0    0.07    0.11
  -4 -15   0    0.31    0.12
   4  15   0    0.18    0.11
   5 -15   0    0.33    0.14
  -5 -15   0    0.20    0.10
   5  15   0    0.08    0.11
  -6 -15   0    0.50    0.14
   6  15   0    0.73    0.19
  -7 -15   0    3.45    0.31
   7  15   0    2.77    0.31
   8  15   0   10.01    0.64
   0 -16   0   10.87    0.56
   0  16   0    9.05    0.54
   1 -16   0    0.12    0.11
  -1 -16   0    0.49    0.16
  -1  16   0    0.36    0.13
   1  16   0    0.25    0.11
  -2 -16   0   -0.04    0.07
   2 -16   0    0.11    0.12
  -2  16   0    0.06    0.07
   2  16   0   -0.03    0.07
  -3 -16   0    7.99    0.49
   3 -16   0    8.60    0.50
   3  16   0    7.55    0.50
  -3  16   0    7.82    0.52
  -4 -16   0    8.01    0.49
   4 -16   0    7.79    0.48
   4  16   0    8.39    0.53
   5 -16   0    7.96    0.48
  -5 -16   0    6.72    0.46
   5  16   0    8.21    0.54
  -6 -16   0    0.16    0.11
   6  16   0   -0.15    0.08
  -7 -16   0    0.34    0.13
   7  16   0    0.22    0.12
   0 -17   0   -0.02    0.11
   0  17   0    0.02    0.07
   1 -17   0    0.02    0.09
  -1 -17   0    0.04    0.10
   1  17   0   -0.14    0.06
  -1  17   0   -0.05    0.07
  -2 -17   0    0.58    0.17
   2 -17   0    0.73    0.20
   2  17   0    0.92    0.21
  -2  17   0    0.88    0.20
   3 -17   0    0.29    0.14
  -3 -17   0    0.62    0.16
   3  17   0    0.13    0.08
  -3  17   0    0.23    0.15
   4 -17   0    0.87    0.21
  -4 -17   0    0.50    0.16
   4  17   0    0.62    0.16
  -5 -17   0    1.07    0.22
   5 -17   0    1.07    0.23
   5  17   0    1.10    0.23
  -6 -17   0    2.31    0.27
   6  17   0    2.22    0.29
  -7 -17   0    1.67    0.25
   7  17   0    1.40    0.26
   0 -18   0    1.59    0.28
   0  18   0    1.70    0.24
   1 -18   0    0.47    0.17
  -1 -18   0    0.70    0.20
   1  18   0    0.58    0.15
  -1  18   0    0.49    0.15
   2 -18   0    0.06    0.12
  -2 -18   0    0.06    0.08
   2  18   0    0.24    0.10
  -2  18   0    0.09    0.10
  -3 -18   0    1.06    0.20
   3 -18   0    1.30    0.25
   3  18   0    1.08    0.23
  -3  18   0    1.13    0.26
   4 -18   0    0.38    0.18
  -4 -18   0    0.29    0.12
   4  18   0    0.44    0.15
  -5 -18   0    0.19    0.11
   5 -18   0    0.08    0.13
   5  18   0    0.12    0.10
  -6 -18   0    1.39    0.25
   6  18   0    1.27    0.25
   0 -19   0    0.08    0.11
   0  19   0    0.15    0.10
  -1 -19   0    0.33    0.16
   1 -19   0    0.44    0.19
   1  19   0    0.49    0.16
  -1  19   0    0.30    0.11
   2 -19   0    0.15    0.15
  -2 -19   0    0.09    0.11
  -2  19   0    0.18    0.12
   2  19   0    0.21    0.11
  -3 -19   0   -0.02    0.08
   3 -19   0   -0.05    0.14
  -3  19   0   -0.06    0.12
   3  19   0   -0.03    0.09
  -4 -19   0    1.87    0.26
   4 -19   0    2.09    0.31
   4  19   0    1.78    0.25
   0 -20   0    1.17    0.27
   0  20   0    1.63    0.24
   1 -20   0    0.56    0.20
  -1 -20   0    0.43    0.19
  -1  20   0    0.48    0.16
   1  20   0    0.74    0.19
   2 -20   0    0.06    0.15
  -2 -20   0    0.06    0.10
  -2  20   0    0.16    0.10
   2  20   0   -0.05    0.08
   3 -20   0    0.18    0.16
  -3 -20   0   -0.13    0.10
   3  20   0   -0.04    0.09
  12   0  -1    0.13    0.11
  11   0  -1    2.32    0.29
  10   0  -1    0.02    0.07
   9   0  -1    5.33    0.40
   8   0  -1   -0.01    0.05
   7   0  -1    3.53    0.27
   6   0  -1    0.04    0.04
   5   0  -1   31.20    0.89
   4   0  -1    0.04    0.04
   3   0  -1   30.50    0.77
   2   0  -1   -0.03    0.02
   1   0  -1   26.07    0.58
   0   0  -1   -0.09    0.01
   0   0   1   -0.10    0.01
   1   0   1  329.22    6.59
   1   0   1  341.65    6.37
  -1   0  -1  316.12    6.54
   2   0   1   -0.15    0.03
  -2   0  -1   -0.22    0.03
   2   0   1   -0.18    0.02
   3   0   1    2.60    0.15
   3   0   1    3.06    0.11
  -3   0  -1    2.93    0.16
   4   0   1   -0.01    0.04
  -4   0  -1    0.04    0.04
   4   0   1    0.00    0.02
   5   0   1   -0.04    0.04
   5   0   1    0.00    0.03
  -5   0  -1    0.07    0.05
   6   0   1    0.05    0.05
   6   0   1   -0.01    0.02
   7   0   1   15.31    0.63
   8   0   1    0.00    0.06
   9   0   1    0.65    0.17
  10   0   1   -0.02    0.07
  11   0   1    1.69    0.24
  12   0   1    0.04    0.10
  12  -1  -1    3.84    0.39
  12   1  -1    4.00    0.40
  11  -1  -1    0.71    0.18
  11   1  -1    0.63    0.18
  10  -1  -1    0.90    0.19
  10   1  -1    1.49    0.22
   9  -1  -1    7.67    0.48
   9   1  -1    8.07    0.49
   8  -1  -1    6.70    0.42
   8   1  -1    7.31    0.43
   7  -1  -1   14.05    0.59
   7   1  -1   12.75    0.57
   6  -1  -1    2.41    0.21
   6   1  -1    2.56    0.21
   5  -1  -1    0.31    0.08
   5   1  -1    0.19    0.07
   4  -1  -1   29.74    0.83
  -4  -1   1   31.36    0.64
   4   1  -1   30.65    0.83
  -3  -1   1    0.86    0.05
   3  -1  -1    0.77    0.09
   3   1  -1    0.70    0.09
  -2  -1   1  212.91    4.16
   2   1  -1  209.16    4.33
  -2   1   1  219.76    4.33
  -1  -1   1   24.62    0.55
   1   1  -1   24.62    0.59
   0  -1  -1   17.97    0.41
   0  -1   1   18.04    0.40
   0   1  -1   18.82    0.40
   0   1   1   17.24    0.39
   1  -1   1   54.39    1.06
  -1  -1  -1   52.01    1.11
   1   1   1   51.15    1.06
   1   1   1   51.15    1.10
  -1   1  -1   52.86    1.11
   2  -1   1    7.32    0.20
  -2  -1  -1    6.88    0.24
   2  -1   1    7.22    0.24
   2   1   1    7.20    0.20
   2   1   1    6.97    0.24
  -2   1  -1    6.61    0.24
   3  -1   1   68.78    1.54
  -3  -1  -1   68.62    1.53
   3  -1   1   70.41    1.39
  -3   1  -1   67.13    1.53
   3   1   1   70.70    1.40
   3   1   1   67.95    1.54
   4  -1   1    0.13    0.05
   4  -1   1    0.07    0.03
  -4  -1  -1    0.08    0.05
   4   1   1    0.05    0.04
  -4   1  -1    0.06    0.04
   4   1   1    0.06    0.03
   5  -1   1   45.30    1.20
  -5  -1  -1   46.19    1.18
   5  -1   1   47.83    0.96
  -5   1  -1   43.08    1.17
   5   1   1   46.19    1.20
   5   1   1   46.12    0.98
   6  -1   1    4.45    0.29
   6  -1   1    5.01    0.16
   6   1   1    4.33    0.28
   6   1   1    4.76    0.18
   7  -1   1    0.16    0.07
   7   1   1    0.10    0.06
   8  -1   1    2.26    0.23
   8   1   1    2.83    0.26
   9  -1   1    0.91    0.20
   9   1   1    0.68    0.17
  10  -1   1    0.78    0.18
  10   1   1    0.57    0.18
  11  -1   1    1.07    0.23
  11   1   1    0.75    0.18
  12  -1   1    0.60    0.15
  12   1   1    0.88    0.21
  12  -2  -1    6.11    0.51
  12   2  -1    6.22    0.51
  11  -2  -1    3.50    0.35
  11   2  -1    3.69    0.37
  10  -2  -1    0.05    0.09
  10   2  -1    0.37    0.15
   9  -2  -1    0.19    0.09
   9   2  -1    0.36    0.12
   8   2  -1   17.45    0.73
   7  -2  -1    6.28    0.38
   7   2  -1    7.25    0.40
   6  -2  -1    9.85    0.46
  -6  -2   1    9.88    0.26
   6   2  -1    9.35    0.44
   5  -2  -1   26.87    0.82
  -5  -2   1   28.25    0.61
  -4  -2   1    4.94    0.16
   4  -2  -1    4.96    0.26
   4   2  -1    5.28    0.26
   3  -2  -1  178.06    3.49
  -3  -2   1  176.94    3.48
   3  -2  -1  185.92    3.72
   3   2  -1  173.51    3.70
  -2  -2   1  165.09    3.27
   2  -2  -1  171.33    3.27
   2   2  -1  166.69    3.44
  -1  -2   1   19.78    0.46
   1   2  -1   21.17    0.50
  -1   2   1   20.80    0.46
   0  -2   1   17.45    0.41
   0  -2  -1   18.20    0.41
   0   2  -1   17.48    0.43
   0   2   1   17.87    0.42
   0   2  -1   17.83    0.40
   0   2   1   17.81    0.42
   1  -2   1   45.86    0.95
  -1  -2  -1   45.21    0.98
   1   2   1   45.61    0.99
  -1   2  -1   46.65    0.98
  -2  -2  -1    0.41    0.05
   2  -2   1    0.38    0.04
   2   2   1    0.40    0.05
   2   2   1    0.28    0.04
  -2   2  -1    0.28    0.04
   3  -2   1    2.73    0.17
  -3  -2  -1    2.79    0.16
   3  -2   1    3.25    0.13
  -3   2  -1    3.16    0.17
   3   2   1    3.00    0.13
   3   2   1    3.13    0.17
  -4  -2  -1    0.02    0.04
   4  -2   1    0.07    0.04
   4  -2   1   -0.02    0.02
   4   2   1    0.02    0.03
   4   2   1    0.03    0.03
  -4   2  -1    0.02    0.03
  -5  -2  -1   14.30    0.52
   5  -2   1   14.94    0.55
   5  -2   1   15.78    0.37
   5   2   1   14.86    0.40
  -5   2  -1   13.36    0.51
   5   2   1   15.17    0.54
   6  -2   1    0.04    0.03
   6  -2   1    0.03    0.05
   6   2   1    0.07    0.04
   6   2   1    0.06    0.05
   7  -2   1    1.47    0.18
   7   2   1    1.25    0.16
   8  -2   1    3.92    0.31
   8   2   1    3.96    0.31
   9  -2   1    2.68    0.28
   9   2   1    2.86    0.28
  10  -2   1    2.42    0.28
  10   2   1    2.90    0.31
  11  -2   1    4.92    0.43
  11   2   1    5.26    0.44
  12  -2   1    1.26    0.26
  12   2   1    1.28    0.26
  12  -3  -1    2.57    0.32
  12   3  -1    2.53    0.31
  11  -3  -1    4.72    0.42
  11   3  -1    4.69    0.42
  10  -3  -1    2.33    0.27
  10   3  -1    1.71    0.25
   9  -3  -1    5.56    0.41
   9   3  -1    6.58    0.45
   8  -3  -1    7.07    0.44
   8   3  -1    6.71    0.43
   7  -3  -1    1.58    0.19
   7   3  -1    1.25    0.17
   6  -3  -1    8.98    0.44
  -6  -3   1    9.04    0.27
   6   3  -1    8.96    0.43
  -5  -3   1   22.43    0.54
   5  -3  -1   22.07    0.72
   5   3  -1   22.63    0.72
   4  -3  -1   45.27    0.90
   4  -3  -1   42.92    1.11
  -4  -3   1   43.08    0.94
   4   3  -1   41.89    1.10
  -3  -3   1   27.51    0.65
   3  -3  -1   28.60    0.62
   3   3  -1   29.72    0.77
  -2  -3   1    0.06    0.02
   2  -3  -1    0.01    0.03
   2   3  -1    0.05    0.03
   1  -3  -1  417.35    8.09
  -1  -3   1  423.07    8.08
   1   3  -1  415.03    8.39
  -1   3   1  426.64    8.08
  -1   3   1  421.17    8.39
   0  -3  -1    6.31    0.17
   0  -3   1    5.99    0.20
   0   3  -1    6.21    0.21
   0   3   1    6.07    0.20
   0   3  -1    5.99    0.16
   0   3   1    6.11    0.20
   1  -3   1    1.03    0.08
  -1  -3  -1    1.12    0.07
   1   3   1    1.20    0.08
  -1   3  -1    1.04    0.07
   1   3   1    1.07    0.08
  -1   3  -1    1.23    0.09
  -2  -3  -1   41.31    0.92
   2  -3   1   41.30    0.88
  -2   3  -1   40.65    0.94
   2   3   1   40.42    0.90
   2   3   1   40.75    0.96
  -3  -3  -1    7.23    0.28
   3  -3   1    7.75    0.24
   3   3   1    6.89    0.29
   3   3   1    7.40    0.25
  -3   3  -1    7.46    0.29
   4  -3   1    0.14    0.04
  -4  -3  -1    0.14    0.06
   4  -3   1    0.13    0.06
   4   3   1    0.06    0.04
  -4   3  -1    0.14    0.06
   4   3   1    0.16    0.05
   5  -3   1    1.67    0.10
   5  -3   1    1.63    0.16
  -5  -3  -1    1.45    0.15
   5   3   1    1.37    0.15
   5   3   1    1.57    0.12
   6  -3   1    7.31    0.22
   6  -3   1    7.04    0.38
  -6  -3  -1    6.93    0.26
   6   3   1    6.13    0.35
   7  -3   1    3.18    0.27
   7   3   1    3.65    0.28
   8  -3   1    0.00    0.06
   8   3   1    0.02    0.06
   9  -3   1    0.98    0.20
   9   3   1    1.31    0.20
  10  -3   1    4.29    0.38
  10   3   1    3.73    0.36
  11  -3   1    3.09    0.33
  11   3   1    3.16    0.34
  12  -3   1    0.49    0.17
  12   3   1    0.57    0.17
  12  -4  -1    0.13    0.11
  12   4  -1   -0.17    0.09
  11  -4  -1    2.11    0.29
  11   4  -1    1.91    0.27
  10  -4  -1    2.22    0.27
  10   4  -1    2.09    0.26
   9  -4  -1    3.02    0.30
   9   4  -1    3.31    0.32
   8  -4  -1    8.10    0.48
   8   4  -1    8.05    0.47
   7  -4  -1    0.09    0.07
   7   4  -1   -0.04    0.06
  -6  -4   1    9.02    0.29
   6  -4  -1    8.30    0.43
   6   4  -1    8.10    0.42
   5  -4  -1    0.04    0.06
   5  -4  -1    0.13    0.03
  -5  -4   1    0.19    0.05
   5   4  -1    0.11    0.05
   4  -4  -1    1.36    0.09
  -4  -4   1    1.47    0.10
   4   4  -1    1.54    0.14
   3  -4  -1   19.34    0.47
  -3  -4   1   19.10    0.50
   3   4  -1   19.80    0.59
   2  -4  -1    0.09    0.04
  -2  -4   1    0.11    0.04
   2   4  -1    0.09    0.04
   1  -4  -1  621.70   11.74
  -1  -4   1  612.04   11.74
   1   4  -1  607.99   12.18
  -1   4   1  609.39   12.18
   0  -4  -1   43.71    0.95
   0  -4   1   39.96    0.92
   0  -4  -1   42.00    0.89
   0   4  -1   42.99    0.97
   0   4  -1   41.90    0.88
   0   4   1   41.86    0.93
   0   4   1   42.09    0.96
  -1  -4  -1    1.43    0.07
   1  -4   1    1.37    0.10
   1   4   1    1.40    0.10
  -1   4  -1    1.30    0.10
  -1   4  -1    1.36    0.08
   1   4   1    1.41    0.10
  -2  -4  -1   39.69    0.89
   2  -4   1   38.69    0.87
  -2   4  -1   38.56    0.90
   2   4   1   39.10    0.89
   2   4   1   39.86    0.95
  -3  -4  -1   23.33    0.62
   3  -4   1   24.05    0.58
   3   4   1   23.05    0.60
  -3   4  -1   23.97    0.64
   3   4   1   23.34    0.67
   4  -4   1  112.23    2.23
  -4  -4  -1  110.22    2.39
  -4   4  -1  111.20    2.41
   4   4   1  107.49    2.44
   4   4   1  108.53    2.27
  -5  -4  -1    0.93    0.10
   5  -4   1    0.79    0.08
  -5  -4  -1    0.90    0.12
   5  -4   1    0.93    0.12
   5   4   1    0.80    0.11
   6  -4   1   14.74    0.38
   6  -4   1   12.83    0.56
  -6  -4  -1   14.29    0.43
   6   4   1   13.62    0.56
   7  -4   1    9.68    0.50
   7   4   1    8.64    0.46
   8  -4   1    0.18    0.10
   8   4   1    0.17    0.09
   9  -4   1    5.79    0.42
   9   4   1    6.29    0.43
  10  -4   1    0.40    0.14
  10   4   1    0.32    0.13
  11  -4   1    1.41    0.22
  11   4   1    1.39    0.26
  12  -5  -1    0.58    0.17
  12   5  -1    0.34    0.14
  11  -5  -1    0.65    0.19
  11   5  -1    0.26    0.14
  10  -5  -1   -0.03    0.06
  10   5  -1   -0.10    0.08
   9  -5  -1    3.77    0.34
   9   5  -1    3.19    0.31
   8  -5  -1   -0.01    0.06
   8   5  -1   -0.14    0.05
   7  -5  -1    6.43    0.40
   7   5  -1    6.75    0.40
  -6  -5   1   21.53    0.58
   6  -5  -1   21.03    0.76
   6   5  -1   20.74    0.75
  -5  -5   1   10.80    0.36
   5  -5  -1   11.06    0.32
   5  -5  -1   11.21    0.49
   5   5  -1   11.04    0.47
   4  -5  -1   10.86    0.32
  -4  -5   1   10.78    0.36
   4   5  -1   11.64    0.45
   3  -5  -1    0.21    0.06
  -3  -5   1    0.22    0.05
   3   5  -1    0.14    0.06
   2  -5  -1    3.05    0.16
  -2  -5   1    3.19    0.16
   2   5  -1    2.86    0.18
  -2   5   1    3.51    0.19
   1  -5  -1   61.01    1.32
  -1  -5   1   60.85    1.33
  -1   5   1   59.96    1.38
   1   5  -1   63.04    1.40
   0  -5  -1   21.80    0.48
   0  -5  -1   21.35    0.56
   0  -5   1   20.22    0.55
   0   5  -1   21.64    0.46
   0   5  -1   20.55    0.58
   0   5   1   20.77    0.57
  -1  -5  -1    0.07    0.02
  -1  -5  -1    0.07    0.04
   1  -5   1    0.00    0.03
  -1   5  -1    0.08    0.04
   1   5   1    0.08    0.03
  -1   5  -1    0.06    0.02
   2  -5   1   27.18    0.68
  -2  -5  -1   29.14    0.66
  -2  -5  -1   27.33    0.71
  -2   5  -1   27.30    0.67
  -2   5  -1   26.45    0.74
   2   5   1   27.83    0.74
   3  -5   1    3.69    0.18
  -3  -5  -1    3.40    0.18
  -3  -5  -1    3.77    0.20
   3   5   1    3.41    0.20
   3   5   1    3.47    0.18
  -3   5  -1    3.40    0.18
   4  -5   1   39.21    0.91
  -4  -5  -1   39.88    0.99
  -4  -5  -1   40.01    0.96
   4   5   1   38.00    1.05
   5  -5   1    8.83    0.43
   5  -5   1    9.12    0.30
  -5  -5  -1    9.11    0.38
  -5  -5  -1    8.75    0.33
   5   5   1    8.49    0.40
   6  -5   1    9.43    0.31
   6  -5   1    9.01    0.45
  -6  -5  -1    9.10    0.35
   6   5   1    8.69    0.44
   7  -5   1    1.21    0.18
   7   5   1    1.25    0.17
   8  -5   1    0.35    0.12
   8   5   1    0.46    0.14
   9  -5   1   12.09    0.64
   9   5   1   11.70    0.62
  10  -5   1    2.61    0.31
  10   5   1    2.23    0.27
  11  -5   1    2.15    0.28
  11   5   1    2.26    0.29
  11  -6  -1   -0.02    0.09
  11   6  -1   -0.02    0.09
  10  -6  -1    0.85    0.20
  10   6  -1    0.92    0.21
   9  -6  -1    0.68    0.18
   9   6  -1    0.67    0.16
   8  -6  -1    1.37    0.20
   8   6  -1    1.33    0.19
  -7  -6   1   11.99    0.40
   7  -6  -1   12.47    0.59
   7   6  -1   10.62    0.54
  -6  -6   1    2.72    0.17
   6  -6  -1    2.37    0.23
   6   6  -1    2.46    0.23
   5  -6  -1    0.07    0.05
  -5  -6   1    0.08    0.04
   5   6  -1    0.09    0.05
  -4  -6   1    1.70    0.13
   4  -6  -1    1.67    0.12
   4   6  -1    1.63    0.15
   3  -6  -1   65.90    1.43
  -3  -6   1   65.22    1.46
   3   6  -1   67.37    1.59
   2  -6  -1   10.54    0.34
  -2  -6   1    9.63    0.34
  -2   6   1    9.70    0.37
   2   6  -1    9.78    0.38
  -1  -6   1   18.14    0.53
   1  -6  -1   19.54    0.54
   1   6  -1   18.31    0.56
  -1   6   1   19.78    0.57
   0  -6  -1    3.63    0.20
   0  -6   1    3.67    0.19
   0  -6  -1    4.17    0.13
   0   6  -1    3.73    0.20
   0   6   1    4.10    0.21
  -1  -6  -1    0.70    0.09
   1  -6   1    0.54    0.08
  -1  -6  -1    0.71    0.05
  -1   6  -1    0.77    0.09
   1   6   1    0.70    0.08
   2  -6   1    3.45    0.18
  -2  -6  -1    3.93    0.16
  -2  -6  -1    3.14    0.19
  -2   6  -1    3.38    0.21
   2   6   1    3.99    0.21
  -3  -6  -1    1.87    0.15
   3  -6   1    2.31    0.15
  -3  -6  -1    2.10    0.14
   3   6   1    1.79    0.15
   4  -6   1    2.81    0.17
  -4  -6  -1    2.37    0.16
  -4  -6  -1    2.84    0.18
   4   6   1    2.47    0.19
  -5  -6  -1   27.98    0.77
   5  -6   1   29.06    0.72
   5   6   1   26.87    0.87
  -6  -6  -1    8.73    0.35
   6  -6   1    8.75    0.46
   6   6   1    8.46    0.44
  -7  -6  -1   28.23    0.77
   7  -6   1   27.88    0.98
   7   6   1   27.71    0.96
   8  -6   1    2.22    0.26
   8   6   1    2.32    0.25
   9  -6   1    0.63    0.17
   9   6   1    0.70    0.17
  10  -6   1    2.86    0.32
  10   6   1    3.18    0.33
  11  -6   1    1.85    0.26
  11   6   1    1.59    0.25
  11  -7  -1    1.61    0.25
  11   7  -1    0.92    0.21
  10  -7  -1    0.52    0.16
  10   7  -1    0.25    0.13
   9  -7  -1    0.31    0.12
   9   7  -1    0.39    0.13
   8  -7  -1    0.49    0.15
   8   7  -1    0.90    0.19
  -7  -7   1    0.38    0.08
   7  -7  -1    0.17    0.09
   7   7  -1    0.33    0.12
  -6  -7   1    3.31    0.20
   6  -7  -1    3.00    0.27
   6   7  -1    2.66    0.24
  -5  -7   1    0.15    0.06
   5  -7  -1    0.21    0.07
   5   7  -1    0.07    0.05
  -4  -7   1    0.53    0.09
   4  -7  -1    0.59    0.09
   4   7  -1    0.65    0.10
   3  -7  -1    9.31    0.34
  -3  -7   1    9.71    0.36
   3   7  -1    9.14    0.40
  -2  -7   1   34.04    0.85
   2  -7  -1   33.86    0.83
  -2   7   1   32.06    0.89
   2   7  -1   31.14    0.89
   1  -7  -1    8.60    0.33
  -1  -7   1    8.84    0.34
  -1   7   1    8.82    0.35
   1   7  -1    8.23    0.35
   0  -7   1   32.03    0.84
   0  -7  -1   34.64    0.71
   0  -7  -1   33.00    0.85
   0   7   1   33.03    0.88
   0   7  -1   33.16    0.89
   1  -7   1   10.32    0.37
  -1  -7  -1    9.64    0.37
  -1  -7  -1   10.79    0.26
  -1   7  -1    9.71    0.39
   1   7   1    9.80    0.38
  -2  -7  -1   11.95    0.43
   2  -7   1   12.31    0.42
  -2  -7  -1   13.57    0.35
   2   7   1   12.56    0.46
   3  -7   1   23.59    0.65
  -3  -7  -1   23.71    0.69
  -3  -7  -1   23.79    0.62
   3   7   1   24.08    0.74
  -4  -7  -1    5.69    0.26
  -4  -7  -1    5.54    0.28
   4  -7   1    5.52    0.26
   4   7   1    5.55    0.31
  -5  -7  -1    0.87    0.11
   5  -7   1    0.84    0.11
   5   7   1    0.80    0.12
   6  -7   1    2.68    0.26
  -6  -7  -1    3.02    0.21
   6   7   1    2.97    0.25
   7  -7   1   11.85    0.60
  -7  -7  -1   12.98    0.47
   7   7   1   12.22    0.59
   8  -7   1    5.47    0.41
   8   7   1    4.72    0.37
   9  -7   1    1.89    0.25
   9   7   1    2.29    0.26
  10  -7   1   -0.02    0.10
  10   7   1   -0.06    0.08
  11  -7   1   -0.04    0.11
  11   7   1   -0.17    0.10
  11  -8  -1    0.25    0.14
  11   8  -1    0.07    0.10
  10  -8  -1    0.55    0.16
  10   8  -1    0.52    0.14
   9  -8  -1    0.09    0.12
   9   8  -1    0.13    0.10
   8  -8  -1    2.84    0.30
   8   8  -1    3.11    0.30
   7  -8  -1   10.25    0.56
  -7  -8   1   11.71    0.44
   7   8  -1    9.60    0.53
  -6  -8   1   14.75    0.51
   6   8  -1   13.96    0.62
   5  -8  -1   13.02    0.44
  -5  -8   1   13.00    0.47
   5   8  -1   13.36    0.57
  -4  -8   1   -0.01    0.03
   4  -8  -1    0.03    0.05
   4   8  -1   -0.03    0.04
   3  -8  -1    7.48    0.32
  -3  -8   1    7.78    0.33
   3   8  -1    7.61    0.37
  -2  -8   1    0.17    0.06
   2  -8  -1    0.09    0.06
   2   8  -1    0.13    0.06
  -2   8   1    0.18    0.07
   1  -8  -1   12.36    0.43
  -1  -8   1   11.77    0.43
   1   8  -1   11.28    0.45
  -1   8   1   11.28    0.44
   0  -8  -1    2.71    0.19
   0  -8   1    2.42    0.18
   0   8   1    2.06    0.17
   0   8  -1    1.99    0.17
  -1  -8  -1   22.65    0.67
   1  -8   1   21.80    0.65
  -1  -8  -1   24.99    0.51
  -1   8  -1   22.19    0.70
   1   8   1   22.21    0.69
  -2  -8  -1    2.75    0.20
   2  -8   1    2.94    0.19
  -2  -8  -1    2.91    0.13
   2   8   1    3.02    0.21
  -2   8  -1    2.57    0.20
   3  -8   1    6.40    0.30
  -3  -8  -1    6.17    0.31
  -3  -8  -1    6.72    0.25
   3   8   1    6.31    0.33
   4  -8   1    4.67    0.25
  -4  -8  -1    4.24    0.25
   4   8   1    4.33    0.28
  -5  -8  -1    0.11    0.07
   5  -8   1    0.25    0.08
   5   8   1    0.32    0.09
  -6  -8  -1    3.70    0.24
   6   8   1    3.26    0.28
  -7  -8  -1   11.04    0.44
   7  -8   1    9.92    0.55
   7   8   1    9.15    0.51
   8  -8   1    1.70    0.24
   8   8   1    1.77    0.22
   9  -8   1    0.77    0.19
   9   8   1    1.01    0.21
  10  -8   1    2.83    0.32
  10   8   1    2.75    0.31
  11  -8   1   -0.04    0.10
  11   8   1   -0.19    0.09
  11  -9  -1    1.12    0.25
  11   9  -1    1.16    0.24
  10  -9  -1    0.14    0.11
  10   9  -1    0.25    0.11
   9  -9  -1    0.03    0.10
   9   9  -1    0.02    0.09
   8  -9  -1    1.94    0.26
   8   9  -1    2.10    0.26
   7  -9  -1    1.52    0.23
  -7  -9   1    1.46    0.15
   7   9  -1    1.33    0.20
  -6  -9   1    9.97    0.42
   6   9  -1    9.60    0.51
   5  -9  -1    2.25    0.18
  -5  -9   1    2.15    0.18
   5   9  -1    2.25    0.22
  -4  -9   1   11.80    0.45
   4  -9  -1   11.14    0.42
   4   9  -1   10.19    0.49
   3  -9  -1    0.35    0.09
  -3  -9   1    0.24    0.08
   3   9  -1    0.35    0.09
  -2  -9   1    5.67    0.29
   2  -9  -1    6.11    0.30
  -2   9   1    5.75    0.31
   2   9  -1    5.43    0.31
  -1  -9   1    6.51    0.32
   1  -9  -1    6.86    0.32
  -1   9   1    7.25    0.35
   1   9  -1    6.36    0.34
   0  -9   1   11.84    0.45
   0  -9  -1   11.71    0.45
   0   9  -1   11.64    0.47
   0   9   1   11.56    0.46
  -1  -9  -1    0.66    0.10
   1  -9   1    0.66    0.12
   1   9   1    0.80    0.11
  -1   9  -1    0.76    0.14
   2  -9   1    0.63    0.12
  -2  -9  -1    0.71    0.13
   2   9   1    0.71    0.10
  -2   9  -1    0.55    0.12
   3  -9   1   23.26    0.68
  -3  -9  -1   22.76    0.71
   3   9   1   20.77    0.73
   4  -9   1    0.22    0.08
  -4  -9  -1    0.21    0.08
   4   9   1    0.20    0.07
   5  -9   1    3.98    0.24
  -5  -9  -1    3.27    0.24
   5   9   1    3.92    0.29
  -6  -9  -1    5.15    0.30
   6   9   1    4.65    0.34
  -7  -9  -1    4.47    0.28
   7  -9   1    3.56    0.34
   7   9   1    3.58    0.32
   8  -9   1    5.05    0.42
   8   9   1    4.30    0.36
   9  -9   1    0.57    0.19
   9   9   1    0.40    0.15
  10  -9   1    0.13    0.11
  10   9   1    0.32    0.13
  10 -10  -1    2.63    0.33
  10  10  -1    2.90    0.33
   9 -10  -1    2.14    0.28
   9  10  -1    2.21    0.27
   8 -10  -1    1.20    0.24
   8  10  -1    1.66    0.23
  -7 -10   1   11.73    0.49
   7  10  -1   11.35    0.60
  -6 -10   1   22.78    0.75
   6  10  -1   22.86    0.87
  -5 -10   1    6.55    0.34
   5 -10  -1    6.27    0.32
   5  10  -1    6.14    0.39
   4 -10  -1    6.52    0.33
  -4 -10   1    6.35    0.34
   4  10  -1    7.33    0.40
  -3 -10   1    0.11    0.06
   3 -10  -1    0.14    0.08
   3  10  -1    0.40    0.10
  -3  10   1    0.30    0.09
   2 -10  -1    9.03    0.40
  -2 -10   1    9.48    0.41
  -2  10   1    9.67    0.44
   2  10  -1    8.29    0.42
  -1 -10   1    0.26    0.08
   1 -10  -1    0.08    0.07
   1  10  -1    0.12    0.07
  -1  10   1    0.11    0.06
   0 -10  -1    0.52    0.12
   0 -10   1    0.63    0.12
   0  10  -1    0.48    0.12
   0  10   1    0.54    0.11
  -1 -10  -1    0.25    0.08
   1 -10   1    0.17    0.08
   1  10   1    0.06    0.04
  -1  10  -1    0.12    0.07
   2 -10   1   22.84    0.73
  -2 -10  -1   24.65    0.76
  -2  10  -1   23.46    0.79
   2  10   1   25.13    0.80
  -3 -10  -1    9.01    0.41
   3 -10   1    8.49    0.39
  -3  10  -1    7.97    0.43
   3  10   1    9.61    0.45
  -4 -10  -1    2.16    0.20
   4 -10   1    2.14    0.19
   4  10   1    2.71    0.23
  -5 -10  -1    0.18    0.08
   5 -10   1    0.17    0.09
   5  10   1    0.50    0.13
  -6 -10  -1    4.97    0.31
   6  10   1    5.15    0.36
   7 -10   1    0.12    0.11
  -7 -10  -1    0.13    0.07
   7  10   1    0.17    0.08
   8 -10   1    1.13    0.25
   8  10   1    1.37    0.21
   9 -10   1    1.54    0.28
   9  10   1    1.36    0.26
  10 -10   1    0.10    0.11
  10  10   1    0.47    0.14
  10 -11  -1    7.31    0.57
  10  11  -1    7.89    0.57
   9 -11  -1    3.21    0.35
   9  11  -1    2.57    0.30
   8 -11  -1   -0.08    0.09
   8  11  -1    0.09    0.08
  -7 -11   1    0.12    0.07
   7  11  -1    0.18    0.10
  -6 -11   1    0.46    0.12
   6  11  -1    0.52    0.16
  -5 -11   1    0.49    0.12
   5 -11  -1    0.71    0.14
   5  11  -1    0.71    0.16
  -4 -11   1   10.82    0.47
   4 -11  -1   10.63    0.45
   4  11  -1   10.27    0.52
  -3 -11   1    8.92    0.42
   3 -11  -1    8.88    0.41
  -3  11   1    8.89    0.45
   3  11  -1    8.57    0.45
   2 -11  -1    6.79    0.36
  -2 -11   1    7.13    0.36
  -2  11   1    7.19    0.39
   2  11  -1    7.09    0.39
   1 -11  -1    0.46    0.11
  -1 -11   1    0.52    0.11
  -1  11   1    0.46    0.11
   1  11  -1    0.39    0.12
   0 -11   1    1.04    0.14
   0 -11  -1    0.66    0.14
   0  11   1    0.61    0.13
   0  11  -1    0.80    0.15
   1 -11   1    3.74    0.26
  -1 -11  -1    3.17    0.24
  -1  11  -1    3.62    0.27
   1  11   1    3.46    0.26
  -2 -11  -1    2.94    0.23
   2 -11   1    2.46    0.22
   2  11   1    2.93    0.24
  -2  11  -1    3.02    0.25
  -3 -11  -1    4.65    0.30
   3 -11   1    5.06    0.30
   3  11   1    4.68    0.31
  -3  11  -1    4.51    0.33
   4 -11   1    8.54    0.41
  -4 -11  -1    8.73    0.43
   4  11   1    8.60    0.46
  -5 -11  -1    2.21    0.22
   5 -11   1    2.06    0.20
   5  11   1    2.19    0.23
  -6 -11  -1    0.36    0.11
   6  11   1    0.46    0.14
  -7 -11  -1    8.17    0.42
   7  11   1    7.84    0.50
   8 -11   1    0.13    0.13
   8  11   1    0.05    0.08
   9 -11   1    0.47    0.17
   9  11   1    0.45    0.15
  10 -11   1    0.46    0.18
  10  11   1    0.13    0.10
  10 -12  -1    0.07    0.14
  10  12  -1    0.32    0.13
   9 -12  -1    0.05    0.12
   9  12  -1   -0.05    0.08
   8 -12  -1    2.44    0.31
   8  12  -1    2.90    0.32
  -7 -12   1    1.05    0.16
   7  12  -1    0.81    0.19
  -6 -12   1    0.78    0.15
   6  12  -1    0.73    0.17
   5 -12  -1    0.16    0.10
  -5 -12   1   -0.09    0.05
   5  12  -1   -0.10    0.06
   4 -12  -1   12.03    0.51
  -4 -12   1   12.36    0.54
   4  12  -1   12.17    0.58
   3 -12  -1    0.76    0.15
  -3 -12   1    0.75    0.14
   3  12  -1    0.68    0.15
  -3  12   1    0.82    0.17
   2 -12  -1    0.31    0.11
  -2 -12   1    0.39    0.11
   2  12  -1    0.35    0.10
  -2  12   1    0.13    0.08
  -1 -12   1    4.68    0.30
   1 -12  -1    4.58    0.30
  -1  12   1    4.41    0.31
   1  12  -1    3.70    0.30
   0 -12  -1   24.75    0.80
   0 -12   1   23.68    0.79
   0  12   1   24.42    0.84
   0  12  -1   23.97    0.84
   1 -12   1    1.39    0.17
  -1 -12  -1    1.55    0.18
  -1  12  -1    1.53    0.20
   1  12   1    1.28    0.16
   2 -12   1    8.40    0.42
  -2 -12  -1    7.43    0.40
  -2  12  -1    8.11    0.45
   2  12   1    8.08    0.44
   3 -12   1   14.71    0.59
  -3 -12  -1   15.11    0.61
  -3  12  -1   14.73    0.65
   3  12   1   16.06    0.66
  -4 -12  -1    1.23    0.17
   4 -12   1    1.34    0.18
   4  12   1    1.19    0.17
   5 -12   1   12.13    0.51
  -5 -12  -1   10.39    0.51
   5  12   1   11.97    0.59
  -6 -12  -1    2.03    0.21
   6  12   1    2.07    0.24
  -7 -12  -1    0.25    0.10
   7  12   1    0.12    0.10
   8 -12   1   -0.05    0.13
   8  12   1    0.08    0.08
   9 -12   1    4.40    0.43
   9  12   1    5.36    0.44
   9 -13  -1    0.23    0.13
   9  13  -1    0.06    0.09
   8 -13  -1    1.05    0.25
   8  13  -1    0.62    0.18
  -7 -13   1    0.07    0.07
   7  13  -1    0.17    0.10
  -6 -13   1    0.06    0.07
   6  13  -1   -0.05    0.06
   5 -13  -1    1.59    0.20
  -5 -13   1    1.12    0.16
   5  13  -1    1.36    0.21
  -4 -13   1    3.48    0.28
   4 -13  -1    3.11    0.27
   4  13  -1    2.79    0.27
   3 -13  -1    0.00    0.09
  -3 -13   1    0.15    0.07
   3  13  -1    0.14    0.08
  -3  13   1    0.04    0.07
   2 -13  -1    1.54    0.20
  -2 -13   1    1.20    0.18
   2  13  -1    1.51    0.19
  -2  13   1    1.40    0.19
   1 -13  -1    4.55    0.32
  -1 -13   1    3.88    0.29
   1  13  -1    3.70    0.31
  -1  13   1    4.35    0.32
   0 -13  -1    0.19    0.11
   0 -13   1    0.25    0.11
   0  13  -1    0.12    0.10
   0  13   1    0.16    0.08
   1 -13   1   13.53    0.56
  -1 -13  -1   11.48    0.53
  -1  13  -1   11.57    0.56
   1  13   1   11.57    0.55
  -2 -13  -1   18.12    0.70
   2 -13   1   18.67    0.70
   2  13   1   18.41    0.73
  -2  13  -1   19.07    0.76
   3 -13   1   -0.06    0.09
  -3 -13  -1   -0.02    0.06
   3  13   1    0.12    0.08
  -3  13  -1    0.05    0.09
  -4 -13  -1    0.06    0.06
   4 -13   1    0.07    0.10
   4  13   1    0.02    0.06
  -5 -13  -1   16.39    0.68
   5 -13   1   19.09    0.69
   5  13   1   16.73    0.75
  -6 -13  -1    0.16    0.08
   6  13   1    0.09    0.11
  -7 -13  -1    1.01    0.20
   7  13   1    0.72    0.19
   8 -13   1    1.44    0.30
   8  13   1    1.62    0.25
   9 -13   1    0.72    0.21
   9  13   1    0.91    0.20
   9 -14  -1    0.40    0.17
   9  14  -1    0.30    0.13
   8  14  -1    0.63    0.18
  -7 -14   1    0.03    0.10
   7  14  -1    0.02    0.08
  -6 -14   1    0.14    0.09
   6  14  -1    0.07    0.08
  -5 -14   1    0.76    0.16
   5 -14  -1    0.91    0.19
   5  14  -1    0.72    0.17
  -4 -14   1    7.76    0.44
   4 -14  -1    8.37    0.45
   4  14  -1    7.66    0.49
   3 -14  -1    5.42    0.36
  -3 -14   1    5.88    0.38
  -3  14   1    5.24    0.38
   3  14  -1    5.50    0.39
  -2 -14   1    5.59    0.36
   2 -14  -1    5.49    0.36
   2  14  -1    5.78    0.39
  -2  14   1    6.25    0.41
  -1 -14   1    0.17    0.10
   1 -14  -1    0.40    0.14
  -1  14   1    0.33    0.10
   1  14  -1    0.40    0.13
   0 -14   1    3.77    0.30
   0 -14  -1    3.29    0.29
   0  14  -1    3.54    0.31
   0  14   1    2.94    0.27
   1 -14   1   18.16    0.71
  -1 -14  -1   18.62    0.72
   1  14   1   18.56    0.75
  -1  14  -1   17.15    0.74
  -2 -14  -1    1.17    0.17
   2 -14   1    0.98    0.20
   2  14   1    0.89    0.18
  -2  14  -1    0.99    0.20
  -3 -14  -1    3.00    0.27
   3 -14   1    2.64    0.26
   3  14   1    2.83    0.27
  -3  14  -1    2.59    0.28
  -4 -14  -1    0.21    0.10
   4 -14   1    0.24    0.12
   4  14   1    0.21    0.10
  -5 -14  -1   -0.08    0.07
   5 -14   1   -0.03    0.09
   5  14   1    0.06    0.08
  -6 -14  -1    0.77    0.18
   6  14   1    0.59    0.16
  -7 -14  -1    1.89    0.23
   7  14   1    1.81    0.24
   8 -14   1    0.25    0.15
   8  14   1   -0.01    0.08
   8  15  -1    0.00    0.10
  -7 -15   1    0.46    0.15
   7  15  -1    0.63    0.18
  -6 -15   1    0.23    0.12
   6  15  -1    0.42    0.14
  -5 -15   1    2.62    0.27
   5 -15  -1    2.34    0.26
   5  15  -1    2.38    0.28
   4 -15  -1   -0.03    0.09
  -4 -15   1   -0.05    0.07
   4  15  -1    0.01    0.07
   3 -15  -1    0.29    0.14
  -3 -15   1    0.14    0.08
   3  15  -1    0.42    0.13
  -3  15   1    0.28    0.13
  -2 -15   1    0.21    0.11
   2 -15  -1    0.42    0.14
   2  15  -1    0.26    0.10
  -2  15   1    0.28    0.10
   1 -15  -1    1.73    0.23
  -1 -15   1    1.82    0.23
  -1  15   1    1.80    0.22
   1  15  -1    1.93    0.24
   0 -15  -1    0.98    0.19
   0 -15   1    1.33    0.19
   0  15  -1    1.65    0.23
   0  15   1    1.47    0.19
  -1 -15  -1    2.16    0.24
   1 -15   1    2.09    0.25
  -1  15  -1    2.32    0.27
   1  15   1    2.64    0.27
  -2 -15  -1    1.38    0.20
   2 -15   1    1.25    0.22
   2  15   1    1.05    0.17
  -2  15  -1    1.16    0.23
  -3 -15  -1    0.09    0.10
   3 -15   1    0.20    0.12
  -3  15  -1    0.12    0.12
   3  15   1    0.17    0.10
  -4 -15  -1    0.76    0.18
   4 -15   1    0.79    0.19
   4  15   1    0.74    0.17
   5 -15   1    7.46    0.45
  -5 -15  -1    7.72    0.47
   5  15   1    7.42    0.50
  -6 -15  -1    1.00    0.21
   6  15   1    1.06    0.21
  -7 -15  -1    1.05    0.19
   7  15   1    1.07    0.23
   8  15   1    3.69    0.37
  -7 -16   1    1.64    0.22
   7  16  -1    1.05    0.23
  -6 -16   1    0.44    0.14
   6  16  -1    0.39    0.15
  -5 -16   1    0.91    0.20
   5 -16  -1    1.47    0.25
   5  16  -1    0.98    0.21
  -4 -16   1    3.25    0.31
   4 -16  -1    3.18    0.31
   4  16  -1    3.20    0.32
  -3 -16   1    5.78    0.41
   3 -16  -1    6.66    0.43
   3  16  -1    6.46    0.45
  -3  16   1    6.71    0.47
   2 -16  -1    2.33    0.26
  -2 -16   1    2.18    0.25
   2  16  -1    2.34    0.26
  -2  16   1    2.19    0.25
   1 -16  -1    1.94    0.26
  -1 -16   1    2.15    0.26
   1  16  -1    1.52    0.22
  -1  16   1    2.05    0.24
   0 -16  -1    0.25    0.13
   0 -16   1    0.11    0.10
   0  16  -1    0.26    0.12
   0  16   1    0.24    0.12
   1 -16   1    1.22    0.23
  -1 -16  -1    1.60    0.23
   1  16   1    0.94    0.20
  -1  16  -1    1.12    0.22
   2 -16   1    1.40    0.25
  -2 -16  -1    1.67    0.22
   2  16   1    1.24    0.19
  -2  16  -1    1.59    0.24
  -3 -16  -1    2.61    0.28
   3 -16   1    3.11    0.31
   3  16   1    2.72    0.28
  -3  16  -1    2.47    0.30
   4 -16   1    1.00    0.22
  -4 -16  -1    0.90    0.20
   4  16   1    0.41    0.13
   5 -16   1    0.56    0.18
  -5 -16  -1    0.37    0.12
   5  16   1    0.46    0.14
  -6 -16  -1    0.18    0.11
   6  16   1    0.06    0.08
  -7 -16  -1    0.06    0.11
   7  16   1    0.25    0.11
  -7 -17   1    1.23    0.22
   7  17  -1    0.53    0.16
  -6 -17   1    1.16    0.23
   6  17  -1    0.94    0.21
  -5 -17   1    0.21    0.11
   5 -17  -1    0.23    0.15
   5  17  -1    0.28    0.13
  -4 -17   1    1.91    0.24
   4 -17  -1    1.53    0.27
   4  17  -1    1.75    0.24
  -3 -17   1    1.07    0.21
   3 -17  -1    1.11    0.23
   3  17  -1    1.03    0.21
  -3  17   1    1.90    0.25
   2 -17  -1   -0.01    0.10
  -2 -17   1    0.01    0.09
  -2  17   1   -0.01    0.07
   2  17  -1    0.09    0.08
  -1 -17   1    0.36    0.15
   1 -17  -1    0.16    0.12
   1  17  -1    0.29    0.12
  -1  17   1    0.30    0.11
   0 -17   1    1.42    0.26
   0 -17  -1    1.46    0.26
   0  17  -1    1.27    0.25
   0  17   1    2.00    0.25
   1 -17   1    0.12    0.12
  -1 -17  -1    0.13    0.12
   1  17   1    0.13    0.08
  -1  17  -1    0.12    0.12
   2 -17   1    0.99    0.22
  -2 -17  -1    0.62    0.17
  -2  17  -1    0.68    0.19
   2  17   1    0.87    0.20
  -3 -17  -1    0.63    0.17
   3 -17   1    0.77    0.20
   3  17   1    0.64    0.17
  -3  17  -1    0.44    0.19
  -4 -17  -1    8.44    0.53
   4 -17   1    8.09    0.51
   4  17   1    8.97    0.56
  -5 -17  -1   -0.03    0.09
   5 -17   1    0.02    0.14
   5  17   1   -0.01    0.08
  -6 -17  -1    0.72    0.19
   6  17   1    0.69    0.17
  -6 -18   1    0.55    0.17
   6  18  -1    0.60    0.18
   5 -18  -1    0.58    0.18
  -5 -18   1    0.25    0.13
   5  18  -1    0.38    0.13
   4 -18  -1    3.67    0.36
  -4 -18   1    3.11    0.32
   4  18  -1    3.59    0.35
  -3 -18   1    1.20    0.23
   3 -18  -1    0.71    0.21
  -3  18   1    1.07    0.22
   3  18  -1    0.82    0.19
   2 -18  -1    1.09    0.23
  -2 -18   1    1.18    0.23
  -2  18   1    0.93    0.21
   2  18  -1    1.22    0.24
  -1 -18   1    1.29    0.26
   1 -18  -1    1.81    0.25
  -1  18   1    1.71    0.23
   1  18  -1    1.17    0.23
   0 -18   1    0.75    0.20
   0 -18  -1    0.80    0.20
   0  18  -1    0.64    0.20
   0  18   1    0.82    0.19
   1 -18   1    0.01    0.12
  -1 -18  -1    0.12    0.12
  -1  18  -1    0.05    0.13
   1  18   1    0.18    0.08
  -2 -18  -1    1.59    0.23
   2 -18   1    1.50    0.27
  -2  18  -1    1.72    0.27
   2  18   1    1.97    0.26
  -3 -18  -1   -0.11    0.08
   3 -18   1    0.05    0.12
  -3  18  -1    0.01    0.11
   3  18   1    0.20    0.10
  -4 -18  -1    0.25    0.13
   4 -18   1    0.47    0.19
   4  18   1    0.49    0.14
   5 -18   1    2.41    0.29
  -5 -18  -1    2.76    0.30
   5  18   1    2.44    0.29
  -5 -19   1    0.11    0.12
   5  19  -1    0.25    0.12
   4 -19  -1    1.51    0.29
  -4 -19   1    1.20    0.25
   4  19  -1    0.91    0.21
   3 -19  -1    2.71    0.33
  -3 -19   1    2.26    0.28
   3  19  -1    2.06    0.27
  -3  19   1    2.77    0.31
   2 -19  -1    0.66    0.19
  -2 -19   1    0.98    0.21
  -2  19   1    0.69    0.18
   2  19  -1    0.69    0.18
  -1 -19   1    1.29    0.26
   1 -19  -1    1.43    0.28
  -1  19   1    1.63    0.24
   1  19  -1    1.19    0.24
   0 -19   1    0.66    0.19
   0 -19  -1    0.22    0.15
   0  19  -1    0.53    0.20
   0  19   1    0.46    0.15
   1 -19   1    0.47    0.19
  -1 -19  -1    0.27    0.16
  -1  19  -1    0.44    0.18
   1  19   1    0.37    0.13
  -2 -19  -1    3.68    0.36
   2 -19   1    4.67    0.42
  -2  19  -1    4.74    0.44
   2  19   1    4.05    0.38
  -3 -19  -1   -0.03    0.08
   3 -19   1    0.04    0.14
   3  19   1    0.12    0.08
  -3  19  -1    0.04    0.15
  -4 -19  -1    3.83    0.37
   4 -19   1    4.10    0.39
   4  19   1    3.61    0.36
   3 -20  -1    3.46    0.39
  -3 -20   1    3.00    0.34
   3  20  -1    2.60    0.32
   2 -20  -1    0.56    0.20
  -2 -20   1    0.22    0.11
  -2  20   1    0.48    0.16
   2  20  -1    0.35    0.15
  -1 -20   1    1.05    0.26
   1 -20  -1    0.71    0.23
   1  20  -1    0.71    0.19
  -1  20   1    0.55    0.16
   0 -20  -1    0.15    0.17
   0 -20   1   -0.01    0.15
   0  20  -1   -0.01    0.13
   0  20   1    0.02    0.09
   1 -20   1   -0.07    0.14
  -1 -20  -1   -0.04    0.13
  -1  20  -1   -0.03    0.13
   1  20   1    0.20    0.11
  -2 -20  -1    2.22    0.28
   2 -20   1    2.27    0.33
   2  20   1    1.61    0.24
  -2  20  -1    1.71    0.33
  -3 -20  -1    3.02    0.34
   3 -20   1    2.81    0.36
   3  20   1    2.62    0.30
  12   0  -2    2.29    0.30
  11   0  -2    0.00    0.08
  10   0  -2    1.94    0.24
   9   0  -2    0.12    0.08
   8   0  -2   13.68    0.63
   7   0  -2    0.05    0.06
   6   0  -2   33.16    0.98
   5   0  -2   -0.05    0.04
   4   0  -2    1.97    0.16
  -3   0   2   -0.02    0.01
   3   0  -2   -0.04    0.03
  -2   0   2  145.35    2.83
   2   0  -2  144.23    2.97
   1   0  -2   -0.02    0.02
  -1   0   2    0.03    0.02
   0   0   2   73.05    1.46
   0   0  -2   71.68    1.51
  -1   0  -2    0.01    0.03
   1   0   2   -0.01    0.02
   1   0   2   -0.03    0.02
   2   0   2   58.86    1.22
  -2   0  -2   58.76    1.30
   2   0   2   57.71    1.27
  -3   0  -2   -0.03    0.03
   3   0   2   -0.08    0.02
   3   0   2   -0.05    0.03
   4   0   2  155.27    3.05
  -4   0  -2  154.11    3.28
   4   0   2  152.32    3.27
   5   0   2   -0.01    0.03
  -5   0  -2   -0.01    0.05
   5   0   2   -0.08    0.03
   6   0   2   10.58    0.46
  -6   0  -2   10.17    0.46
  -7   0  -2    0.02    0.08
   7   0   2    0.01    0.05
   8   0   2    0.78    0.16
   9   0   2    0.04    0.08
  10   0   2    1.28    0.25
  11   0   2    0.07    0.13
  12  -1  -2    1.16    0.24
  12   1  -2    0.80    0.20
  11  -1  -2    0.19    0.11
  11   1  -2    0.31    0.11
  10  -1  -2    0.56    0.14
  10   1  -2    0.80    0.19
   9  -1  -2   25.72    0.97
   9   1  -2   24.76    0.96
   8  -1  -2    0.12    0.07
   8   1  -2    0.14    0.09
   7  -1  -2    2.07    0.22
   7   1  -2    2.03    0.21
   6  -1  -2    3.52    0.26
   6   1  -2    3.28    0.25
  -5  -1   2   52.36    1.05
   5  -1  -2   50.79    1.32
   5   1  -2   52.17    1.32
   4  -1  -2    0.43    0.09
  -4  -1   2    0.48    0.04
   4   1  -2    0.45    0.09
   3  -1  -2    4.65    0.22
  -3  -1   2    5.05    0.15
  -3   1   2    4.88    0.13
   3   1  -2    5.11    0.23
  -2  -1   2  686.43   13.17
   2  -1  -2  691.14   13.63
  -2   1   2  698.65   13.27
   2   1  -2  672.06   13.69
  -1  -1   2  424.00    8.09
   1   1  -2  424.10    8.43
  -1   1   2  415.54    8.09
   0  -1  -2   56.48    1.22
   0   1  -2   57.94    1.20
   0   1   2   57.97    1.21
   0   1   2   58.12    1.18
   0   1  -2   57.05    1.21
  -1  -1  -2   24.30    0.60
   1  -1   2   25.86    0.58
  -1   1  -2   23.85    0.60
   1   1   2   25.30    0.58
   1   1   2   25.88    0.57
   2  -1   2   14.50    0.40
   2  -1   2   14.73    0.37
  -2  -1  -2   14.02    0.41
   2   1   2   14.67    0.39
  -2   1  -2   13.87    0.41
   2   1   2   14.57    0.38
   3  -1   2    0.67    0.06
  -3  -1  -2    0.63    0.08
   3  -1   2    0.71    0.08
   3   1   2    0.56    0.06
   3   1   2    0.66    0.07
  -3   1  -2    0.81    0.09
   4  -1   2   18.05    0.45
  -4  -1  -2   17.64    0.56
   4  -1   2   17.77    0.56
  -4   1  -2   17.19    0.56
   4   1   2   16.58    0.54
   4   1   2   17.22    0.45
  -5  -1  -2   16.65    0.58
   5  -1   2   17.18    0.58
   5  -1   2   16.83    0.44
   5   1   2   16.82    0.45
  -5   1  -2   15.36    0.57
   5   1   2   16.27    0.57
  -6  -1  -2    2.36    0.21
   6  -1   2    2.60    0.21
   6  -1   2    2.61    0.13
   6   1   2    2.49    0.14
  -6   1  -2    2.14    0.20
   6   1   2    2.28    0.20
  -7  -1  -2    7.42    0.41
   7  -1   2    6.85    0.40
   7   1   2    6.79    0.39
   8  -1   2    4.02    0.32
   8   1   2    3.82    0.31
   9  -1   2    1.21    0.19
   9   1   2    0.80    0.17
  10  -1   2   11.10    0.63
  10   1   2   10.70    0.61
  11  -1   2    1.06    0.20
  11   1   2    1.03    0.24
  12  -2  -2    0.11    0.13
  12   2  -2    0.17    0.11
  11  -2  -2    1.15    0.24
  11   2  -2    0.86    0.21
  10  -2  -2    0.39    0.14
  10   2  -2    0.47    0.14
   9  -2  -2    1.95    0.24
   9   2  -2    1.78    0.23
   8  -2  -2    0.50    0.14
   8   2  -2    1.17    0.17
   7  -2  -2    2.04    0.22
   7   2  -2    2.54    0.23
  -6  -2   2   15.26    0.35
   6  -2  -2   14.04    0.57
   6   2  -2   14.10    0.57
  -5  -2   2   10.40    0.27
   5  -2  -2    9.62    0.42
   5   2  -2    9.91    0.42
  -4  -2   2   80.80    1.61
   4  -2  -2   81.19    1.83
   4   2  -2   77.68    1.82
   3  -2  -2   42.20    1.04
  -3  -2   2   44.48    0.92
  -3   2   2   44.41    0.89
   3   2  -2   42.96    1.05
  -2  -2   2  992.92   18.91
  -2   2   2 1000.00   19.01
   2   2  -2  972.00   19.80
  -1  -2   2    0.94    0.07
   1   2  -2    0.90    0.07
  -1   2   2    0.87    0.07
   0  -2   2   18.79    0.46
   0  -2  -2   19.25    0.46
   0   2  -2   19.43    0.45
   0   2   2   18.89    0.46
   0   2   2   19.27    0.44
   0   2  -2   18.97    0.45
   1  -2   2   72.60    1.49
  -1  -2  -2   71.85    1.53
   1   2   2   74.22    1.52
   1   2   2   71.35    1.48
  -1   2  -2   71.28    1.53
  -2  -2  -2   19.68    0.53
   2  -2   2   20.14    0.49
   2   2   2   20.29    0.52
   2   2   2   20.16    0.50
  -3  -2  -2    6.61    0.27
   3  -2   2    6.60    0.22
   3  -2   2    6.03    0.26
   3   2   2    5.80    0.25
   3   2   2    6.34    0.23
  -3   2  -2    6.03    0.26
   4  -2   2   13.03    0.46
  -4  -2  -2   12.68    0.45
   4  -2   2   12.89    0.36
   4   2   2   13.46    0.38
  -4   2  -2   12.85    0.46
   4   2   2   12.68    0.45
   5  -2   2    1.52    0.16
   5  -2   2    1.50    0.11
  -5  -2  -2    1.60    0.16
  -5   2  -2    1.44    0.15
   5   2   2    1.53    0.15
   5   2   2    1.52    0.11
  -6  -2  -2    0.44    0.11
   6  -2   2    0.38    0.07
   6  -2   2    0.48    0.12
  -6   2  -2    0.32    0.09
   6   2   2    0.36    0.09
   6   2   2    0.40    0.08
   7  -2   2    7.91    0.43
  -7  -2  -2    7.94    0.43
   7   2   2    7.81    0.42
   8  -2   2    1.23    0.18
   8   2   2    0.96    0.15
   9  -2   2   -0.04    0.06
   9   2   2    0.10    0.09
  10  -2   2    4.23    0.37
  10   2   2    3.73    0.35
  11  -2   2    0.41    0.13
  11   2   2    0.25    0.13
  12  -3  -2    0.08    0.10
  12   3  -2    0.18    0.11
  11  -3  -2    0.39    0.14
  11   3  -2    0.55    0.17
  10  -3  -2    3.41    0.33
  10   3  -2    3.01    0.31
   9  -3  -2    0.06    0.08
   9   3  -2    0.04    0.08
   8  -3  -2    0.04    0.06
   8   3  -2    0.01    0.06
   7  -3  -2    5.38    0.36
   7   3  -2    4.80    0.33
   6  -3  -2    0.16    0.09
  -6  -3   2    0.15    0.04
   6   3  -2    0.13    0.08
   5  -3  -2    2.79    0.22
  -5  -3   2    3.11    0.14
   5   3  -2    3.07    0.23
   4  -3  -2    4.11    0.24
   4  -3  -2    4.22    0.14
  -4  -3   2    4.62    0.18
   4   3  -2    4.57    0.25
  -3  -3   2   43.57    0.95
  -3   3   2   44.29    0.92
   3   3  -2   43.91    1.07
  -2  -3   2   86.16    1.79
   2   3  -2   87.72    1.90
  -2   3   2   89.35    1.77
  -1  -3   2  365.43    7.19
  -1   3   2  380.97    7.19
   1   3  -2  374.82    7.46
  -1   3   2  371.21    7.45
   0  -3   2    0.01    0.03
   0  -3  -2    0.09    0.03
   0   3   2    0.09    0.03
   0   3   2    0.05    0.02
   0   3  -2    0.05    0.02
   0   3  -2    0.29    0.05
  -1  -3  -2    2.28    0.11
   1  -3   2    2.28    0.12
  -1   3  -2    2.17    0.11
   1   3   2    2.12    0.11
   1   3   2    2.15    0.12
  -1   3  -2    2.14    0.12
  -2  -3  -2    5.52    0.22
   2  -3   2    5.76    0.21
  -2   3  -2    5.52    0.22
   2   3   2    5.29    0.21
   2   3   2    5.64    0.22
  -3  -3  -2    7.81    0.31
   3  -3   2    8.60    0.28
  -3   3  -2    8.05    0.31
   3   3   2    8.35    0.32
   3   3   2    8.23    0.29
  -4  -3  -2   56.17    1.35
   4  -3   2   56.10    1.21
   4  -3   2   56.00    1.37
   4   3   2   54.89    1.23
  -4   3  -2   55.49    1.35
   4   3   2   56.81    1.36
   5  -3   2   33.24    0.95
  -5  -3  -2   32.29    0.92
   5  -3   2   34.84    0.78
   5   3   2   32.00    0.93
  -5   3  -2   31.13    0.92
   5   3   2   32.34    0.80
   6  -3   2    0.75    0.15
   6  -3   2    0.66    0.08
  -6  -3  -2    0.62    0.13
   6   3   2    0.62    0.13
   6   3   2    0.75    0.10
  -6   3  -2    0.69    0.13
   7  -3   2   13.40    0.60
  -7  -3  -2   13.16    0.58
   7   3   2   14.06    0.60
   8  -3   2    3.18    0.28
   8   3   2    3.40    0.29
   9  -3   2    0.21    0.10
   9   3   2    0.46    0.14
  10  -3   2    1.09    0.22
  10   3   2    1.02    0.22
  11  -3   2    1.17    0.24
  11   3   2    0.89    0.19
  12  -4  -2   -0.11    0.10
  12   4  -2   -0.03    0.10
  11  -4  -2    0.97    0.22
  11   4  -2    0.98    0.21
  10  -4  -2    0.25    0.12
  10   4  -2    0.05    0.08
   9  -4  -2    0.03    0.07
   9   4  -2   -0.02    0.06
   8  -4  -2    5.42    0.39
   8   4  -2    6.01    0.40
   7  -4  -2    0.03    0.09
   7   4  -2    0.04    0.07
   6  -4  -2    9.25    0.46
  -6  -4   2    9.40    0.31
   6   4  -2    9.21    0.45
   5  -4  -2    1.50    0.08
   5  -4  -2    1.46    0.17
  -5  -4   2    1.53    0.11
   5   4  -2    1.59    0.17
  -4  -4   2   24.38    0.59
   4  -4  -2   23.39    0.72
   4  -4  -2   22.74    0.55
   4   4  -2   23.00    0.71
  -3  -4   2   25.46    0.63
   3  -4  -2   25.98    0.61
   3   4  -2   26.66    0.73
  -2  -4   2    0.51    0.06
   2   4  -2    0.35    0.07
  -2   4   2    0.32    0.05
  -1  -4   2  461.13    8.85
   1   4  -2  446.54    9.18
  -1   4   2  462.47    9.17
  -1   4   2  467.65    8.85
   0  -4  -2  146.60    2.95
   0  -4   2  140.27    2.90
   0   4   2  146.85    2.99
   0   4  -2  144.13    2.93
   0   4   2  146.23    2.91
   0   4  -2  146.45    3.00
  -1  -4  -2    2.57    0.12
   1  -4   2    2.63    0.14
   1   4   2    2.76    0.14
  -1   4  -2    2.42    0.14
  -1   4  -2    2.63    0.12
   1   4   2    2.50    0.14
   2  -4   2   -0.03    0.03
  -2  -4  -2   -0.01    0.03
   2   4   2    0.06    0.03
   2   4   2    0.03    0.03
  -2   4  -2    0.02    0.03
   3  -4   2    9.99    0.32
  -3  -4  -2    9.65    0.35
  -3   4  -2    9.71    0.35
   3   4   2    9.85    0.36
   3   4   2    9.73    0.33
  -4  -4  -2    1.28    0.13
   4  -4   2    1.22    0.11
  -4   4  -2    1.30    0.13
   4   4   2    1.20    0.12
   4   4   2    1.18    0.11
  -5  -4  -2    4.65    0.27
   5  -4   2    3.80    0.26
   5  -4   2    4.24    0.20
   5   4   2    4.16    0.21
   5   4   2    3.69    0.25
  -5   4  -2    3.79    0.25
   6  -4   2    2.66    0.23
  -6  -4  -2    2.27    0.21
   6  -4   2    2.39    0.14
  -6   4  -2    1.74    0.18
   6   4   2    2.02    0.15
   6   4   2    2.21    0.20
   7  -4   2    1.28    0.18
   7   4   2    1.07    0.16
   8  -4   2    1.69    0.21
   8   4   2    2.16    0.24
   9  -4   2    0.17    0.09
   9   4   2    0.11    0.08
  10  -4   2    1.06    0.22
  10   4   2    0.98    0.22
  11  -4   2    0.07    0.09
  11   4   2   -0.14    0.09
  12  -5  -2   -0.10    0.09
  12   5  -2    0.04    0.09
  11  -5  -2    0.09    0.08
  11   5  -2    0.01    0.09
  10  -5  -2    0.11    0.11
  10   5  -2    0.22    0.11
   9  -5  -2    0.75    0.18
   9   5  -2    0.72    0.17
   8  -5  -2    0.33    0.13
   8   5  -2    0.37    0.13
   7  -5  -2    0.27    0.12
   7   5  -2    0.39    0.12
  -6  -5   2    6.80    0.26
   6  -5  -2    6.34    0.38
   6   5  -2    6.27    0.37
   5  -5  -2    1.91    0.20
   5  -5  -2    2.49    0.13
  -5  -5   2    2.60    0.15
   5   5  -2    2.23    0.20
  -4  -5   2   13.17    0.40
   4  -5  -2   12.36    0.36
   4   5  -2   12.48    0.48
  -3  -5   2   22.07    0.59
   3  -5  -2   22.58    0.58
   3   5  -2   23.58    0.68
  -2  -5   2    5.38    0.22
   2  -5  -2    5.27    0.22
   2   5  -2    4.95    0.24
  -1  -5   2  134.13    2.80
   1   5  -2  142.10    2.81
  -1   5   2  139.28    2.80
  -1   5   2  136.29    2.90
   1   5  -2  139.88    2.92
   0  -5   2    7.42    0.28
   0  -5  -2    8.06    0.24
   0   5  -2    7.88    0.22
   0   5  -2    7.76    0.29
   0   5   2    7.90    0.29
   0   5   2    7.78    0.28
  -1  -5  -2    6.02    0.20
   1  -5   2    5.09    0.23
  -1   5  -2    5.74    0.25
   1   5   2    5.32    0.23
   1   5   2    5.86    0.24
  -1   5  -2    5.60    0.20
  -2  -5  -2   14.87    0.42
   2  -5   2   14.35    0.43
  -2   5  -2   14.23    0.47
  -2   5  -2   14.88    0.43
   2   5   2   14.92    0.46
   2   5   2   14.34    0.45
  -3  -5  -2    1.31    0.12
   3  -5   2    1.38    0.12
   3   5   2    1.29    0.12
   3   5   2    1.34    0.12
  -3   5  -2    1.47    0.12
   4  -5   2    3.57    0.19
  -4  -5  -2    3.55    0.21
   4   5   2    3.60    0.23
   4   5   2    3.40    0.20
  -4   5  -2    3.50    0.22
   5  -5   2    4.10    0.28
  -5  -5  -2    3.96    0.25
   5  -5   2    3.70    0.20
   5   5   2    4.38    0.23
   5   5   2    3.95    0.26
  -5   5  -2    4.05    0.26
  -6  -5  -2   22.33    0.67
   6  -5   2   23.93    0.62
  -6  -5  -2   22.47    0.75
   6  -5   2   22.27    0.80
   6   5   2   23.66    0.80
   7  -5   2   25.86    0.93
  -7  -5  -2   27.23    0.75
   8  -5   2    0.49    0.14
   8   5   2    0.64    0.15
   9  -5   2    0.26    0.12
   9   5   2    0.13    0.09
  10  -5   2    4.03    0.38
  10   5   2    5.57    0.43
  11  -5   2    0.07    0.09
  11   5   2    0.06    0.09
  11  -6  -2    0.08    0.09
  11   6  -2    0.00    0.07
  10  -6  -2    1.17    0.24
  10   6  -2    1.16    0.23
   9  -6  -2    1.41    0.22
   9   6  -2    1.24    0.20
   8  -6  -2    0.14    0.10
   8   6  -2    0.01    0.07
  -7  -6   2    0.88    0.11
   7  -6  -2    0.83    0.18
   7   6  -2    0.63    0.14
   6  -6  -2    6.28    0.39
  -6  -6   2    7.24    0.30
   6   6  -2    6.93    0.40
   5  -6  -2    3.44    0.17
  -5  -6   2    3.10    0.18
   5   6  -2    3.21    0.25
  -4  -6   2    1.17    0.11
   4  -6  -2    1.30    0.11
   4   6  -2    1.12    0.14
  -3  -6   2    9.71    0.35
   3  -6  -2    9.65    0.33
   3   6  -2    9.84    0.40
  -2  -6   2   14.11    0.44
   2  -6  -2   14.30    0.44
  -2   6   2   14.89    0.48
   2   6  -2   13.98    0.48
  -1  -6   2   28.75    0.75
   1  -6  -2   31.05    0.77
  -1   6   2   28.39    0.73
   1   6  -2   28.90    0.79
   1   6  -2   29.89    0.64
  -1   6   2   29.36    0.78
   0  -6  -2   13.10    0.34
   0  -6   2   13.41    0.42
   0   6   2   13.31    0.43
   0   6   2   12.49    0.41
   0   6  -2   12.88    0.32
   0   6  -2   12.30    0.43
  -1  -6  -2   28.43    0.64
   1  -6   2   26.15    0.70
   1   6   2   26.58    0.73
  -1   6  -2   25.21    0.72
  -1   6  -2   27.72    0.64
  -2  -6  -2   22.76    0.58
   2  -6   2   22.54    0.62
  -2   6  -2   22.58    0.59
  -2   6  -2   21.67    0.65
   2   6   2   21.73    0.64
   2   6   2   21.91    0.63
   3  -6   2   12.29    0.40
  -3  -6  -2   12.00    0.40
  -3   6  -2   12.57    0.42
   3   6   2   11.38    0.41
   3   6   2   11.76    0.44
  -4  -6  -2    4.71    0.25
   4  -6   2    4.68    0.23
   4   6   2    4.80    0.25
   4   6   2    4.88    0.28
  -4   6  -2    4.62    0.25
   5  -6   2    0.15    0.06
  -5  -6  -2    0.21    0.08
  -5  -6  -2    0.12    0.07
  -5   6  -2    0.30    0.09
   5   6   2    0.24    0.08
   5   6   2    0.23    0.07
  -6  -6  -2   17.61    0.58
  -6  -6  -2   18.09    0.64
   6  -6   2   18.23    0.53
   6  -6   2   16.21    0.67
   6   6   2   17.54    0.68
  -7  -6  -2    6.68    0.32
   7  -6   2    6.43    0.42
   7   6   2    6.36    0.40
   8  -6   2    8.51    0.51
   8   6   2    8.88    0.51
   9  -6   2    0.29    0.13
   9   6   2    0.26    0.11
  10  -6   2    1.96    0.26
  10   6   2    1.92    0.25
  11  -6   2    2.07    0.28
  11   6   2    1.11    0.23
  11  -7  -2    0.00    0.10
  11   7  -2   -0.07    0.08
  10  -7  -2    0.03    0.10
  10   7  -2    0.24    0.11
   9  -7  -2    1.59    0.23
   9   7  -2    1.85    0.24
   8  -7  -2    1.89    0.26
   8   7  -2    1.96    0.24
  -7  -7   2    2.01    0.16
   7  -7  -2    2.04    0.25
   7   7  -2    1.91    0.22
  -6  -7   2   20.08    0.60
   6  -7  -2   20.32    0.78
   6   7  -2   18.85    0.74
   5  -7  -2   10.41    0.36
  -5  -7   2   10.52    0.39
   5   7  -2   10.92    0.49
   4  -7  -2    0.86    0.10
  -4  -7   2    0.92    0.10
   4   7  -2    0.95    0.14
  -3  -7   2    1.14    0.12
   3  -7  -2    1.16    0.12
   3   7  -2    0.90    0.12
  -2  -7   2   37.88    0.96
   2  -7  -2   38.67    0.95
  -2   7   2   37.99    1.01
   2   7  -2   39.31    1.03
  -1  -7   2    0.13    0.05
   1  -7  -2    0.19    0.07
   1   7  -2    0.25    0.08
  -1   7   2    0.08    0.05
   1   7  -2    0.16    0.03
   0  -7   2    0.58    0.10
   0  -7  -2    0.68    0.06
   0  -7  -2    0.46    0.10
   0   7   2    0.49    0.07
   0   7  -2    0.54    0.09
   0   7  -2    0.64    0.05
   1  -7   2   31.52    0.83
  -1  -7  -2   33.17    0.74
  -1  -7  -2   31.96    0.86
  -1   7  -2   32.69    0.74
   1   7   2   31.71    0.86
   1   7   2   31.48    0.84
  -1   7  -2   30.95    0.87
  -2  -7  -2    2.16    0.13
   2  -7   2    2.29    0.17
  -2  -7  -2    1.69    0.16
   2   7   2    1.80    0.15
  -2   7  -2    1.97    0.16
  -2   7  -2    2.29    0.13
   2   7   2    2.01    0.16
   3  -7   2   19.87    0.58
  -3  -7  -2   20.04    0.56
  -3  -7  -2   19.55    0.62
  -3   7  -2   18.30    0.56
   3   7   2   18.57    0.63
  -4  -7  -2    0.08    0.06
  -4  -7  -2    0.09    0.06
   4  -7   2    0.04    0.05
   4   7   2    0.01    0.03
  -4   7  -2    0.03    0.04
   5  -7   2   23.75    0.67
  -5  -7  -2   23.58    0.72
  -5  -7  -2   23.53    0.72
   5   7   2   23.72    0.80
   6  -7   2   16.61    0.52
  -6  -7  -2   15.95    0.56
   6  -7   2   15.02    0.66
  -6  -7  -2   16.14    0.60
   6   7   2   16.25    0.65
  -7  -7  -2    0.88    0.12
   7  -7   2    0.51    0.14
   7   7   2    0.85    0.18
   8  -7   2    9.96    0.57
   8   7   2   11.03    0.58
   9  -7   2    1.54    0.24
   9   7   2    1.69    0.23
  10  -7   2    0.27    0.14
  10   7   2    0.33    0.12
  11  -7   2    0.97    0.22
  11   7   2    1.46    0.22
  11  -8  -2    1.23    0.26
  11   8  -2    1.41    0.27
  10  -8  -2    0.03    0.10
  10   8  -2    0.21    0.11
   9  -8  -2    0.48    0.16
   9   8  -2    0.70    0.18
   8  -8  -2    1.67    0.25
   8   8  -2    1.86    0.23
   7  -8  -2    0.02    0.10
  -7  -8   2    0.12    0.07
   7   8  -2    0.01    0.07
  -6  -8   2    0.17    0.06
   6   8  -2    0.06    0.06
  -5  -8   2    0.04    0.05
   5  -8  -2    0.06    0.06
   5   8  -2    0.04    0.06
  -4  -8   2    0.19    0.07
   4  -8  -2    0.18    0.07
   4   8  -2    0.07    0.07
   3  -8  -2   19.95    0.60
  -3  -8   2   21.19    0.63
   3   8  -2   20.55    0.69
   2  -8  -2   23.94    0.69
  -2  -8   2   23.23    0.69
   2   8  -2   24.83    0.75
  -2   8   2   23.70    0.73
   1  -8  -2    0.78    0.13
  -1  -8   2    0.67    0.10
   1   8  -2    0.62    0.12
  -1   8   2    0.68    0.09
   0  -8  -2   35.45    0.92
   0  -8   2   34.36    0.90
   0  -8  -2   34.62    0.77
   0   8   2   31.92    0.91
   0   8  -2   35.77    0.73
   0   8  -2   33.57    0.94
   1  -8   2    5.12    0.27
  -1  -8  -2    5.39    0.28
  -1  -8  -2    5.69    0.19
  -1   8  -2    5.39    0.19
   1   8   2    5.28    0.28
  -1   8  -2    5.11    0.28
  -2  -8  -2    9.25    0.39
  -2  -8  -2    9.18    0.29
   2  -8   2    9.10    0.37
  -2   8  -2    7.67    0.37
  -2   8  -2    9.53    0.31
   2   8   2    8.94    0.39
  -3  -8  -2   16.78    0.49
   3  -8   2   16.06    0.53
  -3  -8  -2   15.53    0.56
  -3   8  -2   17.28    0.52
   3   8   2   16.20    0.58
   4  -8   2    4.08    0.24
  -4  -8  -2    3.98    0.22
  -4  -8  -2    3.68    0.25
   4   8   2    4.01    0.27
  -5  -8  -2    5.69    0.30
  -5  -8  -2    5.30    0.30
   5  -8   2    6.74    0.31
   5   8   2    5.55    0.34
  -6  -8  -2    7.86    0.38
   6   8   2    7.47    0.43
  -7  -8  -2    0.31    0.09
   7  -8   2    0.33    0.13
   7   8   2    0.46    0.12
   8  -8   2   14.52    0.72
   8   8   2   15.00    0.71
   9  -8   2    2.53    0.30
   9   8   2    3.11    0.31
  10  -8   2    1.77    0.26
  10   8   2    1.62    0.24
  11  -9  -2   -0.05    0.12
  11   9  -2   -0.09    0.10
  10  -9  -2    3.63    0.38
  10   9  -2    4.17    0.39
   9  -9  -2    0.70    0.19
   9   9  -2    0.90    0.21
   8  -9  -2    0.45    0.17
   8   9  -2    0.30    0.12
  -7  -9   2   10.83    0.44
   7  -9  -2   10.60    0.59
   7   9  -2    9.95    0.56
  -6  -9   2    0.24    0.08
   6   9  -2    0.19    0.08
  -5  -9   2    8.26    0.37
   5  -9  -2    8.43    0.35
   5   9  -2    7.09    0.42
   4  -9  -2    0.80    0.13
  -4  -9   2    0.92    0.12
   4   9  -2    0.79    0.16
   3  -9  -2    3.79    0.23
  -3  -9   2    3.85    0.24
   3   9  -2    3.31    0.25
  -2  -9   2    0.40    0.10
   2  -9  -2    0.40    0.10
  -2   9   2    0.59    0.12
   2   9  -2    0.38    0.10
  -1  -9   2    9.12    0.38
   1  -9  -2    9.22    0.39
  -1   9   2    8.79    0.39
   1   9  -2    8.38    0.40
   0  -9  -2   10.93    0.29
   0  -9   2    9.16    0.40
   0  -9  -2   10.63    0.43
   0   9  -2   10.88    0.45
   0   9   2   10.00    0.42
  -1  -9  -2    7.16    0.35
  -1  -9  -2    7.61    0.23
   1  -9   2    6.72    0.33
  -1   9  -2    6.95    0.35
   1   9   2    7.03    0.34
  -2  -9  -2   -0.01    0.03
   2  -9   2   -0.01    0.06
  -2  -9  -2    0.03    0.05
  -2   9  -2   -0.04    0.05
   2   9   2   -0.01    0.03
  -3  -9  -2    4.66    0.22
  -3  -9  -2    3.96    0.26
   3  -9   2    4.57    0.26
   3   9   2    4.41    0.28
   4  -9   2    0.49    0.11
  -4  -9  -2    0.55    0.10
  -4  -9  -2    0.37    0.10
   4   9   2    0.50    0.11
  -5  -9  -2    5.87    0.31
   5  -9   2    5.78    0.30
  -5  -9  -2    6.62    0.35
   5   9   2    5.93    0.37
  -6  -9  -2    4.94    0.30
   6   9   2    4.40    0.33
   7  -9   2    0.28    0.13
  -7  -9  -2    0.49    0.11
   7   9   2    0.58    0.15
   8  -9   2    0.00    0.10
   8   9   2    0.19    0.10
   9  -9   2    1.59    0.25
   9   9   2    1.60    0.23
  10  -9   2   -0.05    0.10
  10   9   2    0.01    0.09
  10 -10  -2    0.82    0.21
  10  10  -2    0.88    0.21
   9 -10  -2    6.32    0.49
   9  10  -2    6.53    0.49
   8 -10  -2    0.21    0.15
   8  10  -2    0.11    0.09
  -7 -10   2    0.06    0.07
   7 -10  -2    0.02    0.12
   7  10  -2    0.07    0.07
  -6 -10   2   12.63    0.51
   6  10  -2   12.72    0.61
   5 -10  -2   20.46    0.64
  -5 -10   2   21.23    0.70
   5  10  -2   20.24    0.79
  -4 -10   2    9.22    0.42
   4 -10  -2    9.81    0.41
   4  10  -2   10.64    0.50
  -3 -10   2   10.54    0.44
   3 -10  -2   10.80    0.43
  -3  10   2   10.31    0.47
   3  10  -2    9.72    0.48
   2 -10  -2    2.17    0.19
  -2 -10   2    2.02    0.18
   2  10  -2    1.73    0.19
  -2  10   2    2.05    0.19
   1 -10  -2    2.77    0.14
   1 -10  -2    2.38    0.21
  -1 -10   2    2.45    0.20
   1  10  -2    2.05    0.20
  -1  10   2    2.28    0.19
   0 -10  -2   39.80    1.10
   0 -10  -2   42.97    0.89
   0 -10   2   41.50    1.10
   0  10   2   41.10    1.14
   0  10  -2   40.30    1.15
  -1 -10  -2    0.02    0.03
  -1 -10  -2    0.04    0.05
   1 -10   2    0.05    0.06
  -1  10  -2   -0.04    0.05
   1  10   2    0.07    0.06
  -2 -10  -2    1.04    0.14
   2 -10   2    1.09    0.15
  -2 -10  -2    1.15    0.09
   2  10   2    1.21    0.14
  -2  10  -2    0.96    0.14
  -3 -10  -2    0.22    0.06
   3 -10   2    0.26    0.09
  -3 -10  -2    0.22    0.08
   3  10   2    0.24    0.08
  -3  10  -2    0.22    0.10
   4 -10   2    6.63    0.35
  -4 -10  -2    7.03    0.38
  -4 -10  -2    7.37    0.31
   4  10   2    7.12    0.40
  -5 -10  -2   13.52    0.55
   5 -10   2   13.89    0.52
   5  10   2   11.64    0.57
  -6 -10  -2    0.98    0.14
   6  10   2    0.84    0.18
   7 -10   2    1.61    0.24
  -7 -10  -2    1.54    0.17
   7  10   2    1.48    0.20
   8 -10   2    0.96    0.22
   8  10   2    0.91    0.19
   9 -10   2    0.91    0.21
   9  10   2    0.91    0.21
  10 -10   2    0.26    0.13
  10  10   2    0.27    0.13
  10 -11  -2    0.48    0.18
  10  11  -2    0.59    0.16
   9 -11  -2    0.82    0.22
   9  11  -2    1.38    0.26
   8 -11  -2    2.31    0.32
   8  11  -2    1.96    0.26
  -7 -11   2    0.37    0.11
   7  11  -2    0.62    0.16
  -6 -11   2   16.97    0.63
   6  11  -2   16.21    0.74
  -5 -11   2    1.31    0.16
   5 -11  -2    1.11    0.15
   5  11  -2    0.99    0.20
   4 -11  -2    2.33    0.21
  -4 -11   2    2.58    0.22
   4  11  -2    2.26    0.25
   3 -11  -2    2.59    0.21
  -3 -11   2    2.54    0.22
  -3  11   2    2.79    0.24
   3  11  -2    2.28    0.23
  -2 -11   2    1.04    0.14
   2 -11  -2    1.30    0.16
  -2  11   2    0.80    0.12
   2  11  -2    1.01    0.16
   1 -11  -2    0.24    0.10
  -1 -11   2    0.15    0.07
   1  11  -2    0.07    0.08
  -1  11   2    0.13    0.06
   0 -11  -2    8.24    0.40
   0 -11   2    7.04    0.37
   0  11   2    7.34    0.38
   0  11  -2    6.73    0.38
   1 -11   2    2.67    0.22
  -1 -11  -2    2.62    0.22
  -1  11  -2    2.27    0.22
   1  11   2    2.50    0.22
   2 -11   2    1.49    0.18
  -2 -11  -2    1.20    0.16
  -2  11  -2    1.32    0.18
   2  11   2    1.72    0.18
   3 -11   2    1.66    0.18
  -3 -11  -2    1.51    0.17
  -3  11  -2    1.55    0.20
   3  11   2    1.68    0.19
  -4 -11  -2    7.61    0.41
   4 -11   2    7.61    0.39
   4  11   2    7.24    0.42
   5 -11   2   -0.01    0.08
  -5 -11  -2    0.09    0.07
   5  11   2   -0.03    0.06
  -6 -11  -2    6.40    0.38
   6  11   2    6.02    0.42
  -7 -11  -2    0.28    0.10
   7  11   2    0.38    0.13
   8 -11   2    0.36    0.16
   8  11   2    0.52    0.14
   9 -11   2    0.77    0.20
   9  11   2    0.81    0.19
  10 -11   2    0.97    0.23
  10  11   2    0.32    0.15
  10 -12  -2   -0.08    0.10
  10  12  -2    0.12    0.09
   9 -12  -2    2.78    0.37
   9  12  -2    2.72    0.31
   8 -12  -2   -0.11    0.13
   8  12  -2    0.03    0.08
  -7 -12   2    0.16    0.08
   7  12  -2    0.04    0.08
  -6 -12   2    4.77    0.32
   6  12  -2    4.12    0.35
  -5 -12   2    8.66    0.44
   5 -12  -2    8.75    0.43
   5  12  -2    8.98    0.51
  -4 -12   2    0.14    0.08
   4 -12  -2    0.10    0.09
   4  12  -2    0.11    0.10
  -3 -12   2    1.64    0.18
   3 -12  -2    1.80    0.20
   3  12  -2    2.07    0.24
  -3  12   2    1.41    0.18
   2 -12  -2    0.87    0.16
  -2 -12   2    0.68    0.14
  -2  12   2    0.77    0.16
   2  12  -2    0.59    0.15
   1 -12  -2   -0.05    0.07
  -1 -12   2   -0.06    0.05
  -1  12   2    0.04    0.06
   1  12  -2   -0.01    0.07
   0 -12  -2    8.04    0.42
   0 -12   2    7.96    0.41
   0  12   2    9.44    0.45
   0  12  -2    7.82    0.44
   1 -12   2    2.93    0.25
  -1 -12  -2    2.38    0.23
   1  12   2    2.90    0.24
  -1  12  -2    2.72    0.26
  -2 -12  -2    3.67    0.28
   2 -12   2    4.03    0.29
   2  12   2    4.10    0.29
  -2  12  -2    3.51    0.29
  -3 -12  -2    2.19    0.22
   3 -12   2    2.59    0.23
   3  12   2    2.05    0.22
  -3  12  -2    2.48    0.26
  -4 -12  -2    0.92    0.18
   4 -12   2    0.94    0.17
   4  12   2    0.96    0.18
   5 -12   2    0.24    0.11
  -5 -12  -2    0.29    0.11
   5  12   2    0.12    0.08
  -6 -12  -2    0.15    0.09
   6  12   2    0.09    0.09
  -7 -12  -2    0.18    0.11
   7  12   2    0.22    0.10
   8 -12   2    0.67    0.21
   8  12   2    0.88    0.19
   9 -12   2    0.95    0.23
   9  12   2    0.92    0.21
   9 -13  -2    0.52    0.22
   9  13  -2    0.46    0.17
   8 -13  -2    0.51    0.24
   8  13  -2    0.56    0.15
  -7 -13   2    0.03    0.07
   7  13  -2    0.25    0.10
  -6 -13   2    6.94    0.41
   6  13  -2    7.16    0.48
   5 -13  -2    1.66    0.20
  -5 -13   2    1.35    0.18
   5  13  -2    1.51    0.21
   4 -13  -2    0.15    0.10
  -4 -13   2    0.06    0.06
   4  13  -2   -0.01    0.09
   3 -13  -2    2.18    0.23
  -3 -13   2    2.87    0.25
   3  13  -2    2.30    0.27
  -3  13   2    2.79    0.26
  -2 -13   2    2.70    0.24
   2 -13  -2    2.97    0.25
   2  13  -2    2.93    0.27
  -2  13   2    2.72    0.25
   1 -13  -2    3.09    0.27
  -1 -13   2    3.20    0.27
  -1  13   2    3.05    0.26
   1  13  -2    3.01    0.28
   0 -13  -2    2.96    0.27
   0 -13   2    3.36    0.28
   0  13  -2    4.03    0.32
   0  13   2    3.31    0.27
  -1 -13  -2    0.02    0.09
   1 -13   2   -0.02    0.08
   1  13   2    0.01    0.06
  -1  13  -2    0.11    0.09
   2 -13   2    0.16    0.11
  -2 -13  -2    0.12    0.07
  -2  13  -2    0.32    0.13
   2  13   2    0.14    0.08
   3 -13   2    7.97    0.43
  -3 -13  -2    6.60    0.40
   3  13   2    7.98    0.45
  -3  13  -2    6.95    0.45
   4 -13   2    1.15    0.20
  -4 -13  -2    1.07    0.19
   4  13   2    0.65    0.16
   5 -13   2    9.73    0.49
  -5 -13  -2    9.06    0.49
   5  13   2    9.06    0.52
  -6 -13  -2    2.18    0.23
   6  13   2    1.80    0.23
  -7 -13  -2    1.12    0.17
   7  13   2    1.10    0.21
   8 -13   2    2.61    0.34
   8  13   2    3.14    0.33
   9 -13   2    0.61    0.20
   9  13   2    0.44    0.15
   9 -14  -2    1.17    0.31
   9  14  -2    1.18    0.24
   8  14  -2    0.73    0.18
  -7 -14   2    0.46    0.15
   7  14  -2    0.71    0.18
  -6 -14   2    2.46    0.25
   6  14  -2    2.65    0.29
  -5 -14   2    0.05    0.09
   5 -14  -2    0.08    0.11
   5  14  -2    0.25    0.10
   4 -14  -2    0.79    0.17
  -4 -14   2    0.97    0.18
   4  14  -2    0.97    0.22
   3 -14  -2    0.05    0.09
  -3 -14   2    0.03    0.06
   3  14  -2    0.05    0.10
  -3  14   2    0.00    0.06
  -2 -14   2    3.20    0.27
   2 -14  -2    3.48    0.29
   2  14  -2    3.18    0.30
  -2  14   2    3.62    0.30
  -1 -14   2    2.01    0.23
   1 -14  -2    1.81    0.21
  -1  14   2    1.75    0.21
   1  14  -2    2.12    0.25
   0 -14   2    0.25    0.11
   0 -14  -2    0.29    0.11
   0  14  -2    0.40    0.13
   0  14   2    0.43    0.12
   1 -14   2    4.58    0.34
  -1 -14  -2    3.74    0.32
  -1  14  -2    3.55    0.32
   1  14   2    4.20    0.32
   2 -14   2   14.55    0.63
  -2 -14  -2   13.80    0.62
   2  14   2   14.33    0.65
  -2  14  -2   14.64    0.67
   3 -14   2    1.34    0.20
  -3 -14  -2    0.65    0.15
   3  14   2    0.95    0.19
  -3  14  -2    1.06    0.21
  -4 -14  -2    0.27    0.11
   4 -14   2    0.47    0.15
   4  14   2    0.30    0.12
   5 -14   2    3.02    0.29
  -5 -14  -2    2.69    0.28
   5  14   2    2.91    0.29
  -6 -14  -2    4.72    0.36
   6  14   2    5.03    0.40
  -7 -14  -2    0.08    0.09
   7  14   2    0.03    0.09
   8 -14   2    4.07    0.43
   8  14   2    3.78    0.37
   8  15  -2    0.36    0.13
  -7 -15   2    2.76    0.28
   7  15  -2    2.50    0.30
  -6 -15   2    2.88    0.28
   6  15  -2    3.28    0.33
   5 -15  -2    0.04    0.11
  -5 -15   2   -0.01    0.07
   5  15  -2    0.03    0.09
   4 -15  -2    3.14    0.29
  -4 -15   2    3.01    0.29
   4  15  -2    3.35    0.33
  -3 -15   2    0.81    0.18
   3 -15  -2    0.69    0.17
  -3  15   2    0.70    0.18
   3  15  -2    0.80    0.19
   2 -15  -2    0.15    0.10
  -2 -15   2   -0.01    0.07
  -2  15   2   -0.03    0.06
   2  15  -2    0.00    0.07
  -1 -15   2    7.30    0.44
   1 -15  -2    6.05    0.41
  -1  15   2    6.52    0.43
   1  15  -2    6.79    0.46
   0 -15  -2    0.83    0.18
   0 -15   2    0.64    0.17
   0  15   2    0.46    0.14
   0  15  -2    0.41    0.14
  -1 -15  -2    8.75    0.49
   1 -15   2    9.86    0.52
  -1  15  -2    8.79    0.53
   1  15   2    9.54    0.53
   2 -15   2    0.40    0.14
  -2 -15  -2    0.22    0.10
  -2  15  -2    0.52    0.16
   2  15   2    0.36    0.11
   3 -15   2    4.73    0.36
  -3 -15  -2    4.11    0.34
  -3  15  -2    5.37    0.42
   3  15   2    4.04    0.34
   4 -15   2    0.30    0.13
  -4 -15  -2    0.24    0.09
   4  15   2    0.13    0.09
   5 -15   2    0.17    0.12
  -5 -15  -2    0.13    0.10
   5  15   2    0.06    0.10
  -6 -15  -2    0.14    0.10
   6  15   2    0.02    0.08
  -7 -15  -2    0.22    0.11
   7  15   2    0.02    0.09
   8  15   2    1.20    0.24
   8  16  -2   -0.22    0.09
  -7 -16   2    0.67    0.15
   7  16  -2    0.39    0.15
  -6 -16   2    0.04    0.10
   6  16  -2    0.12    0.10
   5 -16  -2    0.18    0.12
  -5 -16   2    0.12    0.10
   5  16  -2    0.05    0.07
  -4 -16   2    0.20    0.10
   4 -16  -2    0.15    0.13
   4  16  -2    0.01    0.10
   3 -16  -2    0.42    0.15
  -3 -16   2    0.48    0.14
   3  16  -2    0.45    0.16
  -3  16   2    0.33    0.12
   2 -16  -2    0.07    0.10
  -2 -16   2   -0.03    0.07
   2  16  -2   -0.09    0.09
  -2  16   2   -0.04    0.07
   1 -16  -2    0.79    0.20
  -1 -16   2    0.59    0.17
   1  16  -2    0.81    0.20
  -1  16   2    0.58    0.16
   0 -16  -2    1.40    0.25
   0 -16   2    1.32    0.24
   0  16   2    1.81    0.23
   0  16  -2    1.59    0.23
  -1 -16  -2    0.24    0.12
   1 -16   2    0.34    0.15
  -1  16  -2    0.33    0.13
   1  16   2    0.18    0.10
  -2 -16  -2    0.08    0.09
   2 -16   2    0.04    0.11
  -2  16  -2   -0.01    0.10
   2  16   2    0.05    0.07
   3 -16   2    3.60    0.33
  -3 -16  -2    2.93    0.29
  -3  16  -2    3.12    0.33
   3  16   2    2.89    0.30
  -4 -16  -2    7.47    0.48
   4 -16   2    7.94    0.49
   4  16   2    8.06    0.51
  -5 -16  -2    0.69    0.17
   5 -16   2    0.86    0.20
   5  16   2    0.34    0.12
  -6 -16  -2    0.68    0.17
   6  16   2    0.96    0.20
  -7 -16  -2    2.34    0.27
   7  16   2    2.36    0.29
  -7 -17   2    0.82    0.19
   7  17  -2    0.53    0.17
  -6 -17   2    1.76    0.23
   6  17  -2    1.55    0.24
  -5 -17   2    1.35    0.25
   5 -17  -2    1.17    0.24
   5  17  -2    1.03    0.22
   4 -17  -2    0.06    0.13
  -4 -17   2   -0.02    0.09
   4  17  -2    0.16    0.10
   3 -17  -2    0.23    0.14
  -3 -17   2    0.11    0.10
  -3  17   2    0.22    0.10
   3  17  -2   -0.02    0.11
   2 -17  -2    2.86    0.30
  -2 -17   2    3.04    0.30
   2  17  -2    2.65    0.31
  -2  17   2    1.87    0.24
   1 -17  -2    0.06    0.11
  -1 -17   2    0.09    0.12
  -1  17   2    0.06    0.09
   1  17  -2    0.20    0.13
   0 -17   2    1.12    0.24
   0 -17  -2    1.03    0.22
   0  17   2    0.96    0.20
   0  17  -2    0.89    0.22
  -1 -17  -2    2.03    0.27
   1 -17   2    2.31    0.29
  -1  17  -2    2.34    0.30
   1  17   2    2.39    0.27
   2 -17   2    8.52    0.52
  -2 -17  -2    8.32    0.52
  -2  17  -2    9.08    0.57
   2  17   2    8.22    0.53
   3 -17   2    1.34    0.25
  -3 -17  -2    0.89    0.20
   3  17   2    0.76    0.19
  -3  17  -2    0.79    0.22
   4 -17   2    1.53    0.28
  -4 -17  -2    1.58    0.23
   4  17   2    1.40    0.21
  -5 -17  -2    0.27    0.12
   5 -17   2    0.44    0.18
   5  17   2    0.42    0.13
  -6 -17  -2    0.16    0.12
   6  17   2    0.07    0.09
  -6 -18   2    1.60    0.24
   6  18  -2    1.83    0.26
  -5 -18   2    1.71    0.24
   5 -18  -2    2.24    0.28
   5  18  -2    1.80    0.25
  -4 -18   2    0.36    0.14
   4 -18  -2    0.63    0.19
   4  18  -2    0.44    0.13
  -3 -18   2    0.71    0.17
   3 -18  -2    0.66    0.20
  -3  18   2    0.83    0.18
   3  18  -2    0.89    0.22
   2 -18  -2    0.40    0.17
  -2 -18   2    0.67    0.18
   2  18  -2    0.45    0.17
  -2  18   2    0.64    0.15
  -1 -18   2    0.94    0.22
   1 -18  -2    0.94    0.22
  -1  18   2    0.76    0.17
   1  18  -2    0.54    0.19
   0 -18  -2    0.50    0.17
   0 -18   2    0.27    0.15
   0  18   2    0.37    0.13
   0  18  -2    0.45    0.18
   1 -18   2    1.26    0.25
  -1 -18  -2    0.82    0.22
  -1  18  -2    0.90    0.22
   1  18   2    0.77    0.17
  -2 -18  -2   -0.01    0.09
   2 -18   2    0.10    0.13
  -2  18  -2    0.18    0.14
   2  18   2    0.13    0.09
  -3 -18  -2    1.76    0.25
   3 -18   2    2.03    0.28
   3  18   2    2.06    0.26
  -3  18  -2    2.36    0.32
  -4 -18  -2    0.04    0.11
   4 -18   2    0.11    0.15
   4  18   2    0.09    0.08
  -5 -18  -2    2.31    0.28
   5  18   2    2.57    0.29
  -5 -19   2    0.08    0.10
   5  19  -2    0.07    0.10
  -4 -19   2    1.11    0.24
   4 -19  -2    1.05    0.25
   4  19  -2    0.87    0.21
  -3 -19   2   -0.04    0.09
   3 -19  -2   -0.03    0.13
  -3  19   2    0.15    0.11
   3  19  -2    0.06    0.12
   2 -19  -2    0.36    0.17
  -2 -19   2    0.48    0.15
   2  19  -2    0.28    0.18
  -2  19   2    0.41    0.15
  -1 -19   2    0.56    0.21
   1 -19  -2    0.87    0.22
   1  19  -2    0.93    0.24
  -1  19   2    0.77    0.20
   0 -19   2    1.48    0.29
   0 -19  -2    1.54    0.29
   0  19   2    1.27    0.25
   0  19  -2    1.42    0.30
   1 -19   2    0.21    0.15
  -1 -19  -2    0.14    0.13
   1  19   2    0.26    0.12
  -1  19  -2    0.20    0.14
  -2 -19  -2    4.49    0.40
   2 -19   2    5.68    0.46
  -2  19  -2    6.16    0.50
   2  19   2    5.78    0.46
   3 -19   2    1.60    0.29
  -3 -19  -2    1.14    0.25
  -3  19  -2    1.17    0.28
   3  19   2    1.31    0.26
   4 -19   2    3.96    0.40
  -4 -19  -2    3.85    0.38
   4  19   2    4.03    0.39
   3 -20  -2    0.15    0.17
  -3 -20   2    0.07    0.13
   3  20  -2   -0.04    0.13
  -2 -20   2    1.66    0.24
   2 -20  -2    1.45    0.29
  -2  20   2    2.01    0.27
   2  20  -2    1.55    0.30
  -1 -20   2    3.78    0.40
   1 -20  -2    3.69    0.39
  -1  20   2    4.43    0.40
   1  20  -2    3.99    0.43
   0 -20  -2    0.16    0.16
   0 -20   2    0.21    0.16
   0  20  -2    0.31    0.19
   0  20   2    0.29    0.14
   1 -20   2   -0.03    0.14
  -1 -20  -2    0.12    0.14
   1  20   2   -0.02    0.09
  -1  20  -2    0.04    0.13
   2 -20   2    0.04    0.16
  -2 -20  -2   -0.18    0.09
   2  20   2    0.15    0.11
  -2  20  -2   -0.24    0.13
  12   0  -3    0.13    0.11
  11   0  -3   -0.05    0.08
  10   0  -3   -0.03    0.08
   9   0  -3   50.63    1.55
   8   0  -3    0.01    0.09
   7   0  -3    0.86    0.17
   6   0  -3   -0.05    0.05
   5   0  -3    2.65    0.20
   4   0  -3    0.01    0.04
  -4   0   3    0.02    0.02
   3   0  -3    8.31    0.31
  -3   0   3    8.91    0.24
   2   0  -3    0.00    0.02
  -2   0   3    0.03    0.02
   1   0  -3   35.99    0.78
  -1   0   3   36.67    0.80
   0   0   3   -0.13    0.03
   0   0  -3   -0.10    0.03
  -1   0  -3    5.51    0.22
   1   0   3    5.96    0.17
   1   0   3    6.45    0.22
   2   0   3    0.02    0.02
  -2   0  -3    0.02    0.03
   2   0   3   -0.01    0.02
   3   0   3  130.53    2.79
   3   0   3  135.33    2.67
  -3   0  -3  132.01    2.83
   4   0   3   -0.08    0.03
   4   0   3    0.10    0.05
  -4   0  -3   -0.01    0.04
   5   0   3   14.89    0.43
  -5   0  -3   13.91    0.54
   5   0   3   14.70    0.53
  -6   0  -3    0.02    0.07
   6   0   3   -0.01    0.04
   6   0   3    0.03    0.05
  -7   0  -3    1.12    0.17
   7   0   3    1.14    0.16
   8   0   3    0.03    0.07
  -8   0  -3   -0.01    0.08
   9   0   3    3.01    0.29
  10   0   3   -0.08    0.08
  11   0   3    1.15    0.22
  12  -1  -3    0.22    0.14
  12   1  -3    0.30    0.14
  11  -1  -3    0.20    0.11
  11   1  -3    0.10    0.09
  10  -1  -3    0.17    0.14
  10   1  -3   -0.09    0.08
   9  -1  -3    0.06    0.09
   9   1  -3   -0.05    0.10
   8  -1  -3    2.60    0.27
   8   1  -3    2.80    0.27
   7  -1  -3    2.78    0.25
   7   1  -3    2.56    0.24
   6  -1  -3    1.18    0.16
   6   1  -3    0.86    0.16
  -5  -1   3    1.65    0.08
   5  -1  -3    1.71    0.16
   5   1  -3    1.53    0.16
   4  -1  -3    0.29    0.08
  -4  -1   3    0.36    0.04
  -4   1   3    0.35    0.03
   4   1  -3    0.36    0.09
  -3  -1   3  116.17    2.28
   3  -1  -3  115.61    2.46
   3   1  -3  112.36    2.45
  -3   1   3  116.04    2.27
   2  -1  -3   30.86    0.72
  -2  -1   3   29.82    0.67
   2   1  -3   30.22    0.72
  -2   1   3   29.32    0.66
   1  -1  -3   89.72    1.79
  -1  -1   3   86.25    1.76
  -1   1   3   82.69    1.75
   1   1  -3   87.90    1.79
   0  -1  -3   50.56    1.15
   0   1   3   52.38    1.11
   0   1  -3   53.56    1.09
   0   1   3   52.17    1.12
   0   1  -3   52.72    1.15
  -1  -1  -3    3.85    0.18
   1  -1   3    3.88    0.17
   1   1   3    3.83    0.17
   1   1   3    3.90    0.13
  -1   1  -3    3.88    0.17
   2  -1   3   34.55    0.79
  -2  -1  -3   34.04    0.84
   2  -1   3   32.93    0.78
   2   1   3   34.45    0.78
   2   1   3   33.24    0.78
  -2   1  -3   32.80    0.83
   3  -1   3    4.57    0.22
  -3  -1  -3    4.58    0.24
   3  -1   3    4.86    0.20
   3   1   3    4.66    0.21
  -3   1  -3    4.63    0.24
   3   1   3    4.82    0.21
  -4  -1  -3   38.37    1.01
   4  -1   3   37.78    0.98
   4  -1   3   38.23    0.88
   4   1   3   38.79    0.89
   4   1   3   36.69    0.97
  -4   1  -3   37.09    1.00
  -5  -1  -3    0.17    0.07
   5  -1   3    0.18    0.06
   5  -1   3    0.05    0.06
   5   1   3    0.20    0.07
  -5   1  -3    0.19    0.07
   5   1   3    0.22    0.06
   6  -1   3    2.17    0.14
   6  -1   3    2.38    0.20
  -6  -1  -3    2.65    0.23
   6   1   3    2.37    0.16
   6   1   3    2.06    0.19
  -6   1  -3    1.87    0.20
   7  -1   3    0.66    0.15
  -7  -1  -3    0.49    0.14
  -7   1  -3    0.55    0.14
   7   1   3    0.68    0.14
  -8  -1  -3    0.39    0.14
   8  -1   3    0.18    0.09
   8   1   3    0.26    0.09
  -8   1  -3    0.46    0.15
   9  -1   3    0.04    0.07
   9   1   3    0.09    0.09
  10  -1   3    0.32    0.12
  10   1   3    0.05    0.09
  11  -1   3   -0.01    0.08
  11   1   3   -0.06    0.08
  12  -2  -3    0.11    0.13
  12   2  -3    0.14    0.11
  11  -2  -3    0.40    0.14
  11   2  -3    0.61    0.16
  10  -2  -3   12.01    0.68
  10   2  -3   13.28    0.70
   9  -2  -3    1.11    0.23
   9   2  -3    1.08    0.23
   8  -2  -3   19.82    0.81
   8   2  -3   21.19    0.82
   7  -2  -3    2.90    0.26
   7   2  -3    2.40    0.24
   6  -2  -3    7.95    0.41
  -6  -2   3    8.80    0.24
   6   2  -3    8.00    0.41
   5  -2  -3   -0.04    0.05
  -5  -2   3    0.02    0.02
   5   2  -3    0.01    0.05
   4  -2  -3   55.04    1.35
  -4  -2   3   55.78    1.17
   4   2  -3   55.00    1.35
  -4   2   3   57.30    1.14
   3  -2  -3   45.22    1.08
  -3  -2   3   45.04    0.97
  -3   2   3   46.01    0.95
   3   2  -3   43.25    1.07
  -2  -2   3  118.47    2.34
  -2   2   3  115.82    2.32
   2   2  -3  115.50    2.44
  -1  -2   3    2.68    0.13
  -1   2   3    2.81    0.13
   1   2  -3    2.69    0.12
   0  -2  -3   23.72    0.59
   0   2   3   23.77    0.54
   0   2  -3   23.97    0.58
   0   2  -3   24.47    0.55
  -1  -2  -3   33.59    0.82
   1  -2   3   35.84    0.80
   1   2   3   35.65    0.77
   1   2   3   34.37    0.80
  -1   2  -3   34.39    0.82
  -2  -2  -3    0.24    0.06
   2  -2   3    0.24    0.06
   2   2   3    0.34    0.05
  -2   2  -3    0.20    0.05
   2   2   3    0.33    0.06
  -3  -2  -3    0.85    0.10
   3  -2   3    1.03    0.10
   3  -2   3    1.08    0.10
   3   2   3    1.15    0.10
   3   2   3    0.91    0.09
  -3   2  -3    1.07    0.11
   4  -2   3   31.05    0.86
   4  -2   3   32.18    0.77
  -4  -2  -3   30.75    0.87
  -4   2  -3   31.46    0.88
   4   2   3   32.11    0.85
   4   2   3   30.72    0.77
  -5  -2  -3   16.90    0.61
   5  -2   3   17.74    0.49
   5  -2   3   16.77    0.59
   5   2   3   17.76    0.59
  -5   2  -3   16.63    0.61
   5   2   3   17.57    0.51
   6  -2   3    9.21    0.44
  -6  -2  -3    8.98    0.44
   6  -2   3    9.14    0.32
  -6   2  -3    8.29    0.42
   6   2   3    8.96    0.42
   6   2   3    9.32    0.34
   7  -2   3    1.20    0.16
  -7  -2  -3    0.91    0.17
  -7   2  -3    0.74    0.16
   7   2   3    0.86    0.13
   8  -2   3    0.41    0.12
  -8  -2  -3    0.28    0.12
   8   2   3    0.24    0.09
   9  -2   3    5.39    0.40
   9   2   3    4.67    0.37
  10  -2   3    0.32    0.13
  10   2   3    0.28    0.12
  11  -2   3    0.13    0.11
  11   2   3    0.15    0.10
  12  -3  -3    0.05    0.10
  12   3  -3   -0.03    0.09
  11  -3  -3    0.15    0.11
  11   3  -3    0.36    0.15
  10  -3  -3    7.09    0.50
  10   3  -3    6.78    0.48
   9  -3  -3    0.09    0.10
   9   3  -3   -0.03    0.09
   8  -3  -3    0.16    0.11
   8   3  -3    0.06    0.11
   7  -3  -3   10.56    0.52
   7   3  -3   11.58    0.55
  -6  -3   3   13.41    0.36
   6  -3  -3   11.98    0.53
   6   3  -3   12.20    0.53
   5  -3  -3   18.29    0.63
  -5  -3   3   18.47    0.47
   5  -3  -3   17.84    0.42
   5   3  -3   18.07    0.63
  -4  -3   3   37.76    0.84
   4  -3  -3   36.33    0.98
   4   3  -3   37.13    0.99
  -4   3   3   37.34    0.80
  -3  -3   3    3.83    0.17
  -3   3   3    3.86    0.15
   3   3  -3    3.70    0.20
  -2  -3   3  110.62    2.24
   2   3  -3  109.76    2.34
  -2   3   3  110.30    2.22
  -1  -3   3  144.92    2.97
  -1   3   3  149.54    3.05
  -1   3   3  148.05    2.97
   1   3  -3  153.34    3.07
   0  -3  -3    2.32    0.13
   0  -3   3    2.10    0.13
   0   3   3    2.31    0.13
   0   3  -3    2.36    0.12
   0   3  -3    2.25    0.12
   0   3   3    2.27    0.11
   1  -3   3   24.04    0.60
  -1  -3  -3   23.35    0.60
   1   3   3   23.81    0.60
  -1   3  -3   23.57    0.59
   1   3   3   24.17    0.58
  -1   3  -3   23.52    0.60
  -2  -3  -3   22.14    0.61
   2  -3   3   22.89    0.58
   2   3   3   22.83    0.58
  -2   3  -3   21.90    0.60
   2   3   3   21.79    0.59
   3  -3   3    6.03    0.25
  -3  -3  -3    6.13    0.28
   3   3   3    5.98    0.26
  -3   3  -3    6.33    0.28
   3   3   3    6.20    0.26
   4  -3   3    7.49    0.34
   4  -3   3    7.88    0.29
  -4  -3  -3    7.62    0.34
   4   3   3    7.29    0.32
   4   3   3    7.10    0.29
  -4   3  -3    8.43    0.36
   5  -3   3    0.08    0.06
   5  -3   3    0.21    0.06
  -5  -3  -3    0.13    0.07
   5   3   3    0.18    0.06
   5   3   3    0.20    0.07
  -5   3  -3    0.09    0.05
   6  -3   3    0.99    0.10
  -6  -3  -3    1.02    0.15
   6  -3   3    1.03    0.14
   6   3   3    1.10    0.12
   6   3   3    1.15    0.14
  -6   3  -3    0.78    0.15
   7  -3   3   22.61    0.82
  -7  -3  -3   22.11    0.80
   7   3   3   23.46    0.82
  -7   3  -3   21.54    0.81
   8  -3   3   15.82    0.69
  -8  -3  -3   15.13    0.68
   8   3   3   16.08    0.69
   9  -3   3    2.59    0.28
   9   3   3    3.05    0.29
  10  -3   3    1.33    0.25
  10   3   3    1.57    0.22
  11  -3   3    3.23    0.33
  11   3   3    3.70    0.36
  12  -4  -3    0.23    0.12
  12   4  -3   -0.18    0.10
  11  -4  -3    0.53    0.18
  11   4  -3    1.03    0.22
  10  -4  -3    5.00    0.43
  10   4  -3    4.80    0.40
   9  -4  -3    0.24    0.13
   9   4  -3    0.31    0.14
   8  -4  -3    0.16    0.11
   8   4  -3    0.03    0.08
   7  -4  -3    0.77    0.17
   7   4  -3    0.98    0.19
   6  -4  -3    7.39    0.40
  -6  -4   3    6.67    0.25
   6   4  -3    6.26    0.37
  -5  -4   3  107.83    2.20
   5  -4  -3  108.25    2.46
   5  -4  -3  105.12    2.13
   5   4  -3  106.80    2.45
   4  -4  -3    9.85    0.41
   4  -4  -3    9.86    0.31
  -4  -4   3    9.85    0.32
   4   4  -3    9.45    0.40
  -4   4   3    9.96    0.29
  -3  -4   3    7.27    0.27
   3   4  -3    7.37    0.32
  -3   4   3    7.45    0.25
  -2  -4   3   59.19    1.30
   2   4  -3   60.37    1.37
  -2   4   3   59.01    1.28
  -1  -4   3   15.33    0.45
   1   4  -3   16.16    0.42
  -1   4   3   16.30    0.45
   1   4  -3   15.35    0.45
  -1   4   3   16.13    0.44
   0  -4   3    1.64    0.12
   0  -4  -3    1.90    0.12
   0   4  -3    1.67    0.11
   0   4   3    1.72    0.10
   0   4  -3    1.71    0.10
   0   4   3    1.72    0.12
  -1  -4  -3    3.27    0.16
   1  -4   3    3.30    0.17
  -1   4  -3    3.20    0.16
   1   4   3    3.16    0.17
   1   4   3    3.37    0.16
  -1   4  -3    3.20    0.17
  -2  -4  -3   82.23    1.80
   2  -4   3   82.44    1.75
  -2   4  -3   81.39    1.80
   2   4   3   82.72    1.80
  -3  -4  -3    5.13    0.25
   3  -4   3    5.12    0.23
   3   4   3    4.64    0.23
   3   4   3    4.94    0.24
  -3   4  -3    5.03    0.25
  -4  -4  -3    3.46    0.23
   4  -4   3    3.92    0.20
   4  -4   3    3.80    0.24
   4   4   3    3.95    0.23
  -4   4  -3    3.97    0.24
   4   4   3    4.00    0.21
  -5  -4  -3    3.98    0.26
   5  -4   3    4.29    0.21
   5  -4   3    3.37    0.24
  -5   4  -3    3.87    0.25
   5   4   3    4.02    0.25
   5   4   3    4.29    0.23
  -6  -4  -3    2.64    0.23
   6  -4   3    3.04    0.18
   6  -4   3    2.87    0.24
   6   4   3    3.55    0.25
  -6   4  -3    3.07    0.24
   6   4   3    2.94    0.19
   7  -4   3   13.07    0.59
  -7  -4  -3   13.35    0.59
   7   4   3   12.76    0.57
  -7   4  -3   12.39    0.57
   8  -4   3    3.47    0.30
   8   4   3    3.09    0.28
   9  -4   3    2.14    0.26
   9   4   3    2.27    0.26
  10  -4   3    0.29    0.12
  10   4   3    0.04    0.09
  11  -4   3    1.07    0.21
  11   4   3    1.03    0.22
  12  -5  -3    0.69    0.18
  12   5  -3    1.26    0.27
  11  -5  -3    0.49    0.18
  11   5  -3    0.40    0.15
  10  -5  -3    2.29    0.30
  10   5  -3    2.69    0.31
   9  -5  -3    1.56    0.25
   9   5  -3    1.12    0.23
   8  -5  -3    0.10    0.12
   8   5  -3    0.09    0.10
   7  -5  -3    6.98    0.43
   7   5  -3    6.89    0.42
   6  -5  -3    8.49    0.44
  -6  -5   3    9.08    0.32
   6   5  -3    7.97    0.43
  -5  -5   3    5.82    0.25
   5  -5  -3    5.81    0.34
   5  -5  -3    5.64    0.22
   5   5  -3    5.25    0.32
  -4  -5   3    4.60    0.21
   4  -5  -3    4.35    0.20
   4   5  -3    4.45    0.27
  -3  -5   3   21.46    0.59
  -3   5   3   22.43    0.57
   3   5  -3   21.07    0.65
  -2  -5   3    0.26    0.06
   2   5  -3    0.36    0.08
  -2   5   3    0.34    0.06
  -1  -5   3  109.07    2.31
   1   5  -3  113.91    2.30
  -1   5   3  111.36    2.37
   1   5  -3  111.01    2.39
  -1   5   3  112.44    2.31
   0  -5  -3   24.69    0.62
   0  -5   3   24.58    0.65
   0   5  -3   24.50    0.59
   0   5   3   25.11    0.65
   0   5  -3   24.73    0.66
   0   5   3   25.12    0.65
  -1  -5  -3   10.69    0.33
   1  -5   3   10.25    0.35
  -1   5  -3   10.40    0.32
   1   5   3   10.28    0.36
  -1   5  -3    9.63    0.35
   1   5   3    9.97    0.34
  -2  -5  -3   50.48    1.19
   2  -5   3   52.49    1.19
  -2   5  -3   51.76    1.20
   2   5   3   53.29    1.23
   2   5   3   51.40    1.20
   3  -5   3    0.35    0.08
  -3  -5  -3    0.36    0.08
   3   5   3    0.31    0.07
  -3   5  -3    0.31    0.08
   3   5   3    0.32    0.08
   4  -5   3    2.27    0.16
  -4  -5  -3    2.41    0.19
   4   5   3    2.14    0.17
  -4   5  -3    2.84    0.20
   4   5   3    2.20    0.17
   5  -5   3    1.06    0.15
   5  -5   3    1.27    0.13
  -5  -5  -3    1.33    0.16
   5   5   3    1.30    0.14
  -5   5  -3    1.33    0.15
   5   5   3    1.29    0.13
   6  -5   3    0.26    0.09
  -6  -5  -3    0.17    0.09
   6  -5   3    0.15    0.08
  -6   5  -3    0.30    0.09
   6   5   3    0.17    0.08
   6   5   3    0.20    0.08
  -7  -5  -3   11.16    0.53
   7  -5   3   10.13    0.53
  -7   5  -3   11.10    0.53
   7   5   3   10.73    0.53
   8  -5   3    4.07    0.34
   8   5   3    4.05    0.32
   9  -5   3    0.61    0.16
   9   5   3    0.71    0.16
  10  -5   3    4.03    0.38
  10   5   3    4.36    0.37
  11  -5   3    0.27    0.12
  11   5   3   -0.11    0.10
  12  -6  -3    0.23    0.11
  12   6  -3    0.17    0.10
  11  -6  -3    1.01    0.27
  11   6  -3    1.50    0.23
  10  -6  -3   -0.05    0.13
  10   6  -3    0.08    0.09
   9  -6  -3    3.22    0.34
   9   6  -3    3.31    0.33
   8  -6  -3    1.06    0.22
   8   6  -3    1.00    0.21
  -7  -6   3   17.81    0.53
   7  -6  -3   15.59    0.70
  -6  -6   3    1.06    0.11
   6  -6  -3    0.70    0.16
   6   6  -3    1.03    0.19
   5  -6  -3    0.39    0.08
  -5  -6   3    0.28    0.07
   5   6  -3    0.42    0.12
  -4  -6   3    8.48    0.33
   4  -6  -3    8.06    0.31
   4   6  -3    8.34    0.39
   3  -6  -3   51.68    1.20
  -3  -6   3   52.05    1.21
   3   6  -3   52.48    1.31
  -3   6   3   52.71    1.18
  -2  -6   3    0.69    0.09
  -2   6   3    0.81    0.09
   2   6  -3    0.66    0.10
  -2   6   3    0.85    0.10
  -1  -6   3    2.63    0.17
  -1   6   3    2.71    0.17
   1   6  -3    2.47    0.17
  -1   6   3    2.69    0.17
   1   6  -3    2.73    0.12
   0  -6   3    3.76    0.21
   0  -6  -3    4.25    0.18
   0   6  -3    4.07    0.22
   0   6   3    4.31    0.21
   0   6   3    3.74    0.20
   0   6  -3    3.91    0.16
   1  -6   3   23.45    0.65
  -1  -6  -3   23.36    0.60
  -1   6  -3   23.92    0.60
  -1   6  -3   23.12    0.67
   1   6   3   23.96    0.66
   1   6   3   24.27    0.67
  -2  -6  -3    2.34    0.15
   2  -6   3    2.10    0.15
  -2   6  -3    2.01    0.16
   2   6   3    2.31    0.16
  -2   6  -3    2.51    0.15
   2   6   3    1.87    0.15
  -3  -6  -3   26.75    0.72
   3  -6   3   25.75    0.71
   3   6   3   25.71    0.72
  -3   6  -3   25.37    0.72
   3   6   3   25.47    0.75
   4  -6   3    1.53    0.14
  -4  -6  -3    1.56    0.15
  -4   6  -3    1.64    0.15
   4   6   3    1.64    0.16
   4   6   3    1.42    0.14
  -5  -6  -3    0.66    0.13
   5  -6   3    0.63    0.11
   5   6   3    0.78    0.11
   5   6   3    0.68    0.10
  -5   6  -3    0.74    0.11
  -6  -6  -3    1.59    0.19
   6  -6   3    1.61    0.18
   6  -6   3    1.50    0.15
  -6   6  -3    1.43    0.16
   6   6   3    1.46    0.15
   6   6   3    1.45    0.17
  -7  -6  -3    1.30    0.18
  -7  -6  -3    1.71    0.17
   7  -6   3    1.30    0.19
   7   6   3    1.68    0.19
   8  -6   3    0.29    0.12
   8   6   3    0.73    0.16
   9  -6   3    0.12    0.10
   9   6   3   -0.03    0.08
  10  -6   3    2.01    0.25
  10   6   3    1.54    0.23
  11  -6   3    0.28    0.13
  11   6   3    0.17    0.12
  11  -7  -3   -0.03    0.14
  11   7  -3   -0.14    0.08
  10  -7  -3    0.34    0.17
  10   7  -3    0.26    0.12
   9  -7  -3    1.67    0.26
   9   7  -3    1.96    0.26
   8  -7  -3   13.78    0.69
   8   7  -3   13.63    0.67
  -7  -7   3    9.36    0.37
   7  -7  -3    7.86    0.49
   7   7  -3    8.65    0.50
  -6  -7   3    0.04    0.06
   6  -7  -3    0.10    0.10
   6   7  -3   -0.05    0.06
  -5  -7   3    0.06    0.06
   5  -7  -3    0.10    0.06
   5   7  -3    0.12    0.08
  -4  -7   3   10.20    0.39
   4  -7  -3   10.65    0.38
   4   7  -3   10.77    0.47
  -3  -7   3   16.09    0.52
   3  -7  -3   17.24    0.52
   3   7  -3   15.99    0.58
   2  -7  -3  179.91    3.71
  -2  -7   3  185.74    3.71
  -2   7   3  184.20    3.68
  -2   7   3  178.90    3.84
   2   7  -3  179.04    3.86
  -1  -7   3    0.55    0.10
  -1   7   3    0.68    0.09
   1   7  -3    0.55    0.10
  -1   7   3    0.60    0.09
   1   7  -3    0.65    0.06
   0  -7   3    6.52    0.30
   0  -7  -3    6.84    0.24
   0   7   3    6.76    0.29
   0   7   3    6.76    0.30
   0   7  -3    7.06    0.32
   0   7  -3    6.86    0.22
  -1  -7  -3    0.69    0.08
   1  -7   3    0.51    0.10
  -1   7  -3    0.49    0.10
   1   7   3    0.66    0.09
  -1   7  -3    0.63    0.07
   1   7   3    0.54    0.11
  -2  -7  -3   31.77    0.79
   2   7   3   31.53    0.87
  -2   7  -3   31.27    0.88
  -2   7  -3   31.86    0.80
   2   7   3   31.29    0.86
  -3  -7  -3   58.86    1.37
   3  -7   3   57.86    1.37
   3   7   3   57.69    1.45
   3   7   3   57.76    1.40
  -3   7  -3   60.35    1.40
   4  -7   3   11.70    0.43
  -4  -7  -3   11.87    0.45
   4   7   3   12.34    0.47
  -4   7  -3   12.10    0.46
   4   7   3   11.88    0.48
   5  -7   3    1.65    0.16
  -5  -7  -3    1.68    0.17
   5   7   3    1.34    0.16
  -5   7  -3    1.61    0.16
   5   7   3    1.61    0.17
   6  -7   3    1.48    0.20
  -6  -7  -3    1.51    0.17
   6  -7   3    1.86    0.17
  -6  -7  -3    2.01    0.20
  -6   7  -3    1.52    0.18
   6   7   3    1.99    0.20
   6   7   3    1.62    0.17
   7  -7   3    0.03    0.07
  -7  -7  -3    0.02    0.06
  -7  -7  -3    0.21    0.09
   7   7   3    0.02    0.06
   8  -7   3    0.79    0.18
   8   7   3    0.92    0.19
   9  -7   3    5.20    0.42
   9   7   3    5.79    0.43
  10  -7   3   -0.14    0.09
  10   7   3    0.26    0.11
  11  -8  -3    1.18    0.31
  11   8  -3    1.05    0.24
  10  -8  -3    0.54    0.21
  10   8  -3    0.66    0.18
   9  -8  -3    0.27    0.15
   9   8  -3    0.07    0.09
   8  -8  -3    4.61    0.39
   8   8  -3    4.68    0.38
  -7  -8   3    0.72    0.11
   7  -8  -3    0.47    0.17
   7   8  -3    0.37    0.15
  -6  -8   3    1.66    0.16
   6   8  -3    1.50    0.21
   5  -8  -3    2.75    0.19
  -5  -8   3    2.90    0.20
   5   8  -3    2.45    0.24
  -4  -8   3    4.53    0.26
   4  -8  -3    4.81    0.25
   4   8  -3    4.40    0.30
  -3  -8   3    0.66    0.12
   3  -8  -3    0.87    0.13
   3   8  -3    0.73    0.14
  -2  -8   3   87.61    1.97
   2  -8  -3   88.58    1.97
   2   8  -3   92.62    1.86
  -2   8   3   88.03    2.04
   2   8  -3   86.18    2.06
  -1  -8   3   25.04    0.73
   1  -8  -3   23.95    0.73
   1  -8  -3   26.68    0.66
  -1   8   3   24.92    0.72
   1   8  -3   25.12    0.57
   1   8  -3   24.29    0.75
  -1   8   3   25.61    0.75
   0  -8   3    3.41    0.22
   0  -8  -3    3.85    0.17
   0   8  -3    3.79    0.15
   0   8   3    3.82    0.23
   0   8  -3    3.52    0.23
   0   8   3    3.33    0.22
   1  -8   3    5.99    0.30
  -1  -8  -3    6.10    0.23
   1   8   3    5.86    0.30
   1   8   3    5.46    0.28
  -1   8  -3    5.70    0.30
  -1   8  -3    5.96    0.22
   2  -8   3    0.20    0.07
  -2  -8  -3    0.23    0.06
  -2   8  -3    0.19    0.05
  -2   8  -3    0.26    0.08
   2   8   3    0.15    0.07
   2   8   3    0.11    0.05
  -3  -8  -3    0.37    0.08
   3  -8   3    0.41    0.10
   3   8   3    0.34    0.10
  -3   8  -3    0.52    0.08
   3   8   3    0.58    0.11
  -4  -8  -3   11.20    0.43
   4  -8   3   10.74    0.43
   4   8   3   10.67    0.47
  -4   8  -3   11.17    0.44
   4   8   3   10.98    0.46
  -5  -8  -3   25.61    0.79
  -5  -8  -3   25.30    0.82
   5  -8   3   27.09    0.78
   5   8   3   26.02    0.86
  -5   8  -3   26.36    0.82
   6  -8   3    4.36    0.34
  -6  -8  -3    5.02    0.31
  -6  -8  -3    5.09    0.32
   6  -8   3    5.17    0.28
   6   8   3    4.45    0.32
  -7  -8  -3    5.27    0.36
  -7  -8  -3    5.56    0.32
   7  -8   3    5.71    0.40
   7   8   3    5.70    0.39
   8  -8   3    1.34    0.21
   8   8   3    0.92    0.19
   9  -8   3    0.09    0.11
   9   8   3    0.14    0.09
  10  -8   3    0.69    0.19
  10   8   3    1.16    0.18
  11  -9  -3    0.74    0.25
  11   9  -3    0.57    0.19
  10  -9  -3    0.42    0.20
  10   9  -3    0.86    0.19
   9  -9  -3    4.48    0.42
   9   9  -3    3.37    0.34
   8  -9  -3   -0.04    0.10
   8   9  -3    0.06    0.11
   7  -9  -3   31.32    1.13
  -7  -9   3   33.22    0.93
   7   9  -3   31.46    1.12
  -6  -9   3    0.06    0.07
   6   9  -3   -0.05    0.08
   5  -9  -3    1.30    0.15
  -5  -9   3    1.21    0.14
   5   9  -3    1.34    0.20
   4  -9  -3    1.16    0.14
  -4  -9   3    1.18    0.13
   4   9  -3    1.17    0.17
   3  -9  -3    0.35    0.10
  -3  -9   3    0.36    0.09
   3   9  -3    0.31    0.10
   2  -9  -3   32.99    0.92
  -2  -9   3   33.09    0.92
   2   9  -3   33.18    0.98
   2   9  -3   34.22    0.75
  -2   9   3   32.37    0.95
   1  -9  -3    6.24    0.25
   1  -9  -3    6.57    0.33
  -1  -9   3    6.39    0.32
   1   9  -3    6.52    0.18
   1   9  -3    5.95    0.33
  -1   9   3    6.23    0.32
   0  -9  -3   -0.02    0.03
   0  -9   3    0.02    0.05
   0  -9  -3    0.00    0.07
   0   9  -3    0.01    0.05
   0   9  -3   -0.02    0.02
   0   9   3   -0.01    0.03
   1  -9   3    0.95    0.13
  -1  -9  -3    0.67    0.13
  -1  -9  -3    1.10    0.09
  -1   9  -3    0.92    0.08
   1   9   3    0.99    0.13
  -1   9  -3    1.09    0.14
   1   9   3    0.86    0.11
  -2  -9  -3    7.96    0.29
  -2  -9  -3    7.70    0.38
   2  -9   3    7.16    0.35
   2   9   3    7.34    0.36
  -2   9  -3    7.62    0.29
   2   9   3    7.85    0.37
  -2   9  -3    7.50    0.38
  -3  -9  -3   18.59    0.55
   3  -9   3   15.94    0.59
  -3  -9  -3   17.86    0.64
   3   9   3   17.52    0.64
  -3   9  -3   18.75    0.56
   3   9   3   17.95    0.62
  -4  -9  -3    2.50    0.22
   4  -9   3    2.04    0.19
  -4  -9  -3    2.62    0.19
   4   9   3    2.27    0.20
  -4   9  -3    2.23    0.18
  -5  -9  -3   28.63    0.88
   5  -9   3   27.47    0.82
  -5  -9  -3   27.30    0.83
   5   9   3   27.08    0.92
  -6  -9  -3    0.31    0.10
  -6  -9  -3    0.47    0.12
   6   9   3    0.30    0.10
  -7  -9  -3   -0.03    0.07
   7  -9   3    0.00    0.10
   7   9   3   -0.01    0.06
   8  -9   3    1.49    0.23
   8   9   3    1.53    0.21
   9  -9   3    2.23    0.29
   9   9   3    2.07    0.26
  10  -9   3    0.13    0.11
  10   9   3    0.16    0.10
  11 -10  -3    0.18    0.17
  11  10  -3    0.10    0.11
  10 -10  -3   -0.02    0.17
  10  10  -3    0.05    0.08
   9 -10  -3    0.31    0.18
   9  10  -3    0.38    0.13
   8 -10  -3    0.04    0.13
   8  10  -3    0.04    0.10
  -7 -10   3    0.47    0.11
   7 -10  -3    0.28    0.16
   7  10  -3    0.36    0.15
  -6 -10   3   16.63    0.61
   6  10  -3   16.12    0.72
   5 -10  -3    1.37    0.16
  -5 -10   3    1.04    0.14
   5  10  -3    0.99    0.20
   4 -10  -3    0.46    0.12
  -4 -10   3    0.41    0.10
   4  10  -3    0.21    0.10
   3 -10  -3    0.42    0.11
  -3 -10   3    0.16    0.07
   3  10  -3    0.32    0.12
  -2 -10   3    4.95    0.29
   2 -10  -3    4.33    0.28
   2  10  -3    5.05    0.32
  -2  10   3    4.96    0.30
  -1 -10   3    5.96    0.32
   1 -10  -3    6.14    0.24
   1 -10  -3    5.64    0.32
   1  10  -3    5.55    0.33
  -1  10   3    5.77    0.32
   0 -10  -3    0.03    0.04
   0 -10   3   -0.07    0.05
   0 -10  -3   -0.06    0.06
   0  10  -3    0.00    0.05
   0  10   3   -0.02    0.03
   0  10  -3    0.04    0.02
  -1 -10  -3    0.25    0.09
  -1 -10  -3    0.36    0.06
   1 -10   3    0.38    0.11
   1  10   3    0.37    0.09
  -1  10  -3    0.37    0.05
  -1  10  -3    0.27    0.09
  -2 -10  -3    0.64    0.08
  -2 -10  -3    0.52    0.12
   2 -10   3    0.42    0.11
  -2  10  -3    0.48    0.12
  -2  10  -3    0.57    0.07
   2  10   3    0.64    0.13
   3 -10   3   -0.01    0.06
  -3 -10  -3   -0.01    0.04
  -3 -10  -3   -0.05    0.04
  -3  10  -3    0.02    0.04
   3  10   3    0.01    0.05
  -4 -10  -3    1.05    0.15
  -4 -10  -3    1.00    0.12
   4 -10   3    0.74    0.14
   4  10   3    0.85    0.13
  -5 -10  -3    1.17    0.16
   5 -10   3    1.28    0.17
  -5 -10  -3    1.10    0.14
   5  10   3    1.14    0.17
  -6 -10  -3    0.82    0.16
  -6 -10  -3    0.79    0.15
   6  10   3    0.69    0.15
   7 -10   3    0.06    0.10
  -7 -10  -3    0.24    0.08
   7  10   3    0.15    0.09
   8 -10   3    0.45    0.14
   8  10   3    0.44    0.14
   9 -10   3    6.36    0.50
   9  10   3    6.51    0.47
  10 -10   3    0.43    0.18
  10  10   3    0.27    0.13
  10 -11  -3    0.08    0.17
  10  11  -3    0.03    0.09
   9 -11  -3    0.48    0.19
   9  11  -3    0.58    0.16
   8 -11  -3    0.94    0.24
   8  11  -3    0.48    0.16
  -7 -11   3    4.25    0.29
   7  11  -3    4.36    0.38
  -6 -11   3    0.29    0.10
   6  11  -3    0.38    0.15
   5 -11  -3    8.53    0.40
  -5 -11   3    8.50    0.42
   5  11  -3    8.15    0.48
  -4 -11   3    0.97    0.14
   4 -11  -3    0.95    0.14
   4  11  -3    0.70    0.17
  -3 -11   3   22.50    0.75
   3 -11  -3   21.78    0.72
   3  11  -3   22.10    0.81
  -3  11   3   23.14    0.80
   2 -11  -3    0.82    0.16
  -2 -11   3    0.66    0.14
  -2  11   3    0.89    0.13
   2  11  -3    0.87    0.17
   1 -11  -3    1.43    0.19
  -1 -11   3    1.65    0.18
   1  11  -3    1.52    0.18
  -1  11   3    1.62    0.17
   0 -11  -3    1.96    0.21
   0 -11   3    1.93    0.20
   0  11   3    2.35    0.20
   0  11  -3    2.01    0.21
   1 -11   3   11.61    0.50
  -1 -11  -3   11.81    0.52
   1  11   3   11.95    0.51
  -1  11  -3   12.34    0.54
  -2 -11  -3    5.46    0.34
   2 -11   3    5.31    0.33
   2  11   3    5.88    0.34
  -2  11  -3    5.69    0.36
  -3 -11  -3    0.34    0.11
   3 -11   3    0.45    0.13
   3  11   3    0.33    0.09
  -3  11  -3    0.21    0.11
   4 -11   3   16.22    0.61
  -4 -11  -3   16.23    0.65
   4  11   3   15.63    0.65
   5 -11   3    2.07    0.21
  -5 -11  -3    1.66    0.20
   5  11   3    1.71    0.20
  -6 -11  -3   10.02    0.49
   6  11   3    8.48    0.50
  -7 -11  -3    1.20    0.17
   7  11   3    1.12    0.21
   8 -11   3    0.14    0.12
   8  11   3    0.17    0.13
   9 -11   3    0.14    0.12
   9  11   3    0.19    0.10
  10 -12  -3   -0.01    0.17
  10  12  -3   -0.04    0.12
   9 -12  -3    2.34    0.35
   9  12  -3    3.04    0.33
   8 -12  -3    9.08    0.62
   8  12  -3    8.69    0.57
  -7 -12   3    0.09    0.07
   7  12  -3    0.15    0.13
  -6 -12   3    0.17    0.08
   6  12  -3    0.14    0.11
   5 -12  -3   16.17    0.60
  -5 -12   3   15.28    0.62
   5  12  -3   15.15    0.70
   4 -12  -3    1.45    0.18
  -4 -12   3    1.33    0.17
   4  12  -3    1.30    0.20
  -3 -12   3    0.40    0.11
   3 -12  -3    0.34    0.12
  -3  12   3    0.25    0.10
   3  12  -3    0.31    0.13
  -2 -12   3    0.08    0.06
   2 -12  -3    0.03    0.08
   2  12  -3   -0.02    0.07
  -2  12   3    0.02    0.05
   1 -12  -3   10.35    0.49
  -1 -12   3    9.97    0.48
  -1  12   3   10.58    0.50
   1  12  -3   11.26    0.53
   0 -12   3   16.25    0.63
   0 -12  -3   15.97    0.64
   0  12   3   16.41    0.64
   0  12  -3   16.72    0.67
   1 -12   3    0.05    0.08
  -1 -12  -3    0.02    0.08
  -1  12  -3    0.05    0.09
   1  12   3    0.06    0.04
  -2 -12  -3    8.21    0.44
   2 -12   3    8.21    0.43
   2  12   3    8.45    0.44
  -2  12  -3    7.72    0.45
   3 -12   3    1.02    0.18
  -3 -12  -3    0.91    0.18
  -3  12  -3    0.93    0.20
   3  12   3    1.04    0.15
  -4 -12  -3    0.39    0.12
   4 -12   3    0.42    0.13
   4  12   3    0.47    0.13
  -5 -12  -3    4.75    0.34
   5 -12   3    4.68    0.32
   5  12   3    3.79    0.32
  -6 -12  -3    0.49    0.13
   6  12   3    0.67    0.15
  -7 -12  -3    0.35    0.12
   7  12   3    0.15    0.09
   8 -12   3    1.42    0.28
   8  12   3    1.34    0.19
   9 -12   3    0.02    0.12
   9  12   3   -0.13    0.09
   9 -13  -3    1.38    0.33
   9  13  -3    1.62    0.25
   8 -13  -3   -0.11    0.12
   8  13  -3    0.07    0.10
  -7 -13   3    1.03    0.18
   7  13  -3    1.02    0.24
  -6 -13   3    0.00    0.07
   6  13  -3    0.40    0.15
   5 -13  -3    0.87    0.17
  -5 -13   3    0.80    0.16
   5  13  -3    0.71    0.19
  -4 -13   3    3.92    0.30
   4 -13  -3    3.93    0.30
   4  13  -3    3.65    0.33
  -3 -13   3    2.28    0.23
   3 -13  -3    2.57    0.24
  -3  13   3    2.38    0.24
   3  13  -3    2.81    0.29
   2 -13  -3    2.32    0.24
  -2 -13   3    2.45    0.23
  -2  13   3    2.10    0.22
   2  13  -3    2.35    0.25
   1 -13  -3   18.87    0.71
  -1 -13   3   18.25    0.70
   1  13  -3   17.16    0.72
  -1  13   3   17.32    0.70
   0 -13   3    0.31    0.13
   0 -13  -3    0.29    0.12
   0  13   3    0.13    0.07
   0  13  -3    0.20    0.10
  -1 -13  -3   18.05    0.72
   1 -13   3   19.19    0.72
   1  13   3   18.69    0.72
  -1  13  -3   17.84    0.74
   2 -13   3    5.54    0.37
  -2 -13  -3    5.43    0.37
  -2  13  -3    5.20    0.38
   2  13   3    5.81    0.37
   3 -13   3   14.32    0.62
  -3 -13  -3   13.85    0.62
  -3  13  -3   14.31    0.66
   3  13   3   13.27    0.62
  -4 -13  -3    0.68    0.16
   4 -13   3    0.72    0.17
   4  13   3    0.66    0.16
   5 -13   3    5.34    0.36
  -5 -13  -3    4.27    0.34
   5  13   3    4.27    0.35
  -6 -13  -3    0.43    0.15
   6  13   3    0.40    0.13
  -7 -13  -3    3.93    0.33
   7  13   3    3.49    0.33
   8 -13   3    0.95    0.25
   8  13   3    0.73    0.17
   9 -14  -3    2.47    0.37
   9  14  -3    2.06    0.28
   8 -14  -3    0.84    0.29
   8  14  -3    0.79    0.20
  -7 -14   3    0.09    0.09
   7  14  -3    0.11    0.12
  -6 -14   3    0.50    0.15
   6  14  -3    0.68    0.20
   5 -14  -3    1.95    0.23
  -5 -14   3    2.17    0.24
   5  14  -3    1.76    0.26
   4 -14  -3    3.58    0.29
  -4 -14   3    2.79    0.26
   4  14  -3    3.36    0.33
  -3 -14   3    1.23    0.18
   3 -14  -3    1.39    0.20
  -3  14   3    0.78    0.17
   3  14  -3    1.45    0.22
  -2 -14   3    0.07    0.07
   2 -14  -3    0.18    0.10
   2  14  -3    0.10    0.10
  -2  14   3    0.07    0.07
   1 -14  -3    1.71    0.22
  -1 -14   3    1.40    0.21
   1  14  -3    1.51    0.21
  -1  14   3    1.90    0.22
   0 -14  -3    1.66    0.21
   0 -14   3    2.17    0.24
   0  14  -3    1.18    0.22
   0  14   3    1.86    0.21
   1 -14   3    3.23    0.29
  -1 -14  -3    3.15    0.29
  -1  14  -3    3.09    0.30
   1  14   3    3.09    0.28
   2 -14   3    0.08    0.11
  -2 -14  -3    0.23    0.10
  -2  14  -3    0.10    0.11
   2  14   3    0.11    0.08
   3 -14   3    1.65    0.23
  -3 -14  -3    2.28    0.24
  -3  14  -3    2.02    0.25
   3  14   3    1.57    0.20
  -4 -14  -3    2.57    0.27
   4 -14   3    2.91    0.28
   4  14   3    3.08    0.29
   5 -14   3   -0.06    0.09
  -5 -14  -3   -0.03    0.08
   5  14   3    0.02    0.08
  -6 -14  -3   12.92    0.63
   6  14   3   12.12    0.65
  -7 -14  -3    1.78    0.24
   7  14   3    2.47    0.28
   8 -14   3    0.50    0.19
   8  14   3    0.28    0.14
   8  15  -3    0.37    0.15
  -7 -15   3    0.00    0.08
   7  15  -3    0.00    0.13
  -6 -15   3    0.51    0.14
   6  15  -3    0.48    0.19
   5 -15  -3    0.95    0.20
  -5 -15   3    1.13    0.21
   5  15  -3    1.54    0.24
  -4 -15   3    6.97    0.44
   4 -15  -3    6.13    0.40
   4  15  -3    6.29    0.46
  -3 -15   3    0.51    0.14
   3 -15  -3    0.59    0.16
   3  15  -3    0.70    0.19
  -3  15   3    0.50    0.14
   2 -15  -3    0.08    0.08
  -2 -15   3   -0.02    0.07
   2  15  -3   -0.10    0.08
  -2  15   3    0.05    0.07
  -1 -15   3    2.21    0.25
   1 -15  -3    1.95    0.24
   1  15  -3    1.91    0.24
  -1  15   3    1.30    0.19
   0 -15   3    7.29    0.45
   0 -15  -3    7.87    0.47
   0  15   3    7.60    0.46
   0  15  -3    7.07    0.47
   1 -15   3    5.33    0.38
  -1 -15  -3    4.82    0.37
  -1  15  -3    4.50    0.37
   1  15   3    4.73    0.36
   2 -15   3    9.25    0.51
  -2 -15  -3    8.35    0.49
   2  15   3    8.98    0.51
  -2  15  -3    8.68    0.53
   3 -15   3    0.00    0.11
  -3 -15  -3    0.06    0.08
  -3  15  -3    0.15    0.12
   3  15   3    0.08    0.07
  -4 -15  -3    0.15    0.11
   4 -15   3    0.13    0.12
   4  15   3    0.16    0.10
   5 -15   3   -0.04    0.10
  -5 -15  -3    0.04    0.09
   5  15   3    0.02    0.08
  -6 -15  -3   -0.05    0.09
   6  15   3   -0.15    0.07
  -7 -15  -3    0.40    0.12
   7  15   3    0.30    0.12
  -7 -16   3   -0.18    0.08
   7  16  -3    0.03    0.12
  -6 -16   3    1.57    0.22
   6  16  -3    1.58    0.31
  -5 -16   3    0.79    0.19
   5 -16  -3    0.31    0.15
   5  16  -3    0.81    0.22
  -4 -16   3    1.51    0.21
   4 -16  -3    1.23    0.24
   4  16  -3    1.26    0.26
  -3 -16   3    1.30    0.20
   3 -16  -3    1.25    0.24
  -3  16   3    0.79    0.18
   3  16  -3    0.92    0.23
  -2 -16   3    0.51    0.14
   2 -16  -3    0.33    0.15
  -2  16   3    0.12    0.09
   2  16  -3    0.65    0.18
   1 -16  -3    0.06    0.10
  -1 -16   3    0.30    0.13
   1  16  -3    0.23    0.14
  -1  16   3   -0.05    0.08
   0 -16   3    4.68    0.37
   0 -16  -3    4.86    0.38
   0  16   3    5.39    0.40
   0  16  -3    5.55    0.42
  -1 -16  -3    0.33    0.14
   1 -16   3    0.80    0.19
  -1  16  -3    0.61    0.18
   1  16   3    0.37    0.13
   2 -16   3    3.72    0.33
  -2 -16  -3    3.48    0.32
   2  16   3    3.48    0.32
  -2  16  -3    3.70    0.36
   3 -16   3   -0.13    0.10
  -3 -16  -3    0.14    0.10
   3  16   3    0.03    0.08
  -3  16  -3   -0.07    0.09
   4 -16   3    6.96    0.46
  -4 -16  -3    6.03    0.44
   4  16   3    6.54    0.46
  -5 -16  -3    0.19    0.11
   5 -16   3    0.33    0.16
   5  16   3    0.06    0.09
  -6 -16  -3    0.71    0.16
   6  16   3    0.77    0.19
  -7 -16  -3    0.12    0.13
   7  16   3    0.27    0.11
  -7 -17   3    0.45    0.14
   7  17  -3    0.51    0.18
  -6 -17   3    0.30    0.12
   6  17  -3    0.43    0.20
  -5 -17   3    3.79    0.35
   5 -17  -3    4.36    0.37
   5  17  -3    4.00    0.40
  -4 -17   3    0.92    0.20
   4 -17  -3    0.99    0.22
   4  17  -3    0.75    0.21
  -3 -17   3    8.36    0.52
   3 -17  -3   10.35    0.57
   3  17  -3   10.00    0.61
  -3  17   3    9.00    0.56
  -2 -17   3   -0.05    0.08
   2 -17  -3    0.21    0.12
  -2  17   3    0.07    0.07
   2  17  -3    0.00    0.10
  -1 -17   3    6.87    0.48
   1 -17  -3    6.40    0.46
  -1  17   3    6.81    0.47
   1  17  -3    6.07    0.46
   0 -17  -3    0.78    0.20
   0 -17   3    0.66    0.19
   0  17  -3    0.71    0.21
   0  17   3    0.89    0.20
  -1 -17  -3    0.29    0.13
   1 -17   3   -0.03    0.12
   1  17   3    0.19    0.10
  -1  17  -3    0.14    0.12
  -2 -17  -3    0.12    0.11
   2 -17   3    0.27    0.16
   2  17   3    0.44    0.13
  -2  17  -3    0.38    0.17
   3 -17   3    2.24    0.28
  -3 -17  -3    2.00    0.25
  -3  17  -3    2.11    0.30
   3  17   3    2.15    0.27
   4 -17   3    0.33    0.15
  -4 -17  -3    0.43    0.14
   4  17   3    0.12    0.08
  -5 -17  -3    0.97    0.21
   5 -17   3    1.91    0.26
   5  17   3    1.25    0.19
  -6 -17  -3    0.19    0.13
   6  17   3    0.18    0.11
  -6 -18   3   -0.14    0.09
   6  18  -3    0.17    0.17
  -5 -18   3    0.13    0.10
   5 -18  -3    0.13    0.13
   5  18  -3    0.23    0.17
  -4 -18   3    0.55    0.16
   4 -18  -3    0.55    0.19
   4  18  -3    0.08    0.15
   3 -18  -3    2.32    0.30
  -3 -18   3    1.70    0.23
   3  18  -3    1.49    0.29
  -3  18   3    2.31    0.28
   2 -18  -3    0.59    0.20
  -2 -18   3    0.41    0.14
   2  18  -3    0.28    0.16
  -2  18   3    0.32    0.13
  -1 -18   3    1.91    0.27
   1 -18  -3    1.72    0.29
   1  18  -3    1.36    0.28
  -1  18   3    1.38    0.22
   0 -18   3   -0.03    0.11
   0 -18  -3   -0.09    0.11
   0  18   3    0.11    0.09
   0  18  -3    0.11    0.12
   1 -18   3    0.26    0.15
  -1 -18  -3    0.35    0.16
   1  18   3    0.43    0.13
  -1  18  -3    0.15    0.14
   2 -18   3    4.64    0.41
  -2 -18  -3    3.74    0.35
   2  18   3    4.25    0.38
  -2  18  -3    4.30    0.40
  -3 -18  -3   -0.08    0.09
   3 -18   3    0.06    0.14
   3  18   3   -0.01    0.07
  -3  18  -3   -0.03    0.13
   4 -18   3    6.26    0.48
  -4 -18  -3    6.62    0.48
   4  18   3    5.79    0.46
  -5 -18  -3    0.31    0.13
   5  18   3    0.06    0.10
   4 -19  -3    0.59    0.21
  -4 -19   3    0.63    0.17
   4  19  -3    0.98    0.26
   3 -19  -3    0.85    0.23
  -3 -19   3    0.69    0.18
   3  19  -3    0.79    0.24
  -2 -19   3    1.84    0.26
   2 -19  -3    2.12    0.29
  -2  19   3    1.76    0.26
   2  19  -3    1.81    0.33
   1 -19  -3    0.22    0.14
  -1 -19   3    0.46    0.18
   1  19  -3    0.30    0.16
  -1  19   3    0.28    0.11
   0 -19   3    2.32    0.32
   0 -19  -3    2.71    0.34
   0  19  -3    3.16    0.36
   0  19   3    2.29    0.27
   1 -19   3    0.18    0.16
  -1 -19  -3    0.07    0.14
   1  19   3    0.08    0.09
  -1  19  -3    0.06    0.14
   2 -19   3    1.10    0.25
  -2 -19  -3    1.11    0.24
  -2  19  -3    1.01    0.26
   2  19   3    1.20    0.23
  -3 -19  -3    3.98    0.38
   3 -19   3    4.19    0.41
   3  19   3    3.76    0.37
  -4 -19  -3    0.24    0.15
   4 -19   3    0.63    0.22
   4  19   3    0.69    0.18
  -3 -20   3    0.37    0.16
   3 -20  -3    0.19    0.19
   3  20  -3    0.43    0.20
   2 -20  -3   -0.03    0.15
  -2 -20   3    0.05    0.10
   2  20  -3    0.12    0.16
  -2  20   3    0.20    0.11
   1 -20  -3    1.04    0.26
  -1 -20   3    1.00    0.26
   1  20  -3    0.85    0.26
  -1  20   3    1.16    0.23
   0 -20  -3    0.36    0.19
   0 -20   3    0.68    0.21
   0  20   3    0.79    0.19
   0  20  -3    0.95    0.24
  -1 -20  -3    0.01    0.14
   1 -20   3   -0.01    0.14
   1  20   3    0.16    0.10
  -1  20  -3    0.20    0.17
  -2 -20  -3    0.53    0.19
   2 -20   3    0.27    0.20
   2  20   3    0.57    0.16
  -2  20  -3    0.72    0.24
  12   0  -4    0.17    0.16
  11   0  -4    0.04    0.13
  10   0  -4    0.08    0.10
   9   0  -4    0.06    0.11
   8   0  -4    0.12    0.11
   7   0  -4    0.02    0.07
   6   0  -4   35.58    1.04
   5   0  -4    0.00    0.04
  -5   0   4    0.00    0.02
   4   0  -4    2.40    0.18
  -4   0   4    2.56    0.12
   3   0  -4   -0.02    0.03
  -3   0   4    0.02    0.02
   2   0  -4   19.48    0.50
  -2   0   4   19.49    0.49
   1   0  -4   -0.02    0.01
  -1   0   4   -0.05    0.02
   0   0   4   38.38    0.88
   0   0  -4   38.12    0.91
   1   0   4   -0.02    0.03
   1   0   4   -0.03    0.01
  -1   0  -4   -0.05    0.02
   2   0   4   23.77    0.62
   2   0   4   24.53    0.59
  -2   0  -4   24.11    0.67
  -3   0  -4    0.00    0.04
   3   0   4   -0.06    0.03
   3   0   4   -0.01    0.04
   4   0   4   19.91    0.56
  -4   0  -4   18.79    0.63
   4   0   4   19.35    0.59
   5   0   4   -0.04    0.04
   5   0   4   -0.01    0.03
  -5   0  -4   -0.03    0.05
   6   0   4   43.17    1.03
  -6   0  -4   41.33    1.22
   6   0   4   43.25    1.19
  -7   0  -4    0.00    0.07
   7   0   4    0.10    0.07
   8   0   4   16.51    0.69
  -8   0  -4   14.75    0.69
   9   0   4   -0.10    0.07
  10   0   4    0.58    0.18
  11   0   4    0.12    0.10
  12  -1  -4   -0.10    0.14
  12   1  -4    0.01    0.15
  11  -1  -4    0.00    0.12
  11   1  -4    0.15    0.13
  10  -1  -4    0.59    0.19
  10   1  -4    0.62    0.19
   9  -1  -4    1.64    0.24
   9   1  -4    1.40    0.22
   8  -1  -4    9.01    0.50
   8   1  -4    8.30    0.48
   7  -1  -4   11.79    0.54
   7   1  -4   11.58    0.54
   6  -1  -4    4.36    0.29
  -6  -1   4    4.07    0.14
   6   1  -4    4.03    0.28
   5  -1  -4    1.79    0.17
  -5  -1   4    1.77    0.10
  -5   1   4    1.89    0.09
   5   1  -4    1.71    0.16
   4  -1  -4    0.45    0.09
  -4  -1   4    0.44    0.05
  -4   1   4    0.54    0.05
   4   1  -4    0.62    0.11
  -3  -1   4    0.76    0.07
   3  -1  -4    0.60    0.08
  -3   1   4    0.51    0.05
   3   1  -4    0.46    0.07
  -2  -1   4    1.41    0.10
   2  -1  -4    1.48    0.10
  -2   1   4    1.39    0.09
   2   1  -4    1.40    0.10
  -1  -1   4   32.02    0.76
   1  -1  -4   32.62    0.70
  -1   1   4   31.31    0.75
   1   1  -4   32.71    0.71
   1   1  -4   30.96    0.79
   0  -1  -4    0.40    0.06
   0  -1   4    0.47    0.07
   0   1  -4    0.48    0.07
   0   1  -4    0.58    0.04
   0   1   4    0.48    0.06
   1  -1   4   67.17    1.46
  -1  -1  -4   67.41    1.51
  -1   1  -4   67.02    1.51
   1   1   4   66.59    1.45
   1   1   4   70.57    1.41
   2  -1   4    0.05    0.03
   2  -1   4    0.00    0.04
  -2  -1  -4    0.02    0.04
  -2   1  -4    0.02    0.03
   2   1   4    0.04    0.04
   2   1   4    0.06    0.03
  -3  -1  -4   14.92    0.51
   3  -1   4   14.93    0.45
   3  -1   4   15.38    0.46
   3   1   4   14.64    0.45
   3   1   4   15.24    0.45
   4  -1   4    1.17    0.12
   4  -1   4    0.84    0.10
  -4  -1  -4    0.64    0.12
   4   1   4    0.85    0.09
   4   1   4    0.92    0.10
  -4   1  -4    0.82    0.11
   5  -1   4    9.26    0.40
   5  -1   4    9.05    0.34
  -5  -1  -4    9.16    0.43
  -5   1  -4    8.20    0.41
   5   1   4    9.03    0.34
   5   1   4    9.36    0.39
  -6  -1  -4    1.31    0.18
   6  -1   4    0.97    0.14
   6  -1   4    0.97    0.11
   6   1   4    0.88    0.11
  -6   1  -4    0.97    0.15
   6   1   4    1.03    0.13
   7  -1   4    2.22    0.22
  -7  -1  -4    2.20    0.24
  -7   1  -4    2.02    0.23
   7   1   4    2.67    0.23
   8  -1   4    3.83    0.31
  -8  -1  -4    3.73    0.32
  -8   1  -4    3.64    0.32
   8   1   4    3.62    0.30
   9  -1   4    0.51    0.14
   9   1   4    0.23    0.11
  10  -1   4    0.26    0.12
  10   1   4    0.43    0.14
  11  -1   4    1.81    0.24
  11   1   4    2.18    0.27
  12  -2  -4    1.86    0.36
  12   2  -4    2.38    0.35
  11  -2  -4    1.00    0.24
  11   2  -4    1.15    0.27
  10  -2  -4    0.46    0.18
  10   2  -4    0.42    0.17
   9  -2  -4    5.25    0.41
   9   2  -4    4.88    0.39
   8  -2  -4    2.30    0.26
   8   2  -4    1.87    0.24
   7  -2  -4    3.15    0.27
   7   2  -4    3.17    0.28
   6  -2  -4    2.10    0.20
  -6  -2   4    2.30    0.12
   6   2  -4    1.87    0.19
  -5  -2   4    1.04    0.08
   5  -2  -4    0.97    0.13
  -5   2   4    1.12    0.07
   5   2  -4    1.09    0.14
  -4  -2   4   22.77    0.56
   4  -2  -4   22.49    0.67
   4   2  -4   22.49    0.68
  -4   2   4   22.91    0.54
   3  -2  -4   19.08    0.55
  -3  -2   4   18.91    0.49
  -3   2   4   18.96    0.48
   3   2  -4   18.28    0.54
   2  -2  -4   38.13    0.88
  -2  -2   4   36.93    0.86
   2   2  -4   37.23    0.88
  -2   2   4   36.82    0.84
  -1  -2   4    0.64    0.07
  -1   2   4    0.53    0.06
   1   2  -4    0.55    0.06
   1   2  -4    0.53    0.07
   0  -2   4   59.83    1.31
   0  -2  -4   59.92    1.34
   0   2   4   58.74    1.29
   0   2  -4   59.23    1.33
   0   2  -4   59.28    1.26
   0   2   4   60.25    1.24
  -1  -2  -4   36.10    0.90
   1  -2   4   36.72    0.88
   1   2   4   38.04    0.81
   1   2   4   37.46    0.88
  -1   2  -4   36.39    0.89
  -2  -2  -4  163.68    3.47
   2  -2   4  166.19    3.35
   2   2   4  167.32    3.35
   2   2   4  171.29    3.41
  -2   2  -4  163.27    3.48
   3  -2   4   63.95    1.45
   3  -2   4   65.05    1.41
  -3  -2  -4   64.32    1.51
   3   2   4   63.65    1.41
   3   2   4   64.08    1.44
  -3   2  -4   60.28    1.49
   4  -2   4    0.25    0.06
   4  -2   4    0.16    0.06
  -4  -2  -4    0.18    0.07
  -4   2  -4    0.23    0.08
   4   2   4    0.28    0.07
   4   2   4    0.21    0.07
   5  -2   4   11.19    0.39
  -5  -2  -4   10.95    0.48
   5  -2   4   10.85    0.45
  -5   2  -4   10.23    0.46
   5   2   4   11.07    0.39
   5   2   4   10.85    0.44
   6  -2   4    0.19    0.07
  -6  -2  -4    0.35    0.12
   6  -2   4    0.35    0.10
   6   2   4    0.19    0.07
  -6   2  -4    0.21    0.09
   6   2   4    0.17    0.08
   7  -2   4   16.70    0.66
  -7  -2  -4   16.06    0.67
  -7   2  -4   15.44    0.67
   7   2   4   16.36    0.65
  -8  -2  -4    2.58    0.27
   8  -2   4    2.43    0.24
   8   2   4    2.52    0.25
  -8   2  -4    2.36    0.26
   9  -2   4   11.96    0.61
   9   2   4   10.46    0.58
  10  -2   4    1.40    0.21
  10   2   4    1.83    0.23
  11  -2   4   -0.12    0.09
  11   2   4   -0.06    0.11
  12  -3  -4    0.10    0.17
  12   3  -4    0.01    0.15
  11  -3  -4    3.18    0.37
  11   3  -4    3.78    0.40
  10  -3  -4    2.20    0.29
  10   3  -4    2.21    0.30
   9  -3  -4    0.64    0.19
   9   3  -4    0.95    0.22
   8  -3  -4    0.33    0.14
   8   3  -4    0.26    0.12
   7  -3  -4   13.20    0.60
   7   3  -4   14.24    0.62
   6  -3  -4    3.78    0.28
  -6  -3   4    3.85    0.17
   6   3  -4    3.39    0.26
   5  -3  -4    1.93    0.19
  -5  -3   4    2.51    0.14
  -5   3   4    2.33    0.11
   5   3  -4    2.22    0.20
  -4  -3   4  239.72    4.69
   4  -3  -4  239.90    4.97
   4   3  -4  231.39    4.95
  -4   3   4  242.70    4.65
  -3  -3   4   12.28    0.37
   3  -3  -4   12.66    0.42
   3   3  -4   11.29    0.41
  -3   3   4   12.50    0.36
  -2  -3   4   64.26    1.40
   2   3  -4   64.79    1.44
  -2   3   4   64.93    1.38
  -1  -3   4    3.81    0.19
  -1   3   4    4.35    0.19
   1   3  -4    3.78    0.18
   1   3  -4    4.02    0.17
   0  -3  -4   -0.05    0.03
   0  -3   4   -0.02    0.03
   0   3  -4    0.03    0.03
   0   3  -4   -0.01    0.03
   0   3   4    0.03    0.03
   0   3   4    0.07    0.02
  -1  -3  -4    7.98    0.30
   1  -3   4    8.25    0.31
  -1   3  -4    8.81    0.28
   1   3   4    8.10    0.30
  -1   3  -4    8.04    0.30
   1   3   4    8.60    0.26
  -2  -3  -4    4.69    0.23
   2  -3   4    4.42    0.22
   2   3   4    4.43    0.22
   2   3   4    4.39    0.19
  -2   3  -4    4.54    0.23
   3  -3   4   20.12    0.58
   3  -3   4   19.83    0.59
  -3  -3  -4   20.55    0.62
  -3   3  -4   19.98    0.62
   3   3   4   20.12    0.57
   3   3   4   19.74    0.57
   4  -3   4    7.69    0.31
  -4  -3  -4    7.31    0.35
   4  -3   4    7.13    0.33
   4   3   4    7.73    0.32
   4   3   4    7.36    0.32
  -4   3  -4    7.72    0.36
   5  -3   4    0.00    0.05
   5  -3   4    0.01    0.05
  -5  -3  -4    0.02    0.07
   5   3   4    0.02    0.04
  -5   3  -4    0.01    0.04
   5   3   4    0.05    0.06
   6  -3   4   12.68    0.43
  -6  -3  -4   12.79    0.55
   6  -3   4   12.87    0.54
   6   3   4   12.44    0.45
  -6   3  -4   11.40    0.53
   6   3   4   11.99    0.51
  -7  -3  -4    3.42    0.29
   7  -3   4    3.79    0.29
   7   3   4    3.60    0.27
  -7   3  -4    3.15    0.27
  -8  -3  -4    0.78    0.17
   8  -3   4    0.69    0.17
  -8   3  -4    0.68    0.16
   8   3   4    0.63    0.14
   9  -3   4    0.87    0.18
   9   3   4    0.76    0.17
  10  -3   4    2.29    0.27
  10   3   4    1.84    0.24
  11  -3   4    4.19    0.38
  11   3   4    3.55    0.36
  12  -4  -4    1.25    0.29
  12   4  -4    1.50    0.32
  11  -4  -4    0.13    0.15
  11   4  -4   -0.01    0.13
  10  -4  -4    1.73    0.27
  10   4  -4    1.95    0.29
   9  -4  -4    0.24    0.14
   9   4  -4    0.23    0.12
   8  -4  -4    1.99    0.25
   8   4  -4    1.47    0.22
   7  -4  -4    0.07    0.09
   7   4  -4   -0.01    0.07
   6  -4  -4    3.00    0.25
  -6  -4   4    2.65    0.15
   6   4  -4    2.94    0.25
  -5  -4   4   31.14    0.77
   5  -4  -4   31.90    0.93
  -5   4   4   31.62    0.72
   5   4  -4   31.04    0.93
   4  -4  -4   20.90    0.66
  -4  -4   4   21.15    0.57
  -4   4   4   21.54    0.54
   4   4  -4   20.11    0.65
  -3  -4   4    0.05    0.03
   3   4  -4    0.11    0.05
  -3   4   4    0.08    0.03
  -2  -4   4   67.76    1.51
   2   4  -4   72.12    1.57
  -2   4   4   69.22    1.50
  -1  -4   4    5.23    0.23
   1   4  -4    5.65    0.23
  -1   4   4    5.53    0.23
   1   4  -4    5.43    0.22
  -1   4   4    5.07    0.21
   0  -4  -4   22.91    0.60
   0  -4   4   21.72    0.60
   0   4   4   22.32    0.56
   0   4  -4   21.95    0.57
   0   4   4   20.62    0.59
   0   4  -4   22.20    0.58
   1  -4   4    1.33    0.12
  -1  -4  -4    1.40    0.12
  -1   4  -4    1.53    0.11
  -1   4  -4    1.60    0.12
   1   4   4    1.52    0.13
   1   4   4    1.24    0.09
  -2  -4  -4   38.51    0.97
   2  -4   4   38.75    0.95
  -2   4  -4   38.39    0.97
   2   4   4   41.02    0.94
   2   4   4   38.36    0.96
   3  -4   4    0.41    0.09
  -3  -4  -4    0.31    0.08
   3   4   4    0.32    0.07
   3   4   4    0.14    0.06
  -3   4  -4    0.40    0.09
   4  -4   4   19.99    0.65
  -4  -4  -4   20.35    0.66
   4  -4   4   20.36    0.60
  -4   4  -4   19.91    0.66
   4   4   4   21.30    0.62
   4   4   4   19.98    0.63
   5  -4   4    3.12    0.23
  -5  -4  -4    2.98    0.24
   5  -4   4    3.35    0.21
   5   4   4    3.62    0.24
  -5   4  -4    3.44    0.25
   5   4   4    3.38    0.22
   6  -4   4    5.44    0.27
  -6  -4  -4    5.07    0.34
   6  -4   4    5.85    0.35
  -6   4  -4    6.14    0.36
   6   4   4    5.20    0.28
   6   4   4    5.73    0.33
  -7  -4  -4    0.56    0.14
   7  -4   4    0.28    0.10
  -7   4  -4    0.41    0.12
   7   4   4    0.46    0.12
   8  -4   4    0.98    0.18
  -8  -4  -4    0.81    0.18
   8   4   4    0.92    0.19
  -8   4  -4    0.79    0.17
   9  -4   4    0.12    0.10
   9   4   4    0.09    0.08
  10  -4   4    1.99    0.25
  10   4   4    2.33    0.26
  11  -4   4    1.03    0.23
  11   4   4    1.07    0.22
  12  -5  -4    0.46    0.20
  12   5  -4    0.13    0.16
  11  -5  -4    1.90    0.34
  11   5  -4    1.75    0.33
  10  -5  -4    3.11    0.35
  10   5  -4    2.83    0.34
   9  -5  -4    1.14    0.23
   9   5  -4    0.90    0.22
   8  -5  -4    0.18    0.12
   8   5  -4    0.43    0.14
   7  -5  -4    0.05    0.09
   7   5  -4    0.05    0.08
  -6  -5   4   12.48    0.40
   6  -5  -4   11.36    0.53
   6   5  -4   11.25    0.53
   5  -5  -4    2.09    0.15
  -5  -5   4    2.54    0.16
   5  -5  -4    1.96    0.20
   5   5  -4    2.06    0.20
  -4  -5   4    3.97    0.21
   4   5  -4    3.51    0.24
  -4   5   4    4.11    0.19
  -3  -5   4   55.88    1.27
   3   5  -4   54.89    1.35
  -3   5   4   55.37    1.24
  -2  -5   4    9.32    0.35
   2   5  -4   10.11    0.37
  -2   5   4   10.06    0.34
  -1  -5   4   10.28    0.37
   1  -5  -4   10.57    0.37
  -1   5   4   10.96    0.36
   1   5  -4   10.65    0.34
  -1   5   4   11.16    0.37
   1   5  -4   10.76    0.37
   0  -5   4   34.72    0.88
   0  -5  -4   34.96    0.86
   0   5  -4   35.22    0.84
   0   5   4   35.35    0.85
   0   5   4   35.87    0.88
   0   5  -4   35.08    0.87
  -1  -5  -4   48.62    1.15
   1  -5   4   48.92    1.16
  -1   5  -4   49.52    1.16
  -1   5  -4   48.41    1.14
   1   5   4   49.44    1.14
   1   5   4   50.02    1.17
  -2  -5  -4   31.52    0.82
   2  -5   4   32.35    0.82
   2   5   4   31.05    0.82
  -2   5  -4   31.07    0.82
   2   5   4   30.35    0.80
  -3  -5  -4   41.89    1.07
   3  -5   4   41.65    1.03
   3   5   4   42.74    1.05
   3   5   4   42.13    1.05
  -3   5  -4   40.17    1.06
   4  -5   4   17.47    0.55
  -4  -5  -4   16.70    0.59
   4   5   4   17.98    0.57
  -4   5  -4   17.25    0.60
   4   5   4   17.36    0.58
  -5  -5  -4    0.14    0.08
   5  -5   4    0.08    0.06
   5  -5   4    0.07    0.06
   5   5   4    0.06    0.05
   5   5   4    0.12    0.07
  -5   5  -4    0.08    0.06
   6  -5   4    2.39    0.22
  -6  -5  -4    1.71    0.20
   6  -5   4    2.61    0.19
   6   5   4    2.45    0.21
   6   5   4    2.41    0.20
  -6   5  -4    1.92    0.20
   7  -5   4    1.61    0.20
  -7  -5  -4    1.66    0.20
  -7   5  -4    1.70    0.21
   7   5   4    2.11    0.22
   8  -5   4    3.20    0.30
  -8  -5  -4    3.70    0.32
   8   5   4    3.48    0.30
   9  -5   4    0.37    0.13
   9   5   4    0.46    0.14
  10  -5   4    4.45    0.39
  10   5   4    5.15    0.41
  11  -5   4    0.27    0.13
  11   5   4    0.51    0.14
  12  -6  -4    1.08    0.30
  12   6  -4    1.35    0.30
  11  -6  -4    5.01    0.48
  11   6  -4    4.85    0.46
  10  -6  -4    0.73    0.22
  10   6  -4    0.80    0.22
   9  -6  -4    1.26    0.26
   9   6  -4    0.93    0.23
   8  -6  -4    0.64    0.18
   8   6  -4    0.87    0.20
   7  -6  -4    0.34    0.14
  -7  -6   4    0.32    0.07
   7   6  -4    0.14    0.11
   6  -6  -4    7.79    0.44
  -6  -6   4    8.95    0.34
   6   6  -4    7.78    0.43
   5  -6  -4    0.05    0.07
   5  -6  -4   -0.03    0.06
  -5  -6   4    0.04    0.04
   5   6  -4   -0.02    0.05
  -4  -6   4   20.16    0.60
  -4   6   4   21.79    0.58
   4   6  -4   19.73    0.68
  -3  -6   4   42.50    1.06
  -3   6   4   45.70    1.05
   3   6  -4   43.20    1.14
  -2  -6   4    1.19    0.12
  -2   6   4    1.46    0.13
   2   6  -4    1.24    0.13
   1  -6  -4   28.06    0.74
  -1   6   4   28.33    0.75
  -1   6   4   28.09    0.75
   1   6  -4   28.26    0.77
   1   6  -4   28.13    0.69
   0  -6   4    7.87    0.33
   0  -6  -4    7.69    0.29
   0   6   4    7.64    0.30
   0   6   4    7.29    0.31
   0   6  -4    7.58    0.27
   0   6  -4    7.54    0.31
   1  -6   4   40.64    1.01
  -1  -6  -4   39.17    0.97
   1   6   4   41.73    1.02
  -1   6  -4   38.92    1.00
   1   6   4   39.84    0.99
  -1   6  -4   40.54    0.96
   2  -6   4    0.97    0.12
  -2  -6  -4    1.25    0.12
  -2   6  -4    0.91    0.12
   2   6   4    1.12    0.13
  -2   6  -4    1.02    0.10
   2   6   4    1.31    0.12
  -3  -6  -4    9.63    0.39
   3  -6   4    9.79    0.39
  -3   6  -4   10.06    0.39
   3   6   4   10.08    0.39
   3   6   4    9.47    0.39
   4  -6   4    0.64    0.12
  -4  -6  -4    0.66    0.13
   4   6   4    0.64    0.10
  -4   6  -4    0.66    0.10
   4   6   4    0.49    0.11
   5  -6   4    3.11    0.22
  -5  -6  -4    3.73    0.26
   5  -6   4    3.72    0.27
   5   6   4    3.43    0.24
   5   6   4    3.33    0.24
  -5   6  -4    3.31    0.25
   6  -6   4    4.97    0.27
  -6  -6  -4    5.01    0.33
   6  -6   4    5.39    0.35
   6   6   4    4.68    0.28
   6   6   4    4.94    0.32
  -6   6  -4    4.31    0.31
  -7  -6  -4    0.55    0.15
   7  -6   4    0.37    0.13
   7   6   4    0.73    0.14
  -7   6  -4    0.46    0.13
   7   6   4    0.43    0.13
  -8  -6  -4    6.70    0.43
   8  -6   4    6.38    0.44
   8   6   4    6.24    0.41
   9  -6   4    0.66    0.16
   9   6   4    0.64    0.15
  10  -6   4    0.21    0.11
  10   6   4    0.20    0.12
  11  -7  -4    1.01    0.28
  11   7  -4    0.91    0.25
  10  -7  -4    0.14    0.14
  10   7  -4    0.09    0.11
   9  -7  -4    4.19    0.40
   9   7  -4    3.88    0.38
   8  -7  -4    0.45    0.17
   8   7  -4    0.52    0.17
  -7  -7   4    3.50    0.21
   7  -7  -4    2.68    0.28
   7   7  -4    2.85    0.29
   6  -7  -4    1.16    0.21
  -6  -7   4    1.65    0.15
   6   7  -4    1.46    0.20
   5  -7  -4    0.19    0.08
  -5  -7   4    0.10    0.05
   5   7  -4    0.11    0.08
   4  -7  -4    2.51    0.19
  -4  -7   4    2.54    0.18
   4   7  -4    2.54    0.22
  -3  -7   4   33.49    0.90
  -3   7   4   34.97    0.88
   3   7  -4   33.91    0.97
  -2  -7   4   11.64    0.44
   2   7  -4   12.71    0.47
  -2   7   4   11.54    0.44
  -2   7   4   13.38    0.45
   2   7  -4   13.03    0.39
  -1  -7   4  105.40    2.31
   1  -7  -4  108.24    2.31
  -1   7   4  107.64    2.36
   1   7  -4  105.47    2.38
  -1   7   4  109.21    2.30
   1   7  -4  107.26    2.24
   0  -7  -4   17.35    0.49
   0  -7   4   16.62    0.55
   0   7   4   16.46    0.54
   0   7  -4   17.29    0.55
   0   7   4   16.40    0.53
   0   7  -4   16.75    0.46
   1  -7   4    0.78    0.11
  -1  -7  -4    0.73    0.09
   1   7   4    0.94    0.10
  -1   7  -4    0.86    0.11
  -1   7  -4    0.86    0.09
   1   7   4    0.76    0.12
   2  -7   4    7.68    0.34
  -2  -7  -4    7.42    0.30
  -2   7  -4    7.27    0.34
  -2   7  -4    7.30    0.30
   2   7   4    7.23    0.32
   2   7   4    6.92    0.34
   3  -7   4    9.78    0.40
  -3  -7  -4   10.40    0.40
   3   7   4   10.18    0.42
   3   7   4   10.29    0.41
  -3   7  -4   10.43    0.40
   4  -7   4    0.21    0.08
  -4  -7  -4    0.32    0.09
   4   7   4    0.17    0.08
  -4   7  -4    0.35    0.09
   4   7   4    0.20    0.06
   5  -7   4   27.51    0.78
  -5  -7  -4   26.66    0.83
  -5   7  -4   25.51    0.83
   5   7   4   25.65    0.84
   5   7   4   25.05    0.79
   6  -7   4    0.38    0.11
  -6  -7  -4    0.32    0.12
   6  -7   4    0.21    0.10
   6   7   4    0.33    0.10
   6   7   4    0.21    0.10
  -6   7  -4    0.18    0.08
  -7  -7  -4    5.57    0.37
   7  -7   4    4.47    0.35
   7   7   4    5.49    0.37
   7   7   4    5.18    0.31
  -7   7  -4    4.40    0.33
   8  -7   4    5.01    0.39
  -8  -7  -4    5.10    0.38
   8   7   4    5.20    0.38
   9  -7   4    1.35    0.26
   9   7   4    1.45    0.20
  10  -7   4    3.69    0.36
  10   7   4    3.73    0.35
  11  -8  -4    0.87    0.28
  11   8  -4    0.92    0.26
  10  -8  -4   -0.10    0.12
  10   8  -4    0.04    0.12
   9  -8  -4   13.04    0.72
   9   8  -4   12.46    0.69
   8  -8  -4   10.69    0.61
   8   8  -4   11.07    0.61
  -7  -8   4    2.50    0.20
   7  -8  -4    3.01    0.30
   7   8  -4    2.16    0.26
  -6  -8   4   30.58    0.86
   6  -8  -4   30.43    1.04
   6   8  -4   30.16    1.02
  -5  -8   4    6.20    0.31
   5  -8  -4    5.46    0.28
   5   8  -4    5.42    0.35
   4  -8  -4    6.33    0.31
  -4  -8   4    6.66    0.32
   4   8  -4    6.40    0.37
  -3  -8   4   19.57    0.64
   3  -8  -4   21.37    0.65
  -3   8   4   20.41    0.61
   3   8  -4   19.72    0.68
  -2  -8   4   68.61    1.63
  -2   8   4   71.14    1.62
  -2   8   4   70.02    1.69
   2   8  -4   71.22    1.71
   2   8  -4   71.49    1.53
   1  -8  -4    4.71    0.23
  -1  -8   4    4.26    0.25
  -1   8   4    4.70    0.25
  -1   8   4    4.52    0.25
   1   8  -4    4.49    0.27
   1   8  -4    4.49    0.18
   0  -8   4    2.47    0.19
   0  -8  -4    2.40    0.15
   0   8  -4    2.62    0.20
   0   8   4    2.59    0.19
   0   8  -4    2.46    0.13
   0   8   4    2.57    0.18
  -1  -8  -4    0.28    0.07
   1  -8   4    0.28    0.09
   1   8   4    0.25    0.07
  -1   8  -4    0.19    0.07
  -1   8  -4    0.28    0.06
   1   8   4    0.26    0.09
   2  -8   4    8.49    0.38
  -2  -8  -4    8.82    0.34
  -2   8  -4    9.29    0.34
  -2   8  -4    8.39    0.39
   2   8   4    8.69    0.39
   2   8   4    8.69    0.38
   3  -8   4    1.36    0.15
  -3  -8  -4    1.35    0.14
   3   8   4    1.14    0.15
  -3   8  -4    1.11    0.12
   3   8   4    1.34    0.14
  -4  -8  -4   12.95    0.49
   4  -8   4   11.52    0.47
   4   8   4   11.74    0.49
   4   8   4   12.38    0.51
  -4   8  -4   11.82    0.47
   5  -8   4    0.39    0.11
  -5  -8  -4    0.27    0.10
   5   8   4    0.33    0.11
   5   8   4    0.28    0.09
  -5   8  -4    0.33    0.09
   6  -8   4    4.64    0.28
  -6  -8  -4    4.07    0.30
   6  -8   4    3.76    0.32
   6   8   4    4.51    0.30
   6   8   4    3.91    0.30
  -6   8  -4    4.16    0.30
   7  -8   4    0.32    0.13
  -7  -8  -4    0.62    0.15
  -7  -8  -4    0.49    0.14
   7   8   4    0.38    0.12
   8  -8   4    0.83    0.20
   8   8   4    0.99    0.19
   9  -8   4    1.40    0.26
   9   8   4    1.91    0.25
  10  -8   4    0.06    0.11
  10   8   4    0.06    0.10
  11  -9  -4    0.18    0.18
  11   9  -4   -0.02    0.12
  10  -9  -4    0.67    0.22
  10   9  -4    0.37    0.18
   9  -9  -4    0.62    0.20
   9   9  -4    0.59    0.18
   8  -9  -4    1.80    0.26
   8   9  -4    1.85    0.26
   7  -9  -4    0.82    0.22
  -7  -9   4    0.74    0.14
   7   9  -4    0.93    0.21
  -6  -9   4    0.76    0.12
   6   9  -4    0.73    0.18
  -5  -9   4    0.03    0.05
   5  -9  -4    0.00    0.06
   5   9  -4   -0.07    0.06
  -4  -9   4    0.08    0.06
   4  -9  -4   -0.04    0.06
   4   9  -4    0.02    0.06
  -3  -9   4    1.26    0.15
   3  -9  -4    1.37    0.16
   3   9  -4    1.26    0.16
   2  -9  -4    1.47    0.18
  -2  -9   4    1.53    0.16
  -2   9   4    1.85    0.16
  -2   9   4    1.49    0.15
   2   9  -4    1.64    0.11
   2   9  -4    1.65    0.18
  -1  -9   4   48.39    1.27
   1  -9  -4   51.56    1.20
   1   9  -4   49.47    1.32
  -1   9   4   51.48    1.31
   1   9  -4   51.91    1.12
  -1   9   4   53.11    1.30
   0  -9   4    0.36    0.10
   0  -9  -4    0.48    0.08
   0   9   4    0.44    0.09
   0   9  -4    0.48    0.06
   0   9  -4    0.45    0.11
   0   9   4    0.59    0.12
  -1  -9  -4   17.95    0.52
   1  -9   4   18.16    0.62
   1   9   4   18.06    0.63
  -1   9  -4   16.83    0.62
  -1   9  -4   18.89    0.51
   1   9   4   17.23    0.60
   2  -9   4    4.87    0.29
  -2  -9  -4    5.12    0.25
   2   9   4    4.98    0.29
  -2   9  -4    5.11    0.24
  -2   9  -4    5.06    0.30
   2   9   4    4.46    0.29
  -3  -9  -4    2.31    0.18
   3  -9   4    2.26    0.20
   3   9   4    2.20    0.21
  -3   9  -4    2.61    0.18
   3   9   4    2.19    0.19
   4  -9   4    0.38    0.11
  -4  -9  -4    0.32    0.10
  -4   9  -4    0.56    0.11
   4   9   4    0.15    0.10
   4   9   4    0.38    0.10
   5  -9   4    0.34    0.11
  -5  -9  -4    0.26    0.10
  -5   9  -4    0.42    0.10
   5   9   4    0.46    0.12
   5   9   4    0.39    0.12
  -6  -9  -4    4.21    0.31
  -6  -9  -4    4.36    0.31
   6   9   4    4.06    0.31
  -6   9  -4    4.74    0.32
   7  -9   4    1.63    0.22
  -7  -9  -4    1.71    0.21
  -7  -9  -4    1.25    0.17
   7   9   4    1.31    0.18
   8  -9   4    1.71    0.25
   8   9   4    1.42    0.20
   9  -9   4    4.43    0.40
   9   9   4    4.66    0.39
  10  -9   4    0.15    0.15
  10   9   4    0.38    0.12
  10 -10  -4    0.05    0.16
  10  10  -4    0.04    0.14
   9 -10  -4    0.08    0.16
   9  10  -4    0.24    0.15
   8 -10  -4    4.00    0.39
   8  10  -4    3.18    0.35
   7 -10  -4    5.48    0.44
  -7 -10   4    5.89    0.33
   7  10  -4    5.97    0.44
  -6 -10   4    0.44    0.11
   6  10  -4    0.30    0.13
  -5 -10   4    2.10    0.20
   5 -10  -4    2.48    0.21
   5  10  -4    2.65    0.27
   4 -10  -4    0.18    0.09
  -4 -10   4    0.09    0.07
   4  10  -4    0.08    0.09
   3 -10  -4    5.95    0.33
  -3 -10   4    5.65    0.32
   3  10  -4    5.48    0.35
  -2 -10   4    0.82    0.14
   2 -10  -4    0.72    0.15
  -2  10   4    0.76    0.13
   2  10  -4    0.52    0.13
  -1 -10   4    2.55    0.21
   1 -10  -4    2.07    0.21
   1 -10  -4    2.18    0.16
   1  10  -4    1.78    0.19
  -1  10   4    2.58    0.20
   0 -10   4    3.88    0.27
   0 -10  -4    4.22    0.30
   0 -10  -4    4.32    0.21
   0  10  -4    4.40    0.17
   0  10   4    4.27    0.27
   0  10  -4    4.21    0.29
   0  10   4    3.94    0.26
   1 -10   4    0.21    0.09
  -1 -10  -4    0.32    0.07
   1  10   4    0.27    0.08
  -1  10  -4    0.32    0.06
   1  10   4    0.25    0.09
  -1  10  -4    0.25    0.10
   2 -10   4    1.50    0.18
  -2 -10  -4    2.03    0.15
  -2  10  -4    1.76    0.13
  -2  10  -4    1.89    0.20
   2  10   4    1.55    0.18
   2  10   4    1.68    0.17
   3 -10   4    3.22    0.25
  -3 -10  -4    3.20    0.20
  -3 -10  -4    2.08    0.22
   3  10   4    2.84    0.23
  -3  10  -4    3.02    0.20
   3  10   4    3.03    0.25
  -4 -10  -4    0.09    0.07
  -4 -10  -4   -0.06    0.07
   4 -10   4   -0.09    0.07
   4  10   4    0.05    0.06
   4  10   4    0.03    0.08
  -4  10  -4    0.12    0.06
  -5 -10  -4    9.56    0.49
  -5 -10  -4   11.17    0.47
   5 -10   4   10.62    0.48
   5  10   4   10.09    0.51
  -5  10  -4   11.69    0.49
  -6 -10  -4    2.90    0.25
  -6 -10  -4    3.13    0.26
   6  10   4    3.18    0.28
   7 -10   4    0.29    0.14
  -7 -10  -4    0.07    0.08
   7  10   4    0.06    0.09
   8 -10   4    3.18    0.34
   8  10   4    3.09    0.30
   9 -10   4    0.02    0.11
   9  10   4   -0.10    0.09
  10 -11  -4    1.61    0.34
  10  11  -4    1.68    0.34
   9 -11  -4    1.22    0.29
   9  11  -4    1.17    0.26
   8 -11  -4    0.18    0.16
   8  11  -4    0.34    0.15
  -7 -11   4    2.83    0.24
   7  11  -4    2.63    0.31
  -6 -11   4    2.33    0.22
   6  11  -4    2.12    0.26
  -5 -11   4   10.72    0.49
   5 -11  -4   11.56    0.48
   5  11  -4   10.31    0.55
  -4 -11   4    1.39    0.16
   4 -11  -4    1.07    0.16
   4  11  -4    1.14    0.21
   3 -11  -4   25.33    0.81
  -3 -11   4   24.49    0.81
   3  11  -4   25.46    0.89
   2 -11  -4    0.07    0.09
  -2 -11   4    0.07    0.06
   2 -11  -4    0.03    0.08
  -2  11   4    0.25    0.08
   2  11  -4    0.13    0.08
  -1 -11   4    2.79    0.23
   1 -11  -4    2.65    0.24
   1 -11  -4    2.89    0.18
   1  11  -4    2.51    0.23
  -1  11   4    2.89    0.23
   0 -11  -4    5.31    0.35
   0 -11   4    5.34    0.33
   0  11   4    5.63    0.32
   0  11  -4    5.43    0.34
   1 -11   4    1.19    0.17
  -1 -11  -4    0.73    0.15
  -1  11  -4    0.76    0.16
   1  11   4    0.79    0.12
   2 -11   4    3.35    0.26
  -2 -11  -4    3.54    0.29
   2  11   4    3.61    0.26
  -2  11  -4    3.27    0.27
   3 -11   4   13.68    0.57
  -3 -11  -4   14.00    0.61
  -3  11  -4   15.69    0.51
   3  11   4   14.51    0.60
   4 -11   4    0.64    0.15
  -4 -11  -4    0.70    0.16
   4  11   4    0.61    0.14
  -4  11  -4    0.87    0.12
   5 -11   4    1.23    0.20
  -5 -11  -4    1.09    0.19
   5  11   4    0.78    0.16
  -6 -11  -4    0.64    0.15
   6  11   4    0.53    0.15
  -7 -11  -4    0.83    0.16
   7 -11   4    0.78    0.19
   7  11   4    0.56    0.14
   8 -11   4    0.20    0.12
   8  11   4   -0.15    0.07
   9 -11   4    0.64    0.20
   9  11   4    0.52    0.15
  10 -12  -4    0.22    0.19
  10  12  -4    0.26    0.17
   9 -12  -4    0.58    0.23
   9  12  -4    0.20    0.16
   8 -12  -4    0.04    0.14
   8  12  -4    0.15    0.14
  -7 -12   4    0.11    0.07
   7  12  -4   -0.04    0.11
  -6 -12   4    0.07    0.07
   6  12  -4    0.11    0.11
  -5 -12   4    3.56    0.28
   5 -12  -4    3.97    0.29
   5  12  -4    3.28    0.32
   4 -12  -4    4.05    0.29
  -4 -12   4    4.64    0.32
   4  12  -4    3.92    0.33
  -3 -12   4    0.41    0.12
   3 -12  -4    0.50    0.15
   3  12  -4    0.49    0.15
  -2 -12   4    4.41    0.30
   2 -12  -4    3.46    0.28
  -2  12   4    3.71    0.28
   2  12  -4    3.97    0.32
   1 -12  -4    9.08    0.46
  -1 -12   4    8.43    0.44
   1  12  -4    8.96    0.47
  -1  12   4    9.58    0.46
   0 -12   4    1.19    0.18
   0 -12  -4    1.09    0.20
   0  12  -4    1.18    0.18
   0  12   4    1.31    0.16
  -1 -12  -4    1.98    0.23
   1 -12   4    2.22    0.23
   1  12   4    2.81    0.23
  -1  12  -4    2.25    0.24
  -2 -12  -4    3.39    0.28
   2 -12   4    3.44    0.28
   2  12   4    4.42    0.30
  -2  12  -4    3.65    0.30
  -3 -12  -4    1.50    0.19
   3 -12   4    1.14    0.20
   3  12   4    1.34    0.17
  -3  12  -4    1.18    0.22
   4 -12   4   21.98    0.78
  -4 -12  -4   21.83    0.81
   4  12   4   20.11    0.80
  -5 -12  -4    8.39    0.47
   5 -12   4    7.61    0.43
   5  12   4    6.59    0.43
  -6 -12  -4    7.42    0.45
   6  12   4    7.41    0.46
  -7 -12  -4   24.21    0.90
   7  12   4   23.86    0.96
   8 -12   4    0.64    0.19
   8  12   4    0.66    0.15
   9 -12   4    0.03    0.13
   9  12   4    0.15    0.12
   9 -13  -4    2.53    0.37
   9  13  -4    2.08    0.33
   8 -13  -4    1.40    0.32
   8  13  -4    1.37    0.28
  -7 -13   4    0.81    0.16
   7  13  -4    0.36    0.16
  -6 -13   4   -0.06    0.07
   6  13  -4    0.13    0.12
  -5 -13   4    0.05    0.07
   5 -13  -4    0.28    0.12
   5  13  -4    0.07    0.09
   4 -13  -4    2.43    0.25
  -4 -13   4    2.56    0.24
   4  13  -4    2.12    0.26
   3 -13  -4   14.96    0.62
  -3 -13   4   15.90    0.65
   3  13  -4   15.54    0.70
  -3  13   4   14.80    0.66
   2 -13  -4   -0.08    0.07
  -2 -13   4    0.05    0.06
   2  13  -4   -0.03    0.07
  -2  13   4    0.07    0.06
   1 -13  -4   14.49    0.61
  -1 -13   4   12.96    0.59
   1  13  -4   13.16    0.61
  -1  13   4   13.17    0.59
   0 -13   4   17.39    0.69
   0 -13  -4   17.46    0.70
   0  13  -4   17.84    0.72
   0  13   4   17.46    0.69
   1 -13   4   18.47    0.72
  -1 -13  -4   18.49    0.74
  -1  13  -4   18.75    0.76
   1  13   4   19.08    0.74
   2 -13   4    9.23    0.48
  -2 -13  -4    8.47    0.48
  -2  13  -4    9.29    0.51
   2  13   4    9.24    0.48
  -3 -13  -4    1.16    0.21
   3 -13   4    1.44    0.21
   3  13   4    1.19    0.16
  -3  13  -4    1.11    0.22
   4 -13   4    0.25    0.12
  -4 -13  -4    0.42    0.13
   4  13   4    0.43    0.13
   5 -13   4    0.02    0.11
  -5 -13  -4    0.23    0.11
   5  13   4    0.02    0.07
  -6 -13  -4    2.31    0.25
   6  13   4    2.04    0.24
  -7 -13  -4   -0.03    0.09
   7  13   4    0.09    0.09
   8 -13   4    0.57    0.17
   8  13   4    0.37    0.12
   9 -14  -4    0.30    0.21
   9  14  -4   -0.12    0.14
   8 -14  -4    0.12    0.17
   8  14  -4    0.05    0.13
  -7 -14   4    0.08    0.08
   7  14  -4    0.15    0.12
  -6 -14   4    0.49    0.14
   6  14  -4    0.27    0.14
  -5 -14   4    1.92    0.23
   5 -14  -4    2.64    0.26
   5  14  -4    2.24    0.28
   4 -14  -4    0.84    0.18
  -4 -14   4    0.59    0.14
   4  14  -4    0.63    0.18
  -3 -14   4    0.58    0.14
   3 -14  -4    0.83    0.18
  -3  14   4    0.60    0.15
   3  14  -4    0.29    0.14
   2 -14  -4    1.02    0.20
  -2 -14   4    1.01    0.19
   2  14  -4    1.23    0.23
  -2  14   4    0.93    0.18
  -1 -14   4    8.56    0.49
   1 -14  -4    8.49    0.48
  -1  14   4    8.96    0.49
   1  14  -4    9.81    0.54
   0 -14  -4    4.98    0.37
   0 -14   4    4.83    0.36
   0  14   4    5.27    0.36
   0  14  -4    4.80    0.37
   1 -14   4    0.47    0.15
  -1 -14  -4    0.37    0.14
   1  14   4    0.52    0.14
  -1  14  -4    0.26    0.13
  -2 -14  -4    0.35    0.12
   2 -14   4    0.42    0.15
   2  14   4    0.30    0.10
  -2  14  -4    0.42    0.16
  -3 -14  -4    1.10    0.21
   3 -14   4    1.54    0.22
  -3  14  -4    0.72    0.19
   3  14   4    0.76    0.16
  -4 -14  -4    0.95    0.19
   4 -14   4    0.75    0.17
   4  14   4    0.61    0.16
   5 -14   4    0.58    0.17
  -5 -14  -4    0.64    0.17
   5  14   4    0.71    0.18
  -6 -14  -4    0.82    0.20
   6  14   4    1.04    0.21
  -7 -14  -4    8.80    0.52
   7  14   4    8.98    0.56
   8 -14   4   -0.03    0.15
   8  14   4    0.17    0.11
   8  15  -4    2.69    0.36
  -7 -15   4    0.75    0.17
   7  15  -4    0.44    0.20
  -6 -15   4    3.54    0.32
   6  15  -4    3.01    0.35
  -5 -15   4    1.38    0.20
   5 -15  -4    1.11    0.22
   5  15  -4    1.34    0.27
  -4 -15   4    4.07    0.34
   4 -15  -4    3.89    0.33
   4  15  -4    4.32    0.39
  -3 -15   4    0.99    0.21
   3 -15  -4    1.00    0.20
   3  15  -4    0.99    0.22
  -3  15   4    1.21    0.18
   2 -15  -4    0.84    0.19
  -2 -15   4    0.66    0.16
   2  15  -4    0.88    0.21
  -2  15   4    0.80    0.18
  -1 -15   4    2.22    0.26
   1 -15  -4    1.98    0.24
  -1  15   4    2.21    0.24
   1  15  -4    1.68    0.23
   0 -15   4    0.98    0.21
   0 -15  -4    0.73    0.18
   0  15   4    0.92    0.19
   0  15  -4    0.94    0.20
   1 -15   4    2.84    0.29
  -1 -15  -4    2.63    0.28
   1  15   4    2.55    0.26
  -1  15  -4    2.58    0.29
  -2 -15  -4    0.11    0.10
   2 -15   4    0.24    0.13
   2  15   4    0.18    0.09
  -2  15  -4    0.33    0.14
   3 -15   4    7.05    0.46
  -3 -15  -4    7.35    0.48
  -3  15  -4    7.05    0.49
   3  15   4    7.57    0.47
   4 -15   4    1.02    0.22
  -4 -15  -4    0.73    0.18
   4  15   4    1.05    0.20
   5 -15   4    1.19    0.23
  -5 -15  -4    1.22    0.23
   5  15   4    1.30    0.20
  -6 -15  -4    0.22    0.11
   6  15   4    0.02    0.08
  -7 -15  -4    1.47    0.22
   7  15   4    1.64    0.23
  -7 -16   4   -0.09    0.09
   7  16  -4   -0.06    0.11
  -6 -16   4    0.02    0.08
   6  16  -4    0.06    0.13
   5 -16  -4    0.43    0.17
  -5 -16   4    0.45    0.12
   5  16  -4    0.50    0.19
  -4 -16   4    0.53    0.15
   4 -16  -4    0.53    0.18
   4  16  -4    0.36    0.16
   3 -16  -4    1.48    0.22
  -3 -16   4    1.35    0.20
   3  16  -4    1.41    0.26
  -3  16   4    1.02    0.21
  -2 -16   4    1.39    0.20
   2 -16  -4    1.43    0.21
  -2  16   4    1.27    0.20
   2  16  -4    1.43    0.26
   1 -16  -4    3.76    0.34
  -1 -16   4    4.97    0.39
  -1  16   4    4.60    0.37
   1  16  -4    4.09    0.38
   0 -16  -4    0.22    0.12
   0 -16   4    0.05    0.12
   0  16   4    0.18    0.11
   0  16  -4    0.20    0.14
   1 -16   4    2.78    0.30
  -1 -16  -4    2.65    0.28
  -1  16  -4    2.62    0.31
   1  16   4    3.14    0.29
  -2 -16  -4    1.34    0.24
   2 -16   4    1.57    0.24
   2  16   4    1.33    0.20
  -2  16  -4    1.23    0.25
   3 -16   4    0.78    0.20
  -3 -16  -4    0.85    0.19
   3  16   4    0.93    0.19
  -3  16  -4    0.70    0.20
  -4 -16  -4    0.05    0.09
   4 -16   4    0.22    0.14
   4  16   4    0.24    0.10
  -5 -16  -4    0.22    0.13
   5 -16   4    0.09    0.13
   5  16   4    0.04    0.09
  -6 -16  -4    0.16    0.12
   6  16   4    0.34    0.13
  -7 -17   4    0.06    0.11
   7  17  -4    0.24    0.17
  -6 -17   4    0.61    0.16
   6  17  -4    0.36    0.19
   5 -17  -4    0.70    0.20
  -5 -17   4    0.63    0.18
   5  17  -4    0.72    0.22
   4 -17  -4    0.10    0.13
  -4 -17   4    0.09    0.10
   4  17  -4    0.28    0.15
   3 -17  -4    0.25    0.14
  -3 -17   4    0.04    0.09
   3  17  -4    0.02    0.12
  -2 -17   4    0.63    0.16
   2 -17  -4    0.81    0.20
  -2  17   4    0.66    0.18
   2  17  -4    0.51    0.18
   1 -17  -4    0.17    0.12
  -1 -17   4    0.14    0.15
   1  17  -4    0.32    0.14
  -1  17   4    0.17    0.08
   0 -17   4    1.98    0.26
   0 -17  -4    1.93    0.27
   0  17  -4    2.14    0.28
   0  17   4    2.03    0.24
  -1 -17  -4   -0.07    0.11
   1 -17   4   -0.08    0.10
  -1  17  -4   -0.06    0.09
   1  17   4   -0.10    0.07
   2 -17   4    0.20    0.13
  -2 -17  -4    0.22    0.13
   2  17   4    0.17    0.11
  -2  17  -4    0.48    0.16
  -3 -17  -4    0.86    0.21
   3 -17   4    1.30    0.25
  -3  17  -4    1.78    0.31
   3  17   4    1.17    0.22
  -4 -17  -4    1.55    0.28
   4 -17   4    1.27    0.25
   4  17   4    1.60    0.28
  -5 -17  -4    0.66    0.19
   5 -17   4    0.83    0.20
   5  17   4    0.36    0.13
  -6 -18   4    0.04    0.11
   6  18  -4    0.07    0.16
  -5 -18   4    1.14    0.22
   5  18  -4    0.76    0.23
   4 -18  -4    1.44    0.28
  -4 -18   4    1.45    0.22
   4  18  -4    1.38    0.30
   3 -18  -4    0.30    0.17
  -3 -18   4    0.25    0.11
   3  18  -4    0.11    0.12
   2 -18  -4    0.36    0.18
  -2 -18   4    0.33    0.12
  -2  18   4    0.18    0.10
   2  18  -4    0.37    0.17
   1 -18  -4    0.50    0.19
  -1 -18   4    0.16    0.14
   1  18  -4    0.26    0.14
  -1  18   4    0.18    0.10
   0 -18  -4    1.83    0.26
   0 -18   4    1.70    0.26
   0  18  -4    1.97    0.29
   0  18   4    1.67    0.23
  -1 -18  -4    1.52    0.28
   1 -18   4    1.12    0.25
  -1  18  -4    1.65    0.30
   1  18   4    1.09    0.21
  -2 -18  -4    0.82    0.20
   2 -18   4    0.74    0.22
  -2  18  -4    1.08    0.26
   2  18   4    0.87    0.20
  -3 -18  -4    6.17    0.47
   3 -18   4    6.39    0.48
   3  18   4    5.83    0.45
  -4 -18  -4    0.63    0.18
   4 -18   4    0.81    0.23
   4  18   4    0.54    0.15
  -4 -19   4    0.05    0.11
   4 -19  -4    0.15    0.16
   4  19  -4   -0.01    0.13
  -3 -19   4    0.73    0.20
   3 -19  -4    0.60    0.22
   3  19  -4    1.13    0.26
   2 -19  -4   -0.12    0.14
  -2 -19   4    0.00    0.09
  -2  19   4    0.13    0.09
   2  19  -4    0.02    0.14
  -1 -19   4    0.61    0.21
   1 -19  -4    0.99    0.25
   1  19  -4    1.07    0.26
  -1  19   4    0.96    0.21
   0 -19   4    3.64    0.39
   0 -19  -4    3.37    0.38
   0  19  -4    3.78    0.40
   0  19   4    4.00    0.37
   1 -19   4    0.10    0.15
  -1 -19  -4    0.02    0.13
  -1  19  -4    0.11    0.15
   1  19   4   -0.06    0.09
   2 -19   4    0.90    0.24
  -2 -19  -4    0.83    0.20
  -2  19  -4    0.76    0.24
   2  19   4    1.30    0.20
   3 -19   4    3.78    0.40
  -3 -19  -4    3.79    0.37
   3  19   4    3.51    0.35
   2 -20  -4    0.10    0.16
  -2 -20   4    0.20    0.11
  -2  20   4    0.08    0.10
   2  20  -4    0.07    0.13
   1 -20  -4    0.37    0.21
  -1 -20   4    0.56    0.21
   1  20  -4    0.10    0.15
  -1  20   4    0.30    0.14
   0 -20  -4    0.66    0.24
   0 -20   4    1.17    0.27
   0  20  -4    0.65    0.23
   0  20   4    1.58    0.29
   1 -20   4    0.86    0.26
  -1 -20  -4    0.64    0.24
   1  20   4    0.49    0.16
  -1  20  -4    0.42    0.21
  12   0  -5   -0.08    0.14
  11   0  -5    2.12    0.30
  10   0  -5   -0.15    0.08
   9   0  -5   16.64    0.76
   8   0  -5   -0.03    0.08
   7   0  -5    1.77    0.21
  -6   0   5   -0.05    0.02
   6   0  -5    0.05    0.06
  -5   0   5    0.77    0.07
   5   0  -5    0.72    0.11
   4   0  -5    0.00    0.04
  -4   0   5   -0.02    0.03
  -3   0   5    4.57    0.20
   3   0  -5    5.08    0.23
  -2   0   5    0.00    0.02
   2   0  -5   -0.01    0.02
   1   0  -5   87.15    1.71
   1   0  -5   77.88    1.83
   0   0   5    0.01    0.03
   0   0  -5    0.05    0.03
   1   0   5    2.78    0.17
  -1   0  -5    2.47    0.17
   1   0   5    2.80    0.09
  -2   0  -5    0.01    0.04
   2   0   5    0.02    0.02
   2   0   5   -0.01    0.04
   3   0   5    0.89    0.09
   3   0   5    0.86    0.11
  -3   0  -5    0.78    0.11
   4   0   5    0.01    0.03
   4   0   5    0.01    0.05
  -4   0  -5    0.03    0.05
   5   0   5    0.06    0.06
   5   0   5    0.10    0.05
  -5   0  -5    0.10    0.07
   6   0   5    0.00    0.07
  -6   0  -5    0.11    0.09
   6   0   5   -0.01    0.05
  -7   0  -5   75.04    2.00
   7   0   5   77.98    1.95
  -8   0  -5   -0.10    0.07
   8   0   5    0.04    0.06
   9   0   5    0.87    0.18
  -9   0  -5    0.65    0.17
  10   0   5    0.02    0.08
  11   0   5    0.53    0.14
  12  -1  -5    0.11    0.17
  12   1  -5    0.27    0.18
  11  -1  -5    2.48    0.33
  11   1  -5    2.27    0.32
  10  -1  -5    5.03    0.43
  10   1  -5    4.87    0.42
   9  -1  -5    1.56    0.24
   9   1  -5    1.42    0.25
   8  -1  -5    0.93    0.20
   8   1  -5    1.11    0.21
   7  -1  -5    3.44    0.28
   7   1  -5    2.99    0.26
  -6  -1   5    8.03    0.25
   6  -1  -5    7.21    0.39
  -6   1   5    8.13    0.23
   6   1  -5    7.48    0.39
  -5  -1   5    3.09    0.15
   5  -1  -5    2.71    0.21
   5   1  -5    2.99    0.21
  -5   1   5    2.99    0.13
   4  -1  -5    0.19    0.07
  -4  -1   5    0.23    0.05
   4   1  -5    0.10    0.05
  -4   1   5    0.15    0.04
   3  -1  -5   40.65    0.98
  -3  -1   5   40.15    0.93
  -3   1   5   39.56    0.92
   3   1  -5   40.61    0.98
  -2  -1   5   20.72    0.55
   2  -1  -5   20.96    0.53
   2   1  -5   21.30    0.54
  -2   1   5   19.84    0.55
  -1  -1   5    4.26    0.20
   1  -1  -5    3.83    0.21
   1  -1  -5    4.18    0.14
   1   1  -5    4.06    0.21
   1   1  -5    4.42    0.15
  -1   1   5    4.27    0.20
   0  -1   5    6.42    0.27
   0  -1  -5    6.23    0.27
   0   1  -5    6.63    0.27
   0   1  -5    6.82    0.17
   0   1   5    6.45    0.27
   1  -1   5    0.20    0.06
   1  -1   5    0.22    0.04
  -1  -1  -5    0.19    0.06
   1   1   5    0.18    0.06
   1   1   5    0.28    0.03
  -1   1  -5    0.22    0.06
   2  -1   5   41.79    0.93
   2  -1   5   40.77    0.99
  -2  -1  -5   41.78    1.05
   2   1   5   41.16    0.99
   2   1   5   40.93    0.92
  -2   1  -5   39.63    1.04
   3  -1   5    1.16    0.10
   3  -1   5    1.16    0.12
  -3  -1  -5    1.08    0.13
   3   1   5    1.34    0.10
   3   1   5    1.37    0.13
  -3   1  -5    1.31    0.14
   4  -1   5    0.87    0.11
   4  -1   5    0.87    0.11
  -4  -1  -5    1.09    0.14
   4   1   5    1.17    0.11
   4   1   5    0.89    0.11
  -4   1  -5    0.95    0.12
   5  -1   5    0.68    0.10
   5  -1   5    0.77    0.11
  -5  -1  -5    1.08    0.16
  -5   1  -5    0.63    0.14
   5   1   5    0.84    0.11
   5   1   5    1.02    0.12
   6  -1   5   19.87    0.61
  -6  -1  -5   18.64    0.73
   6  -1   5   18.57    0.67
  -6   1  -5   19.29    0.73
   6   1   5   19.96    0.61
   6   1   5   19.97    0.68
   7  -1   5    4.08    0.30
  -7  -1  -5    4.41    0.34
   7   1   5    4.54    0.31
  -7   1  -5    3.72    0.32
  -8  -1  -5    0.05    0.08
   8  -1   5   -0.03    0.05
  -8   1  -5    0.08    0.09
   8   1   5    0.14    0.08
   9  -1   5    0.10    0.09
  -9  -1  -5    0.13    0.10
   9   1   5   -0.10    0.08
  -9   1  -5    0.07    0.10
  10  -1   5    2.68    0.29
  10   1   5    3.21    0.32
  11  -1   5   -0.08    0.08
  11   1   5    0.32    0.12
  12  -2  -5    0.14    0.17
  12   2  -5    0.20    0.18
  11  -2  -5    4.72    0.45
  11   2  -5    5.32    0.48
  10  -2  -5    3.53    0.36
  10   2  -5    3.98    0.39
   9  -2  -5    2.43    0.28
   9   2  -5    2.76    0.30
   8  -2  -5    7.12    0.45
   8   2  -5    6.80    0.44
   7  -2  -5    7.41    0.43
   7   2  -5    7.20    0.42
  -6  -2   5    0.38    0.05
   6  -2  -5    0.24    0.10
  -6   2   5    0.50    0.05
   6   2  -5    0.25    0.10
   5  -2  -5    0.04    0.06
  -5  -2   5    0.03    0.03
  -5   2   5    0.05    0.03
   5   2  -5    0.09    0.05
  -4  -2   5    4.90    0.21
   4  -2  -5    4.83    0.26
  -4   2   5    4.90    0.20
   4   2  -5    5.22    0.27
  -3  -2   5   19.94    0.54
   3  -2  -5   20.54    0.58
  -3   2   5   20.02    0.53
   3   2  -5   19.57    0.57
   2  -2  -5    8.81    0.28
  -2  -2   5    8.14    0.30
   2   2  -5    8.33    0.29
  -2   2   5    8.12    0.29
   1  -2  -5    2.53    0.17
  -1  -2   5    2.80    0.16
   1   2  -5    3.01    0.13
  -1   2   5    2.85    0.16
   1   2  -5    2.62    0.16
   0  -2   5    3.72    0.20
   0  -2  -5    3.98    0.21
   0   2   5    4.31    0.13
   0   2  -5    4.22    0.15
   0   2   5    4.39    0.21
   0   2  -5    4.32    0.21
   1  -2   5   74.91    1.66
  -1  -2  -5   74.06    1.71
   1   2   5   77.15    1.66
  -1   2  -5   75.85    1.71
   1   2   5   77.25    1.57
   2  -2   5   16.81    0.52
   2  -2   5   18.09    0.48
  -2  -2  -5   16.86    0.55
  -2   2  -5   16.37    0.54
   2   2   5   17.72    0.46
   2   2   5   17.27    0.53
   3  -2   5    4.93    0.25
   3  -2   5    5.52    0.24
  -3  -2  -5    5.05    0.28
  -3   2  -5    4.94    0.27
   3   2   5    5.16    0.25
   3   2   5    5.23    0.22
   4  -2   5    5.42    0.27
  -4  -2  -5    5.00    0.30
   4  -2   5    5.89    0.28
  -4   2  -5    6.05    0.32
   4   2   5    6.06    0.27
   4   2   5    5.83    0.28
   5  -2   5   28.92    0.84
   5  -2   5   27.88    0.77
  -5  -2  -5   25.92    0.88
   5   2   5   28.21    0.83
   5   2   5   29.94    0.80
  -5   2  -5   27.09    0.88
   6  -2   5    0.04    0.06
   6  -2   5    0.06    0.06
  -6  -2  -5   -0.03    0.06
  -6   2  -5    0.01    0.05
   6   2   5    0.08    0.07
   6   2   5    0.03    0.06
  -7  -2  -5    0.07    0.08
   7  -2   5    0.37    0.11
  -7   2  -5    0.08    0.07
   7   2   5    0.23    0.09
  -8  -2  -5    2.74    0.29
   8  -2   5    2.90    0.26
   8   2   5    2.64    0.25
  -8   2  -5    2.78    0.28
   9  -2   5    1.14    0.18
  -9  -2  -5    1.07    0.23
   9   2   5    1.47    0.20
  -9   2  -5    1.39    0.22
  10  -2   5    0.22    0.11
  10   2   5   -0.07    0.10
  11  -2   5    0.09    0.11
  11   2   5    0.18    0.11
  12  -3  -5    1.99    0.37
  12   3  -5    2.21    0.34
  11  -3  -5    0.55    0.20
  11   3  -5    0.34    0.18
  10  -3  -5    0.20    0.15
  10   3  -5    0.49    0.18
   9  -3  -5    1.79    0.25
   9   3  -5    1.98    0.27
   8  -3  -5    1.42    0.22
   8   3  -5    1.89    0.24
   7  -3  -5    0.55    0.15
   7   3  -5    0.31    0.12
  -6  -3   5   16.12    0.46
   6  -3  -5   15.89    0.63
   6   3  -5   16.59    0.63
  -6   3   5   16.42    0.41
  -5  -3   5   74.29    1.55
   5  -3  -5   71.19    1.73
   5   3  -5   68.51    1.73
  -5   3   5   71.75    1.50
   4  -3  -5   71.31    1.66
  -4  -3   5   70.64    1.53
  -4   3   5   70.10    1.50
   4   3  -5   69.99    1.66
   3  -3  -5  100.12    2.22
  -3  -3   5  102.63    2.13
  -3   3   5  102.34    2.11
   3   3  -5  102.08    2.23
  -2  -3   5   66.06    1.45
   2   3  -5   65.64    1.46
  -2   3   5   63.99    1.42
  -1  -3   5   41.96    1.02
   1  -3  -5   42.46    1.06
   1   3  -5   42.92    1.03
   1   3  -5   43.47    0.98
  -1   3   5   43.58    1.01
   0  -3   5   24.09    0.65
   0  -3  -5   22.83    0.65
   0   3  -5   23.15    0.64
   0   3   5   23.06    0.64
   0   3  -5   24.26    0.58
   0   3   5   23.88    0.55
  -1  -3  -5    8.46    0.33
   1  -3   5    8.17    0.33
   1   3   5    7.59    0.31
   1   3   5    8.44    0.25
  -1   3  -5    7.98    0.32
   2  -3   5   52.06    1.21
  -2  -3  -5   48.96    1.24
   2   3   5   49.46    1.19
  -2   3  -5   50.95    1.24
   2   3   5   51.42    1.14
  -3  -3  -5    0.26    0.08
   3  -3   5    0.33    0.07
   3  -3   5    0.27    0.08
   3   3   5    0.26    0.06
   3   3   5    0.35    0.09
  -3   3  -5    0.41    0.09
  -4  -3  -5    5.88    0.33
   4  -3   5    6.46    0.31
   4  -3   5    6.61    0.30
  -4   3  -5    6.27    0.34
   4   3   5    6.38    0.29
   4   3   5    6.75    0.31
  -5  -3  -5    1.64    0.19
   5  -3   5    1.95    0.18
   5  -3   5    1.85    0.16
   5   3   5    1.94    0.17
  -5   3  -5    2.07    0.20
   5   3   5    1.96    0.17
   6  -3   5    2.86    0.21
   6  -3   5    2.77    0.23
  -6  -3  -5    2.93    0.26
  -6   3  -5    1.61    0.20
   6   3   5    2.62    0.20
   6   3   5    3.24    0.24
   7  -3   5    6.03    0.37
  -7  -3  -5    5.62    0.38
  -7   3  -5    5.34    0.37
   7   3   5    5.69    0.35
   8  -3   5    6.64    0.42
  -8  -3  -5    6.14    0.43
   8   3   5    6.41    0.40
  -8   3  -5    6.42    0.43
  -9  -3  -5    1.94    0.27
   9  -3   5    2.19    0.25
  -9   3  -5    2.08    0.26
   9   3   5    2.59    0.26
  10  -3   5    0.26    0.11
  10   3   5    0.20    0.10
  12  -4  -5    0.04    0.17
  12   4  -5    0.03    0.15
  11  -4  -5    0.29    0.16
  11   4  -5    0.22    0.16
  10  -4  -5    8.66    0.58
  10   4  -5    9.87    0.61
   9  -4  -5    3.81    0.35
   9   4  -5    3.49    0.35
   8  -4  -5    2.58    0.29
   8   4  -5    2.93    0.30
   7  -4  -5    3.84    0.32
   7   4  -5    4.36    0.33
  -6  -4   5   17.02    0.50
   6  -4  -5   17.47    0.66
   6   4  -5   16.01    0.64
  -6   4   5   17.23    0.45
  -5  -4   5    1.55    0.12
   5  -4  -5    1.20    0.16
  -5   4   5    1.44    0.10
   5   4  -5    1.22    0.16
  -4  -4   5    7.18    0.29
   4  -4  -5    7.30    0.34
  -4   4   5    7.38    0.27
   4   4  -5    6.56    0.33
  -3  -4   5    1.17    0.11
  -3   4   5    1.18    0.10
   3   4  -5    1.08    0.12
  -2  -4   5    3.80    0.20
  -2   4   5    3.90    0.20
   2   4  -5    3.87    0.20
   1  -4  -5    5.51    0.27
  -1  -4   5    6.10    0.27
   1   4  -5    6.21    0.26
   1   4  -5    5.55    0.23
  -1   4   5    6.02    0.26
   0  -4   5   83.62    1.81
   0  -4  -5   82.35    1.84
   0   4  -5   83.48    1.79
   0   4   5   83.21    1.75
   0   4   5   81.18    1.80
   0   4  -5   83.02    1.82
   1  -4   5    1.09    0.12
  -1  -4  -5    1.03    0.11
  -1   4  -5    0.93    0.10
  -1   4  -5    1.18    0.10
   1   4   5    1.05    0.08
   1   4   5    1.05    0.12
   2  -4   5   16.32    0.53
  -2  -4  -5   16.24    0.54
  -2   4  -5   16.16    0.53
   2   4   5   16.36    0.53
   2   4   5   16.71    0.47
   3  -4   5    0.63    0.11
  -3  -4  -5    0.35    0.09
   3   4   5    0.33    0.09
   3   4   5    0.72    0.08
  -3   4  -5    0.45    0.10
   4  -4   5    0.35    0.09
  -4  -4  -5    0.41    0.10
   4  -4   5    0.36    0.10
   4   4   5    0.48    0.09
  -4   4  -5    0.42    0.09
   4   4   5    0.51    0.11
   5  -4   5    0.52    0.11
  -5  -4  -5    0.50    0.12
   5  -4   5    0.66    0.11
  -5   4  -5    0.60    0.13
   5   4   5    0.56    0.11
   5   4   5    0.50    0.11
   6  -4   5    1.87    0.17
   6  -4   5    1.92    0.20
  -6  -4  -5    1.37    0.19
   6   4   5    1.94    0.19
  -6   4  -5    1.73    0.20
   6   4   5    2.21    0.19
   7  -4   5    7.67    0.43
  -7  -4  -5    7.58    0.45
   7   4   5    7.85    0.43
  -7   4  -5    7.78    0.46
   8  -4   5    0.85    0.17
  -8  -4  -5    0.88    0.19
   8   4   5    0.77    0.17
  -8   4  -5    0.85    0.19
  -9  -4  -5    6.82    0.48
   9  -4   5    6.16    0.43
   9   4   5    6.15    0.43
  10  -4   5    0.94    0.20
  10   4   5    1.04    0.21
  12  -5  -5    1.20    0.30
  12   5  -5    0.71    0.26
  11  -5  -5    0.58    0.20
  11   5  -5    0.27    0.17
  10  -5  -5    5.34    0.46
  10   5  -5    4.79    0.43
   9  -5  -5   11.60    0.64
   9   5  -5   11.78    0.65
   8  -5  -5    5.66    0.41
   8   5  -5    6.04    0.43
   7  -5  -5   18.71    0.75
   7   5  -5   18.64    0.75
  -6  -5   5   28.82    0.76
   6  -5  -5   28.76    0.94
   6   5  -5   27.80    0.92
  -5  -5   5    5.82    0.26
   5  -5  -5    5.98    0.34
   5   5  -5    5.69    0.33
  -5   5   5    5.40    0.23
  -4  -5   5   24.02    0.68
   4   5  -5   24.75    0.76
  -4   5   5   24.93    0.65
  -3  -5   5    6.35    0.28
   3   5  -5    5.62    0.29
  -3   5   5    5.94    0.26
  -2  -5   5   12.90    0.44
  -2   5   5   13.52    0.44
   2   5  -5   13.43    0.45
   1  -5  -5   39.30    0.99
  -1  -5   5   39.87    0.98
  -1   5   5   39.25    0.97
   1   5  -5   39.12    0.95
   1   5  -5   38.00    0.96
  -1   5   5   38.23    0.93
   0  -5  -5   16.93    0.52
   0   5  -5   16.88    0.51
   0   5   5   17.91    0.54
   0   5   5   16.87    0.48
   0   5  -5   17.13    0.50
  -1  -5  -5   47.39    1.15
   1  -5   5   48.34    1.15
   1   5   5   46.64    1.15
  -1   5  -5   46.07    1.12
   1   5   5   46.78    1.09
  -1   5  -5   46.58    1.13
  -2  -5  -5    0.74    0.11
   2  -5   5    0.69    0.12
   2   5   5    0.65    0.08
  -2   5  -5    1.01    0.11
   2   5   5    0.72    0.11
  -3  -5  -5    1.77    0.16
   3  -5   5    2.26    0.18
  -3   5  -5    1.84    0.16
   3   5   5    1.90    0.14
   3   5   5    1.96    0.17
   4  -5   5    0.03    0.05
  -4  -5  -5    0.11    0.07
   4   5   5    0.01    0.04
   4   5   5    0.06    0.06
  -4   5  -5    0.14    0.06
   5  -5   5    6.05    0.34
   5  -5   5    6.77    0.32
  -5  -5  -5    6.80    0.37
  -5   5  -5    5.98    0.35
   5   5   5    6.35    0.33
   5   5   5    6.87    0.35
  -6  -5  -5    1.91    0.22
   6  -5   5    2.31    0.19
   6  -5   5    2.65    0.23
   6   5   5    2.18    0.20
  -6   5  -5    2.35    0.23
   6   5   5    2.24    0.20
   7  -5   5    0.64    0.15
  -7  -5  -5    0.27    0.10
  -7   5  -5    0.46    0.13
   7   5   5    0.25    0.10
   8  -5   5   -0.18    0.06
  -8  -5  -5   -0.06    0.07
   8   5   5    0.00    0.07
  -8   5  -5    0.11    0.08
  -9  -5  -5    0.53    0.17
   9  -5   5    0.65    0.16
   9   5   5    0.66    0.15
  10  -5   5    0.23    0.10
  10   5   5    0.30    0.11
  11  -6  -5    0.48    0.19
  11   6  -5    0.50    0.20
  10  -6  -5    0.56    0.20
  10   6  -5    0.56    0.19
   9  -6  -5    0.66    0.20
   9   6  -5    0.39    0.16
   8  -6  -5    9.16    0.54
   8   6  -5    9.27    0.54
   7  -6  -5   24.01    0.89
  -7  -6   5   25.10    0.70
   7   6  -5   23.78    0.90
   6  -6  -5    0.75    0.17
  -6  -6   5    0.67    0.10
   6   6  -5    0.72    0.16
   5  -6  -5    0.81    0.16
  -5  -6   5    0.95    0.11
  -5   6   5    0.93    0.09
   5   6  -5    1.06    0.15
  -4  -6   5    2.30    0.17
   4   6  -5    1.95    0.19
  -4   6   5    2.66    0.16
  -3  -6   5   27.24    0.76
   3   6  -5   27.05    0.80
  -3   6   5   27.95    0.74
  -2  -6   5    1.77    0.15
   2   6  -5    1.81    0.14
   2   6  -5    1.89    0.16
  -2   6   5    1.79    0.14
  -1  -6   5   10.55    0.41
   1  -6  -5   11.01    0.40
   1   6  -5   11.08    0.36
  -1   6   5   10.68    0.38
  -1   6   5   10.65    0.40
   1   6  -5   11.30    0.41
   0  -6  -5   58.85    1.38
   0  -6   5   58.50    1.39
   0   6  -5   58.80    1.34
   0   6   5   62.32    1.40
   0   6   5   58.04    1.35
   0   6  -5   57.78    1.38
   1  -6   5    6.65    0.32
  -1  -6  -5    6.47    0.29
   1   6   5    6.70    0.32
   1   6   5    7.07    0.28
  -1   6  -5    7.63    0.30
  -1   6  -5    6.44    0.29
  -2  -6  -5    1.70    0.15
   2  -6   5    1.82    0.16
   2   6   5    1.74    0.13
   2   6   5    1.75    0.16
  -2   6  -5    1.92    0.15
   3  -6   5    0.33    0.09
  -3  -6  -5    0.23    0.07
  -3   6  -5    0.27    0.08
   3   6   5    0.41    0.10
   3   6   5    0.26    0.07
  -4  -6  -5    9.27    0.43
   4  -6   5    9.92    0.42
  -4   6  -5   10.23    0.44
   4   6   5   10.51    0.44
   4   6   5   10.03    0.42
   5  -6   5    6.40    0.37
   5  -6   5    6.57    0.34
  -5  -6  -5    6.65    0.37
  -5   6  -5    5.87    0.35
   5   6   5    6.59    0.35
   5   6   5    6.38    0.35
   6  -6   5    3.74    0.28
   6  -6   5    3.27    0.23
  -6  -6  -5    3.02    0.27
   6   6   5    3.30    0.25
   6   6   5    3.14    0.25
  -6   6  -5    3.26    0.27
   7  -6   5    2.22    0.24
  -7  -6  -5    2.89    0.27
  -7   6  -5    2.67    0.26
   7   6   5    2.54    0.22
   7   6   5    2.85    0.25
   8  -6   5    0.03    0.08
  -8  -6  -5   -0.04    0.08
  -8   6  -5    0.04    0.09
   8   6   5    0.03    0.07
   9  -6   5    2.06    0.25
  -9  -6  -5    1.81    0.25
   9   6   5    1.62    0.21
  10  -6   5    0.38    0.14
  10   6   5    0.43    0.13
  11  -7  -5    6.69    0.55
  11   7  -5    6.24    0.53
  10  -7  -5    0.41    0.19
  10   7  -5    0.22    0.16
   9  -7  -5    4.01    0.38
   9   7  -5    4.22    0.40
   8  -7  -5    0.90    0.21
   8   7  -5    0.96    0.22
   7  -7  -5   10.32    0.56
  -7  -7   5   11.68    0.43
   7   7  -5   10.25    0.56
  -6  -7   5   22.72    0.67
   6  -7  -5   20.45    0.79
   6   7  -5   20.27    0.78
  -5  -7   5    0.67    0.10
   5  -7  -5    0.64    0.13
   5   7  -5    0.44    0.13
  -4  -7   5    3.50    0.22
  -4   7   5    3.28    0.19
   4   7  -5    3.30    0.25
  -3  -7   5   25.80    0.75
   3   7  -5   25.62    0.79
  -3   7   5   25.63    0.72
  -2  -7   5   28.08    0.81
  -2   7   5   29.41    0.80
   2   7  -5   29.05    0.83
   2   7  -5   29.05    0.75
   1  -7  -5   22.14    0.64
  -1  -7   5   21.13    0.66
  -1   7   5   20.98    0.63
   1   7  -5   21.04    0.66
   1   7  -5   22.36    0.59
  -1   7   5   22.20    0.66
   0  -7  -5    1.00    0.11
   0  -7   5    0.97    0.13
   0   7   5    1.09    0.11
   0   7   5    1.02    0.12
   0   7  -5    1.12    0.13
   0   7  -5    1.12    0.10
   1  -7   5    7.83    0.36
  -1  -7  -5    7.82    0.32
   1   7   5    8.14    0.37
  -1   7  -5    7.83    0.34
   1   7   5    7.46    0.32
  -1   7  -5    8.15    0.32
   2  -7   5    0.05    0.06
  -2  -7  -5    0.10    0.06
   2   7   5    0.06    0.06
  -2   7  -5    0.09    0.05
  -2   7  -5    0.08    0.07
   2   7   5    0.17    0.05
   3  -7   5    3.58    0.24
  -3  -7  -5    3.61    0.23
   3   7   5    3.69    0.23
  -3   7  -5    3.72    0.23
   3   7   5    3.52    0.25
  -4  -7  -5    3.50    0.25
   4  -7   5    3.30    0.24
  -4   7  -5    3.46    0.24
   4   7   5    4.18    0.26
   4   7   5    3.18    0.24
   5  -7   5   11.62    0.48
  -5  -7  -5   11.69    0.51
  -5   7  -5   11.03    0.50
   5   7   5   10.99    0.48
   5   7   5   11.74    0.50
  -6  -7  -5    2.77    0.25
   6  -7   5    2.56    0.25
   6  -7   5    2.56    0.21
  -6   7  -5    2.34    0.23
   6   7   5    2.37    0.22
   6   7   5    2.53    0.23
  -7  -7  -5    2.81    0.27
   7  -7   5    2.57    0.27
   7   7   5    3.19    0.25
  -7   7  -5    2.58    0.26
   7   7   5    3.29    0.28
  -8  -7  -5   -0.02    0.09
   8  -7   5   -0.02    0.09
  -8   7  -5   -0.06    0.06
   8   7   5    0.02    0.07
   9  -7   5    0.05    0.10
   9   7   5    0.13    0.10
  10  -7   5    0.68    0.17
  10   7   5    0.59    0.15
  11  -8  -5    0.06    0.18
  11   8  -5    0.27    0.19
  10  -8  -5    0.51    0.19
  10   8  -5    0.34    0.18
   9  -8  -5    0.08    0.13
   9   8  -5    0.13    0.12
   8  -8  -5    3.65    0.35
   8   8  -5    3.13    0.33
   7  -8  -5    2.99    0.31
  -7  -8   5    2.81    0.20
   7   8  -5    2.71    0.28
  -6  -8   5    2.11    0.18
   6  -8  -5    1.59    0.22
   6   8  -5    1.96    0.24
   5  -8  -5    0.02    0.08
  -5  -8   5    0.03    0.04
   5   8  -5   -0.07    0.06
  -4  -8   5    2.28    0.18
  -4   8   5    2.14    0.16
   4   8  -5    1.85    0.20
  -3  -8   5   48.95    1.25
  -3   8   5   49.29    1.22
   3   8  -5   50.10    1.32
  -2  -8   5   17.15    0.60
  -2   8   5   18.33    0.59
   2   8  -5   18.82    0.52
   2   8  -5   17.10    0.61
  -2   8   5   18.20    0.60
  -1  -8   5    0.00    0.04
   1  -8  -5    0.07    0.06
   1   8  -5   -0.01    0.04
  -1   8   5    0.06    0.04
   1   8  -5   -0.04    0.04
  -1   8   5    0.12    0.05
   0  -8  -5   -0.02    0.04
   0  -8   5    0.04    0.05
   0   8   5    0.04    0.04
   0   8  -5    0.06    0.04
   0   8   5    0.01    0.04
   0   8  -5   -0.01    0.04
   1  -8   5    2.26    0.20
  -1  -8  -5    2.64    0.18
   1   8   5    2.38    0.21
   1   8   5    2.62    0.18
  -1   8  -5    2.25    0.19
  -1   8  -5    3.28    0.18
  -2  -8  -5    1.24    0.13
   2  -8   5    1.19    0.14
  -2   8  -5    1.28    0.15
  -2   8  -5    1.35    0.13
   2   8   5    1.25    0.13
   2   8   5    1.06    0.15
  -3  -8  -5    2.35    0.19
   3  -8   5    2.09    0.20
  -3   8  -5    2.15    0.18
   3   8   5    2.19    0.18
   3   8   5    2.10    0.21
  -4  -8  -5    3.00    0.23
   4  -8   5    2.69    0.23
  -4   8  -5    2.84    0.22
   4   8   5    3.14    0.23
   4   8   5    2.59    0.23
   5  -8   5    0.72    0.14
  -5  -8  -5    0.61    0.14
   5   8   5    0.65    0.14
  -5   8  -5    0.54    0.12
   5   8   5    0.56    0.12
   6  -8   5    0.85    0.15
   6  -8   5    0.85    0.19
  -6  -8  -5    1.07    0.16
  -6   8  -5    0.91    0.17
   6   8   5    0.78    0.16
   6   8   5    1.04    0.18
  -7  -8  -5    3.20    0.29
   7  -8   5    3.24    0.30
   7   8   5    3.20    0.27
   7   8   5    3.26    0.28
  -7   8  -5    3.50    0.30
  -8  -8  -5    0.28    0.12
   8  -8   5    0.27    0.13
   8   8   5    0.38    0.11
   9  -8   5    0.50    0.16
   9   8   5    0.89    0.17
  10  -8   5    1.49    0.23
  10   8   5    2.36    0.26
  11  -9  -5    0.99    0.29
  11   9  -5    0.80    0.25
  10  -9  -5    0.30    0.17
  10   9  -5    0.57    0.19
   9  -9  -5    0.03    0.12
   9   9  -5    0.18    0.15
   8  -9  -5    2.23    0.29
   8   9  -5    2.38    0.30
   7  -9  -5    2.45    0.28
  -7  -9   5    2.46    0.20
   7   9  -5    1.70    0.24
  -6  -9   5    7.88    0.38
   6   9  -5    8.00    0.47
  -5  -9   5    5.19    0.30
   5  -9  -5    5.07    0.29
   5   9  -5    4.12    0.33
   4  -9  -5   31.88    0.93
  -4  -9   5   34.61    0.96
   4   9  -5   32.79    1.03
  -3  -9   5    1.08    0.14
  -3   9   5    1.27    0.14
   3   9  -5    1.42    0.13
   3   9  -5    1.15    0.16
  -2  -9   5    0.10    0.06
  -2   9   5    0.06    0.05
   2   9  -5    0.10    0.07
   2   9  -5    0.14    0.05
  -2   9   5    0.05    0.05
  -1  -9   5    7.63    0.37
   1  -9  -5    7.56    0.32
   1   9  -5    7.94    0.28
  -1   9   5    7.30    0.36
   1   9  -5    7.44    0.37
  -1   9   5    7.92    0.36
   0  -9   5    5.28    0.31
   0  -9  -5    4.77    0.24
   0   9   5    4.72    0.29
   0   9   5    4.74    0.27
   0   9  -5    5.32    0.23
   0   9  -5    5.00    0.30
   1  -9   5    9.69    0.44
  -1  -9  -5   10.15    0.38
   1   9   5   10.22    0.45
   1   9   5   10.16    0.42
  -1   9  -5   10.16    0.36
  -1   9  -5    9.23    0.43
  -2  -9  -5   35.45    0.93
   2  -9   5   34.15    0.99
  -2   9  -5   33.25    1.00
  -2   9  -5   34.21    0.91
   2   9   5   35.28    0.98
  -3  -9  -5    4.76    0.28
   3  -9   5    4.98    0.31
  -3   9  -5    5.13    0.28
   3   9   5    4.64    0.28
   3   9   5    4.86    0.32
  -4  -9  -5    4.00    0.27
   4  -9   5    3.53    0.27
  -4   9  -5    3.86    0.26
   4   9   5    4.01    0.27
   4   9   5    3.57    0.28
  -5  -9  -5    0.85    0.16
   5  -9   5    0.90    0.16
   5   9   5    1.07    0.19
  -5   9  -5    1.12    0.15
   5   9   5    1.23    0.15
   6  -9   5    3.99    0.34
  -6  -9  -5    3.39    0.28
  -6   9  -5    3.69    0.29
   6   9   5    3.30    0.28
   6   9   5    3.17    0.29
  -7  -9  -5    2.29    0.24
   7  -9   5    2.21    0.26
  -7  -9  -5    2.21    0.24
   7   9   5    2.31    0.24
   7   9   5    2.53    0.25
  -7   9  -5    2.06    0.24
  -8  -9  -5    2.26    0.26
   8  -9   5    2.09    0.27
   8   9   5    2.14    0.24
   9  -9   5    2.51    0.30
   9   9   5    1.93    0.24
  10 -10  -5    0.72    0.25
  10  10  -5    0.82    0.24
   9 -10  -5    0.89    0.24
   9  10  -5    0.66    0.21
   8 -10  -5    4.66    0.41
   8  10  -5    4.34    0.40
   7 -10  -5   -0.06    0.11
  -7 -10   5    0.04    0.07
   7  10  -5    0.02    0.10
  -6 -10   5    0.01    0.05
   6  10  -5    0.13    0.11
  -5 -10   5    1.20    0.15
   5 -10  -5    1.44    0.17
   5  10  -5    1.04    0.20
   4 -10  -5    9.41    0.43
  -4 -10   5    9.12    0.43
   4  10  -5    8.89    0.47
   3 -10  -5    2.98    0.25
  -3 -10   5    3.15    0.24
   3  10  -5    2.61    0.24
   2 -10  -5   23.31    0.68
  -2 -10   5   21.53    0.73
   2  10  -5   21.20    0.76
  -2  10   5   21.29    0.73
  -2  10   5   21.97    0.72
   1 -10  -5    1.85    0.17
  -1 -10   5    1.97    0.19
  -1  10   5    1.96    0.17
   1  10  -5    2.14    0.13
  -1  10   5    1.70    0.17
   1  10  -5    1.84    0.19
   0 -10   5    0.05    0.07
   0 -10  -5    0.14    0.06
   0  10  -5    0.01    0.06
   0  10   5    0.19    0.06
   0  10  -5    0.07    0.04
   0  10   5    0.13    0.07
  -1 -10  -5    3.48    0.21
   1 -10   5    2.80    0.24
  -1  10  -5    3.33    0.18
   1  10   5    3.17    0.26
   1  10   5    3.33    0.23
  -1  10  -5    3.15    0.25
  -2 -10  -5    0.73    0.11
   2 -10   5    0.53    0.13
   2  10   5    0.86    0.16
  -2  10  -5    0.74    0.10
  -2  10  -5    0.57    0.13
   2  10   5    0.69    0.13
   3 -10   5   21.15    0.74
  -3 -10  -5   22.36    0.69
   3  10   5   21.76    0.77
  -3  10  -5   22.63    0.69
   3  10   5   20.80    0.74
   4 -10   5    3.90    0.29
  -4 -10  -5    3.51    0.25
  -4  10  -5    4.06    0.26
   4  10   5    3.01    0.27
   4  10   5    2.86    0.24
   5 -10   5    2.31    0.22
  -5 -10  -5    2.45    0.23
   5  10   5    2.13    0.22
   5  10   5    2.27    0.25
  -5  10  -5    2.23    0.21
  -6 -10  -5    3.11    0.29
  -6 -10  -5    2.76    0.25
  -6  10  -5    2.94    0.26
   6  10   5    2.61    0.27
   6  10   5    2.85    0.27
  -7 -10  -5    0.78    0.16
   7 -10   5    0.90    0.20
   7  10   5    0.50    0.15
   8 -10   5    0.81    0.19
   8  10   5    0.79    0.17
   9 -10   5    0.21    0.13
   9  10   5    0.39    0.12
  10 -11  -5    0.01    0.16
  10  11  -5   -0.05    0.14
   9 -11  -5    1.48    0.31
   9  11  -5    2.05    0.31
   8 -11  -5    0.70    0.21
   8  11  -5    0.51    0.19
   7 -11  -5    2.84    0.34
  -7 -11   5    3.23    0.25
   7  11  -5    3.07    0.33
  -6 -11   5    0.15    0.07
   6  11  -5    0.14    0.11
   5 -11  -5    0.14    0.11
  -5 -11   5    0.22    0.09
   5  11  -5    0.16    0.11
  -4 -11   5   14.71    0.60
   4 -11  -5   15.51    0.60
   4  11  -5   15.08    0.66
   3 -11  -5   13.82    0.56
  -3 -11   5   13.01    0.56
   3  11  -5   13.99    0.62
  -2 -11   5   33.55    1.03
   2 -11  -5   37.05    0.96
   2 -11  -5   35.82    1.06
  -2  11   5   34.03    1.05
   2  11  -5   35.34    1.09
   1 -11  -5    0.50    0.15
  -1 -11   5    0.31    0.10
   1 -11  -5    0.64    0.12
  -1  11   5    0.47    0.11
   1  11  -5    0.39    0.12
  -1  11   5    0.44    0.10
   0 -11   5    1.94    0.21
   0 -11  -5    2.01    0.16
   0  11   5    2.24    0.19
   0  11  -5    1.87    0.21
   0  11   5    1.53    0.18
   1 -11   5    0.22    0.11
   1  11   5    0.22    0.08
   1  11   5    0.03    0.09
  -1  11  -5    0.17    0.09
   2 -11   5    2.08    0.22
   2  11   5    1.69    0.21
   2  11   5    2.14    0.20
  -2  11  -5    2.08    0.22
   3 -11   5   10.28    0.50
  -3  11  -5   11.42    0.43
   3  11   5   10.75    0.53
   3  11   5   10.04    0.48
   4 -11   5    5.30    0.35
  -4 -11  -5    4.99    0.37
   4  11   5    5.43    0.36
  -4  11  -5    5.45    0.31
   4  11   5    5.43    0.35
   5 -11   5    0.17    0.12
  -5 -11  -5   -0.05    0.08
   5  11   5    0.00    0.06
  -5  11  -5   -0.03    0.05
  -6 -11  -5    0.34    0.12
   6  11   5    0.70    0.16
   7 -11   5    0.11    0.12
  -7 -11  -5   -0.08    0.09
   7  11   5    0.18    0.09
   8 -11   5    0.83    0.22
   8  11   5    1.25    0.19
   9 -11   5    1.51    0.28
   9  11   5    1.27    0.20
  10 -12  -5    0.17    0.18
  10  12  -5    0.07    0.16
   9 -12  -5   -0.07    0.16
   9  12  -5    0.26    0.16
   8 -12  -5    0.18    0.16
   8  12  -5    0.22    0.14
  -7 -12   5    0.36    0.12
   7  12  -5    0.50    0.18
  -6 -12   5    0.76    0.16
   6  12  -5    0.58    0.17
  -5 -12   5    0.18    0.09
   5 -12  -5    0.17    0.11
   5  12  -5    0.22    0.13
   4 -12  -5    1.06    0.19
  -4 -12   5    1.00    0.14
   4  12  -5    0.99    0.20
   3 -12  -5    2.80    0.27
  -3 -12   5    2.71    0.25
   3  12  -5    2.68    0.27
  -2 -12   5    2.11    0.22
   2 -12  -5    2.26    0.24
   2  12  -5    2.20    0.24
  -2  12   5    2.27    0.22
   1 -12  -5    0.23    0.12
  -1 -12   5    0.44    0.13
   1  12  -5    0.58    0.16
  -1  12   5    0.56    0.13
   0 -12  -5    0.16    0.12
   0 -12   5    0.14    0.10
   0  12   5    0.08    0.05
   0  12  -5    0.09    0.09
  -1 -12  -5    7.10    0.43
   1 -12   5    6.39    0.40
  -1  12  -5    7.47    0.43
   1  12   5    7.50    0.40
   2 -12   5    6.66    0.40
  -2 -12  -5    7.08    0.43
   2  12   5    6.80    0.39
  -2  12  -5    7.17    0.42
  -3 -12  -5    0.14    0.10
   3 -12   5    0.28    0.12
   3  12   5    0.39    0.11
  -4 -12  -5   20.45    0.81
   4 -12   5   21.18    0.78
   4  12   5   19.47    0.78
   5 -12   5    4.75    0.35
  -5 -12  -5    4.42    0.35
   5  12   5    4.10    0.32
  -6 -12  -5    2.67    0.28
   6  12   5    2.51    0.26
  -7 -12  -5    2.81    0.29
   7 -12   5    2.54    0.31
   7  12   5    2.56    0.27
   8 -12   5    0.43    0.16
   8  12   5    0.38    0.12
   9 -13  -5   -0.05    0.17
   9  13  -5    0.15    0.16
   8 -13  -5   -0.02    0.15
   8  13  -5   -0.09    0.13
  -7 -13   5    0.80    0.15
   7  13  -5    0.45    0.19
  -6 -13   5    1.01    0.15
   6  13  -5    0.63    0.19
  -5 -13   5    1.90    0.21
   5 -13  -5    1.80    0.22
   5  13  -5    1.86    0.26
  -4 -13   5    0.62    0.14
   4 -13  -5    0.56    0.16
   4  13  -5    0.59    0.17
  -3 -13   5    0.54    0.14
   3 -13  -5    0.88    0.18
   3  13  -5    0.78    0.19
  -2 -13   5    0.76    0.16
   2 -13  -5    0.76    0.18
   2  13  -5    0.78    0.18
  -2  13   5    0.96    0.15
   1 -13  -5    0.28    0.13
  -1 -13   5    0.14    0.09
   1  13  -5    0.30    0.12
  -1  13   5    0.43    0.11
   0 -13   5   -0.03    0.07
   0 -13  -5    0.10    0.10
   0  13   5    0.07    0.06
   0  13  -5   -0.09    0.07
   1 -13   5    0.14    0.11
  -1 -13  -5    0.37    0.15
  -1  13  -5    0.32    0.13
   1  13   5    0.36    0.10
  -2 -13  -5    8.14    0.47
   2 -13   5    7.87    0.46
   2  13   5    7.80    0.44
  -2  13  -5    7.42    0.45
   3 -13   5    0.61    0.17
  -3 -13  -5    0.37    0.13
   3  13   5    0.64    0.15
  -4 -13  -5    0.08    0.10
   4 -13   5    0.04    0.11
   4  13   5    0.01    0.06
   5 -13   5    0.79    0.19
  -5 -13  -5    0.75    0.17
   5  13   5    0.50    0.14
  -6 -13  -5    0.57    0.17
   6  13   5    0.68    0.16
  -7 -13  -5    1.75    0.22
   7  13   5    2.18    0.25
   8 -13   5    0.29    0.16
   8  13   5    0.36    0.14
   9 -14  -5    1.09    0.32
   9  14  -5    0.58    0.25
   8 -14  -5    3.87    0.45
   8  14  -5    3.24    0.38
  -7 -14   5    1.19    0.18
   7  14  -5    1.26    0.28
  -6 -14   5    6.67    0.42
   6  14  -5    6.42    0.48
  -5 -14   5    3.09    0.29
   5 -14  -5    3.68    0.30
   5  14  -5    3.31    0.34
  -4 -14   5    3.06    0.28
   4 -14  -5    3.11    0.29
   4  14  -5    3.28    0.33
   3 -14  -5    4.52    0.35
  -3 -14   5    5.18    0.37
   3  14  -5    4.52    0.37
   2 -14  -5    0.46    0.15
  -2 -14   5    0.61    0.15
  -2  14   5    0.73    0.15
   2  14  -5    0.75    0.19
   1 -14  -5    0.31    0.13
  -1 -14   5    0.10    0.12
  -1  14   5    0.22    0.09
   1  14  -5    0.10    0.11
   0 -14   5   11.75    0.57
   0 -14  -5   11.55    0.59
   0  14   5   11.52    0.56
   0  14  -5   10.52    0.57
  -1 -14  -5    1.90    0.24
   1 -14   5    1.86    0.24
  -1  14  -5    1.42    0.22
   1  14   5    1.19    0.17
   2 -14   5   10.64    0.56
  -2 -14  -5   11.94    0.60
  -2  14  -5   12.08    0.61
   2  14   5   11.07    0.56
   3 -14   5    5.94    0.41
  -3 -14  -5    4.38    0.36
   3  14   5    4.82    0.35
  -4 -14  -5    6.34    0.44
   4 -14   5    7.00    0.44
   4  14   5    6.48    0.42
  -5 -14  -5    0.11    0.13
   5 -14   5   -0.20    0.10
   5  14   5    0.02    0.08
  -6 -14  -5    2.26    0.26
   6  14   5    2.19    0.25
  -7 -14  -5   -0.03    0.10
   7  14   5    0.18    0.10
   8 -15  -5    0.10    0.22
   8  15  -5    0.05    0.15
  -7 -15   5    0.64    0.14
   7  15  -5    0.46    0.19
  -6 -15   5    0.31    0.11
   6  15  -5    0.36    0.17
  -5 -15   5    0.27    0.10
   5 -15  -5    0.47    0.15
   5  15  -5    0.15    0.15
   4 -15  -5    1.66    0.23
  -4 -15   5    1.85    0.23
   4  15  -5    1.78    0.26
  -3 -15   5   -0.04    0.09
   3 -15  -5    0.02    0.09
   3  15  -5   -0.01    0.09
   2 -15  -5    3.03    0.30
  -2 -15   5    2.88    0.28
   2  15  -5    2.74    0.30
  -2  15   5    2.91    0.28
  -1 -15   5   24.58    0.93
   1 -15  -5   25.60    0.95
   1  15  -5   25.54    0.97
  -1  15   5   23.81    0.92
   0 -15  -5    0.87    0.20
   0 -15   5    1.11    0.22
   0  15   5    0.87    0.18
   0  15  -5    1.15    0.23
  -1 -15  -5    5.69    0.42
   1 -15   5    6.34    0.43
  -1  15  -5    6.02    0.44
   1  15   5    5.32    0.38
  -2 -15  -5    3.45    0.33
   2 -15   5    3.68    0.34
   2  15   5    3.66    0.31
  -2  15  -5    4.17    0.37
   3 -15   5   -0.15    0.09
  -3 -15  -5    0.03    0.10
   3  15   5    0.13    0.09
   4 -15   5    3.90    0.35
  -4 -15  -5    4.00    0.36
   4  15   5    3.18    0.30
   5 -15   5    0.07    0.13
  -5 -15  -5    0.11    0.10
   5  15   5    0.31    0.11
  -6 -15  -5    5.79    0.43
   6  15   5    5.72    0.43
  -7 -15  -5    1.34    0.25
   7  15   5    1.47    0.26
  -7 -16   5   -0.20    0.09
   7  16  -5   -0.12    0.13
  -6 -16   5    0.26    0.11
   6  16  -5    0.06    0.13
  -5 -16   5    6.54    0.45
   5 -16  -5    7.49    0.47
   5  16  -5    5.90    0.49
   4 -16  -5    0.09    0.12
  -4 -16   5   -0.12    0.07
   4  16  -5    0.02    0.11
   3 -16  -5    0.01    0.10
  -3 -16   5    0.01    0.10
   3  16  -5    0.06    0.11
   2 -16  -5    7.30    0.47
  -2 -16   5    7.60    0.48
   2  16  -5    6.52    0.47
  -2  16   5    7.90    0.49
   1 -16  -5    0.11    0.10
  -1 -16   5   -0.12    0.08
   1  16  -5   -0.02    0.10
  -1  16   5    0.02    0.07
   0 -16   5    0.19    0.13
   0 -16  -5    0.03    0.10
   0  16   5   -0.06    0.08
   0  16  -5    0.09    0.11
   1 -16   5    0.11    0.12
  -1 -16  -5    0.12    0.13
   1  16   5    0.26    0.10
  -1  16  -5    0.04    0.10
  -2 -16  -5    3.39    0.33
   2 -16   5    4.30    0.37
   2  16   5    3.28    0.30
  -2  16  -5    3.37    0.34
  -3 -16  -5    1.07    0.21
   3 -16   5    0.93    0.22
   3  16   5    1.04    0.20
   4 -16   5    1.32    0.26
  -4 -16  -5    1.33    0.26
   4  16   5    1.48    0.20
   5 -16   5    0.19    0.15
  -5 -16  -5    0.26    0.13
   5  16   5    0.06    0.08
  -6 -16  -5    2.24    0.28
   6  16   5    2.42    0.27
  -6 -17   5    1.56    0.21
   6  17  -5    1.27    0.30
  -5 -17   5    0.13    0.09
   5 -17  -5    0.24    0.16
   5  17  -5    0.21    0.15
  -4 -17   5    1.35    0.26
   4 -17  -5    1.66    0.25
   4  17  -5    2.29    0.31
  -3 -17   5    1.05    0.22
   3 -17  -5    1.08    0.22
   3  17  -5    0.86    0.22
  -2 -17   5    4.86    0.39
   2 -17  -5    4.57    0.39
  -2  17   5    4.94    0.39
   2  17  -5    4.68    0.42
   1 -17  -5    0.51    0.18
  -1 -17   5    0.61    0.18
  -1  17   5    0.28    0.13
   1  17  -5    0.53    0.18
   0 -17   5    3.05    0.32
   0 -17  -5    3.26    0.33
   0  17  -5    2.57    0.32
   0  17   5    4.11    0.35
  -1 -17  -5    0.03    0.13
   1 -17   5    0.32    0.15
  -1  17  -5    0.23    0.14
   1  17   5    0.17    0.10
  -2 -17  -5    0.58    0.17
   2 -17   5    0.70    0.20
   2  17   5    0.72    0.16
  -2  17  -5    0.56    0.19
  -3 -17  -5    2.25    0.28
   3 -17   5    1.87    0.27
   3  17   5    2.19    0.25
  -4 -17  -5    0.19    0.12
   4 -17   5    0.14    0.15
   4  17   5    0.04    0.09
   5 -17   5    0.25    0.15
  -5 -17  -5    0.04    0.12
   5  17   5   -0.21    0.09
  -5 -18   5    0.09    0.10
   5  18  -5   -0.04    0.14
   4 -18  -5    0.06    0.16
  -4 -18   5    0.24    0.12
   4  18  -5    0.29    0.18
  -3 -18   5    2.06    0.26
   3 -18  -5    1.71    0.30
   3  18  -5    1.34    0.29
   2 -18  -5    2.22    0.29
  -2 -18   5    1.98    0.26
  -2  18   5    1.63    0.23
   2  18  -5    1.44    0.29
   1 -18  -5    0.59    0.18
  -1 -18   5    0.37    0.17
  -1  18   5    0.36    0.13
   1  18  -5    0.33    0.17
   0 -18   5    1.88    0.28
   0 -18  -5    1.56    0.29
   0  18  -5    2.06    0.29
   0  18   5    1.77    0.23
   1 -18   5    0.12    0.14
  -1 -18  -5   -0.03    0.13
  -1  18  -5    0.01    0.13
   1  18   5   -0.12    0.08
   2 -18   5    0.60    0.19
  -2 -18  -5    0.71    0.20
   2  18   5    0.38    0.12
  -2  18  -5    0.43    0.20
   3 -18   5    0.60    0.21
  -3 -18  -5    1.10    0.24
   3  18   5    1.42    0.20
  -4 -18  -5    1.20    0.25
   4 -18   5    1.27    0.28
   4  18   5    0.76    0.19
  -4 -19   5    0.29    0.13
   4 -19  -5   -0.06    0.15
   4  19  -5    0.10    0.16
   3 -19  -5    0.01    0.16
  -3 -19   5    0.12    0.11
   3  19  -5    0.00    0.15
   2 -19  -5    0.10    0.16
  -2 -19   5    0.07    0.10
   2  19  -5    0.06    0.14
  -2  19   5    0.05    0.11
   1 -19  -5    0.51    0.20
  -1 -19   5    0.44    0.18
   1  19  -5    0.33    0.19
  -1  19   5    0.84    0.19
   0 -19   5    1.85    0.28
   0 -19  -5    2.71    0.34
   0  19   5    2.05    0.26
   0  19  -5    2.42    0.33
  -1 -19  -5    1.44    0.31
   1 -19   5    1.32    0.29
  -1  19  -5    1.47    0.30
   1  19   5    1.13    0.22
  -2 -19  -5    3.38    0.36
   2 -19   5    3.51    0.39
  -2  19  -5    3.66    0.40
   2  19   5    4.12    0.36
  12   0  -6    1.72    0.34
  11   0  -6    0.03    0.12
  10   0  -6    0.08    0.12
   9   0  -6    0.04    0.10
   8   0  -6    0.04    0.09
   7   0  -6   -0.04    0.05
   6   0  -6   11.28    0.50
  -6   0   6   11.72    0.35
   5   0  -6    0.02    0.05
  -5   0   6    0.02    0.03
   4   0  -6    3.28    0.20
  -4   0   6    3.24    0.17
  -3   0   6    0.00    0.03
   3   0  -6   -0.01    0.03
   2   0  -6    4.52    0.18
  -2   0   6    4.16    0.21
   1   0  -6   -0.02    0.02
   1   0  -6   -0.05    0.03
  -1   0   6   -0.08    0.02
   0   0  -6   92.16    2.04
   0   0   6   90.25    1.97
  -1   0  -6   -0.01    0.04
   1   0   6   -0.01    0.04
   2   0   6   13.08    0.35
   2   0   6   12.86    0.45
  -2   0  -6   12.51    0.48
   3   0   6    0.01    0.05
   3   0   6   -0.02    0.03
  -3   0  -6   -0.01    0.05
   4   0   6    1.97    0.14
   4   0   6    1.44    0.15
  -4   0  -6    1.47    0.17
   5   0   6    0.00    0.05
   5   0   6   -0.09    0.06
  -5   0  -6    0.04    0.07
  -6   0  -6   25.25    0.91
   6   0   6   26.23    0.83
   6   0   6   27.09    0.78
  -7   0  -6    0.11    0.08
   7   0   6   -0.04    0.05
   8   0   6    0.00    0.06
  -8   0  -6    0.19    0.10
   9   0   6    0.09    0.08
  -9   0  -6    0.10    0.09
 -10   0  -6    0.92    0.23
  12  -1  -6    0.10    0.15
  12   1  -6    0.00    0.15
  11  -1  -6    1.67    0.30
  11   1  -6    1.22    0.27
  10  -1  -6    0.13    0.13
  10   1  -6    0.36    0.16
   9  -1  -6    4.14    0.37
   9   1  -6    3.45    0.34
   8  -1  -6    0.89    0.20
   8   1  -6    0.85    0.19
   7  -1  -6    3.66    0.29
   7   1  -6    3.83    0.30
  -6  -1   6    7.60    0.27
   6  -1  -6    7.44    0.39
   6   1  -6    7.71    0.40
  -6   1   6    7.97    0.26
   5  -1  -6    0.42    0.10
  -5  -1   6    0.73    0.08
  -5   1   6    0.61    0.07
   5   1  -6    0.48    0.11
  -4  -1   6    7.48    0.28
   4  -1  -6    6.84    0.31
  -4   1   6    7.31    0.27
   4   1  -6    7.32    0.32
  -3  -1   6    8.21    0.30
   3  -1  -6    7.99    0.30
   3   1  -6    7.72    0.30
  -3   1   6    7.58    0.29
   2  -1  -6   10.38    0.31
  -2  -1   6   10.43    0.36
   2   1  -6   10.58    0.32
  -2   1   6    9.99    0.36
  -1  -1   6    4.65    0.23
   1  -1  -6    4.70    0.25
   1  -1  -6    5.05    0.15
  -1   1   6    4.72    0.23
   1   1  -6    4.98    0.16
   1   1  -6    4.66    0.24
   0  -1   6    0.89    0.11
   0  -1  -6    0.83    0.11
   0   1  -6    0.81    0.10
   0   1   6    0.92    0.10
   1  -1   6    4.77    0.25
  -1  -1  -6    4.82    0.26
   1  -1   6    4.94    0.15
   1   1   6    4.81    0.25
  -1   1  -6    4.87    0.26
   2  -1   6    0.18    0.07
   2  -1   6    0.15    0.04
  -2  -1  -6    0.17    0.07
   2   1   6    0.11    0.06
  -2   1  -6    0.17    0.06
   2   1   6    0.21    0.04
   3  -1   6    3.12    0.17
  -3  -1  -6    3.30    0.24
   3  -1   6    2.88    0.20
   3   1   6    2.92    0.20
  -3   1  -6    3.14    0.22
   3   1   6    3.28    0.17
   4  -1   6    1.60    0.13
  -4  -1  -6    1.35    0.16
   4  -1   6    1.12    0.13
   4   1   6    1.18    0.14
  -4   1  -6    1.30    0.16
   4   1   6    1.18    0.11
   5  -1   6   26.96    0.79
  -5  -1  -6   25.75    0.88
   5  -1   6   26.49    0.77
   5   1   6   27.62    0.79
  -5   1  -6   25.94    0.87
   5   1   6   25.42    0.76
   6  -1   6   20.06    0.70
   6  -1   6   20.25    0.65
  -6  -1  -6   20.89    0.79
   6   1   6   21.28    0.67
  -6   1  -6   18.59    0.76
   6   1   6   21.28    0.71
  -7  -1  -6    3.65    0.32
   7  -1   6    3.74    0.28
   7   1   6    3.38    0.26
  -7   1  -6    2.91    0.29
  -8  -1  -6    8.77    0.53
   8  -1   6    9.76    0.51
  -8   1  -6    9.95    0.57
   8   1   6    9.75    0.51
   9  -1   6    0.26    0.09
  -9  -1  -6    0.34    0.14
   9   1   6    0.63    0.14
  -9   1  -6    0.43    0.14
 -10  -1  -6    2.58    0.33
 -10   1  -6    2.33    0.31
  12  -2  -6    2.49    0.37
  12   2  -6    3.37    0.42
  11  -2  -6    1.04    0.26
  11   2  -6    0.45    0.19
  10  -2  -6    2.47    0.31
  10   2  -6    2.89    0.34
   9  -2  -6    2.10    0.28
   9   2  -6    1.82    0.27
   8  -2  -6    1.58    0.22
   8   2  -6    1.55    0.23
   7  -2  -6    0.45    0.13
   7   2  -6    0.45    0.13
   6  -2  -6    0.01    0.07
  -6  -2   6    0.21    0.05
   6   2  -6    0.09    0.08
  -6   2   6    0.11    0.04
   5  -2  -6    4.63    0.28
  -5  -2   6    5.09    0.23
  -5   2   6    5.21    0.21
   5   2  -6    4.85    0.29
  -4  -2   6   -0.01    0.03
   4  -2  -6    0.01    0.05
  -4   2   6   -0.02    0.03
   4   2  -6   -0.01    0.04
   3  -2  -6    0.88    0.10
  -3  -2   6    0.95    0.10
   3   2  -6    0.85    0.10
  -3   2   6    1.02    0.10
   2  -2  -6    0.23    0.06
  -2  -2   6    0.15    0.05
  -2   2   6    0.19    0.05
   2   2  -6    0.19    0.05
   1  -2  -6   19.75    0.46
   1  -2  -6   19.97    0.61
  -1  -2   6   18.65    0.57
  -1   2   6   18.32    0.55
   1   2  -6   19.12    0.48
   1   2  -6   19.54    0.59
   0  -2  -6    1.74    0.15
   0  -2   6    1.45    0.14
   0   2   6    1.76    0.14
   0   2  -6    1.42    0.13
   0   2  -6    1.62    0.08
  -1  -2  -6    3.81    0.23
   1  -2   6    3.90    0.22
   1   2   6    3.40    0.21
  -1   2  -6    4.31    0.24
   1   2   6    4.07    0.13
   2  -2   6   45.45    1.12
  -2  -2  -6   43.97    1.16
   2  -2   6   46.73    1.04
   2   2   6   44.75    1.12
   2   2   6   46.74    1.01
  -2   2  -6   43.66    1.15
  -3  -2  -6    1.73    0.17
   3  -2   6    2.02    0.14
   3  -2   6    1.51    0.15
   3   2   6    1.57    0.15
  -3   2  -6    1.93    0.18
   3   2   6    1.98    0.13
   4  -2   6    0.82    0.12
  -4  -2  -6    0.42    0.11
   4  -2   6    0.95    0.11
  -4   2  -6    0.47    0.11
   4   2   6    0.82    0.09
   4   2   6    0.87    0.12
   5  -2   6    0.12    0.06
   5  -2   6   -0.03    0.05
  -5  -2  -6    0.07    0.08
  -5   2  -6    0.10    0.06
   5   2   6    0.02    0.05
   5   2   6   -0.02    0.06
  -6  -2  -6    2.20    0.24
   6  -2   6    2.69    0.22
   6  -2   6    2.27    0.19
   6   2   6    2.50    0.21
   6   2   6    2.85    0.22
  -6   2  -6    2.36    0.24
   7  -2   6    5.65    0.35
  -7  -2  -6    4.41    0.35
  -7   2  -6    4.29    0.34
   7   2   6    4.78    0.32
   8  -2   6    0.48    0.13
  -8  -2  -6    0.47    0.15
   8   2   6    0.70    0.14
  -8   2  -6    0.58    0.16
  -9  -2  -6    0.66    0.18
   9  -2   6    0.69    0.17
  -9   2  -6    0.83    0.19
   9   2   6    0.73    0.15
 -10  -2  -6    0.25    0.15
  12  -3  -6    1.46    0.32
  12   3  -6    1.37    0.31
  11  -3  -6    3.32    0.39
  11   3  -6    2.72    0.36
  10  -3  -6    0.93    0.23
  10   3  -6    1.10    0.25
   9  -3  -6    2.89    0.32
   9   3  -6    3.19    0.33
   8  -3  -6    6.64    0.44
   8   3  -6    5.25    0.39
   7  -3  -6   11.85    0.56
   7   3  -6   11.61    0.55
  -6  -3   6    6.18    0.26
   6  -3  -6    6.51    0.37
  -6   3   6    5.99    0.23
   6   3  -6    5.72    0.35
   5  -3  -6   22.51    0.74
  -5  -3   6   22.79    0.63
  -5   3   6   23.28    0.60
   5   3  -6   22.94    0.74
   4  -3  -6    0.18    0.07
  -4  -3   6    0.10    0.05
  -4   3   6    0.27    0.06
   4   3  -6    0.14    0.06
   3  -3  -6    6.65    0.28
  -3  -3   6    6.59    0.28
   3   3  -6    6.47    0.29
  -3   3   6    6.29    0.27
  -2  -3   6    0.01    0.03
   2  -3  -6    0.00    0.04
   2   3  -6    0.04    0.04
  -2   3   6    0.09    0.04
   2   3  -6    0.07    0.06
  -1  -3   6   79.86    1.73
   1  -3  -6   77.00    1.78
  -1   3   6   75.45    1.70
   1   3  -6   78.99    1.67
   1   3  -6   76.13    1.75
   0  -3   6    6.04    0.29
   0  -3  -6    5.70    0.28
   0   3   6    6.03    0.28
   0   3  -6    6.07    0.28
   0   3   6    6.22    0.19
   0   3  -6    5.93    0.21
   1  -3   6    4.65    0.25
  -1  -3  -6    4.35    0.24
   1   3   6    4.52    0.16
   1   3   6    4.20    0.24
  -1   3  -6    4.10    0.23
   2  -3   6    6.85    0.32
  -2  -3  -6    6.67    0.33
   2   3   6    7.28    0.24
  -2   3  -6    6.90    0.33
   2   3   6    6.08    0.30
  -3  -3  -6    0.56    0.12
   3  -3   6    0.90    0.10
   3  -3   6    0.64    0.12
   3   3   6    0.63    0.07
   3   3   6    0.51    0.11
  -3   3  -6    0.60    0.12
   4  -3   6    0.04    0.06
  -4  -3  -6   -0.03    0.04
   4  -3   6    0.10    0.06
  -4   3  -6    0.00    0.05
   4   3   6    0.02    0.04
   4   3   6   -0.03    0.05
   5  -3   6   19.32    0.63
  -5  -3  -6   17.24    0.69
   5  -3   6   20.20    0.66
   5   3   6   19.81    0.64
  -5   3  -6   17.55    0.69
   5   3   6   18.47    0.63
   6  -3   6    5.24    0.30
  -6  -3  -6    4.81    0.35
   6  -3   6    5.32    0.33
   6   3   6    5.76    0.32
   6   3   6    5.37    0.31
  -6   3  -6    5.30    0.36
  -7  -3  -6    9.04    0.51
   7  -3   6    9.51    0.48
   7   3   6    9.44    0.47
  -7   3  -6    8.81    0.51
  -8  -3  -6    5.18    0.40
   8  -3   6    5.94    0.39
  -8   3  -6    5.99    0.43
   8   3   6    5.74    0.38
  -9  -3  -6    0.04    0.09
   9  -3   6    0.21    0.08
  -9   3  -6    0.14    0.10
   9   3   6    0.06    0.08
  10  -3   6    1.04    0.20
 -10  -3  -6    0.78    0.22
  12  -4  -6    0.19    0.19
  12   4  -6    0.21    0.18
  11  -4  -6    0.31    0.18
  11   4  -6    0.13    0.15
  10  -4  -6    4.00    0.39
  10   4  -6    3.76    0.38
   9  -4  -6    0.15    0.13
   9   4  -6    0.21    0.13
   8  -4  -6    2.38    0.27
   8   4  -6    1.69    0.23
   7  -4  -6    1.34    0.21
   7   4  -6    1.12    0.21
  -6  -4   6   14.26    0.45
   6  -4  -6   11.59    0.54
   6   4  -6   13.79    0.58
  -6   4   6   13.95    0.40
  -5  -4   6    1.52    0.13
   5  -4  -6    1.94    0.18
   5   4  -6    1.67    0.18
  -5   4   6    1.95    0.13
  -4  -4   6    1.61    0.13
   4  -4  -6    1.51    0.15
  -4   4   6    1.32    0.11
   4   4  -6    1.54    0.15
   3  -4  -6   18.61    0.57
  -3  -4   6   18.05    0.56
  -3   4   6   18.38    0.54
   3   4  -6   18.01    0.57
  -2  -4   6    0.04    0.04
   2   4  -6   -0.01    0.04
  -2   4   6    0.03    0.04
   2   4  -6    0.06    0.05
   1  -4  -6    0.05    0.05
  -1  -4   6    0.09    0.04
   1   4  -6   -0.01    0.04
  -1   4   6    0.11    0.05
   1   4  -6    0.04    0.04
   0  -4  -6    3.51    0.22
   0  -4   6    3.54    0.22
   0   4  -6    3.55    0.20
   0   4   6    3.85    0.22
   0   4   6    3.67    0.15
   0   4  -6    3.82    0.18
   1  -4   6    3.44    0.22
  -1  -4  -6    3.21    0.21
  -1   4  -6    3.51    0.18
  -1   4  -6    3.92    0.22
   1   4   6    3.67    0.16
   1   4   6    3.48    0.22
  -2  -4  -6    2.32    0.19
   2  -4   6    2.22    0.18
   2   4   6    2.32    0.18
   2   4   6    2.49    0.14
  -2   4  -6    2.21    0.18
   3  -4   6   10.57    0.42
  -3  -4  -6    9.45    0.43
  -3   4  -6   10.12    0.44
   3   4   6   10.79    0.37
   3   4   6   10.26    0.42
   4  -4   6    0.00    0.04
  -4  -4  -6    0.05    0.06
   4  -4   6    0.00    0.05
  -4   4  -6    0.01    0.04
   4   4   6   -0.11    0.03
   4   4   6    0.08    0.07
  -5  -4  -6    3.44    0.28
   5  -4   6    3.78    0.25
   5  -4   6    3.63    0.25
   5   4   6    3.85    0.24
  -5   4  -6    3.72    0.28
   5   4   6    3.67    0.25
   6  -4   6   29.22    0.86
   6  -4   6   29.69    0.94
  -6  -4  -6   28.26    0.98
   6   4   6   30.31    0.92
   6   4   6   29.72    0.89
  -6   4  -6   28.80    0.98
   7  -4   6    0.82    0.16
  -7  -4  -6    0.75    0.17
  -7   4  -6    1.07    0.17
   7   4   6    0.89    0.16
   8  -4   6    1.14    0.18
  -8  -4  -6    1.15    0.22
   8   4   6    1.09    0.17
  -8   4  -6    1.35    0.19
  -9  -4  -6    0.12    0.09
   9  -4   6    0.13    0.10
   9   4   6   -0.06    0.08
  -9   4  -6    0.05    0.07
  10  -4   6    0.31    0.11
 -10  -4  -6    0.15    0.15
  12  -5  -6    4.08    0.46
  12   5  -6    3.78    0.44
  11  -5  -6    0.07    0.15
  11   5  -6    0.03    0.14
  10  -5  -6    6.49    0.50
  10   5  -6    6.84    0.52
   9  -5  -6    0.12    0.11
   9   5  -6   -0.01    0.12
   8  -5  -6    0.26    0.14
   8   5  -6    0.02    0.09
   7  -5  -6   22.84    0.86
   7   5  -6   22.57    0.85
  -6  -5   6   50.63    1.21
   6  -5  -6   48.83    1.38
  -6   5   6   51.33    1.15
   6   5  -6   51.14    1.41
   5  -5  -6    7.13    0.38
  -5  -5   6    7.61    0.33
   5   5  -6    7.76    0.40
  -5   5   6    7.97    0.30
   4  -5  -6    0.93    0.14
  -4  -5   6    1.03    0.11
  -4   5   6    1.02    0.10
   4   5  -6    0.80    0.12
  -3  -5   6   23.70    0.69
   3   5  -6   23.65    0.71
  -2  -5   6    6.30    0.30
  -2   5   6    7.31    0.31
   2   5  -6    6.66    0.29
   2   5  -6    6.94    0.31
  -1  -5   6    3.62    0.22
   1  -5  -6    3.63    0.23
  -1   5   6    3.46    0.21
  -1   5   6    3.87    0.18
   1   5  -6    3.50    0.20
   1   5  -6    3.54    0.20
   0  -5   6    4.01    0.24
   0  -5  -6    3.88    0.23
   0   5  -6    3.27    0.19
   0   5   6    3.80    0.23
   0   5   6    4.09    0.18
   0   5  -6    3.43    0.20
   1  -5   6    4.25    0.25
  -1  -5  -6    4.29    0.25
   1   5   6    4.74    0.27
  -1   5  -6    5.04    0.26
  -1   5  -6    4.93    0.23
   1   5   6    4.68    0.20
  -2  -5  -6    1.28    0.14
   2  -5   6    0.87    0.12
  -2   5  -6    1.32    0.13
   2   5   6    0.84    0.13
   2   5   6    1.16    0.10
   3  -5   6    0.01    0.06
  -3  -5  -6    0.14    0.07
   3   5   6    0.11    0.04
  -3   5  -6    0.02    0.05
   3   5   6    0.24    0.09
  -4  -5  -6    2.08    0.21
   4  -5   6    2.57    0.21
   4  -5   6    2.13    0.19
   4   5   6    2.46    0.18
   4   5   6    2.24    0.20
  -4   5  -6    2.39    0.21
   5  -5   6    0.09    0.06
  -5  -5  -6    0.08    0.09
   5  -5   6    0.04    0.06
   5   5   6    0.04    0.09
  -5   5  -6    0.08    0.06
   5   5   6    0.10    0.05
   6  -5   6    1.01    0.15
   6  -5   6    0.53    0.13
  -6  -5  -6    0.58    0.15
  -6   5  -6    0.52    0.13
   6   5   6    0.53    0.12
   6   5   6    0.67    0.14
   7  -5   6    3.53    0.30
  -7  -5  -6    3.78    0.32
   7   5   6    3.94    0.29
  -7   5  -6    3.99    0.32
  -8  -5  -6    1.47    0.22
   8  -5   6    1.08    0.20
  -8   5  -6    1.25    0.20
   8   5   6    1.19    0.17
   9  -5   6    0.24    0.09
  -9  -5  -6    0.22    0.13
   9   5   6    0.29    0.10
  -9   5  -6    0.00    0.08
  10  -5   6    0.42    0.15
  11  -6  -6    0.17    0.20
  11   6  -6    0.45    0.20
  10  -6  -6    0.22    0.16
  10   6  -6    0.14    0.14
   9  -6  -6    0.98    0.23
   9   6  -6    1.11    0.24
   8  -6  -6   -0.06    0.09
   8   6  -6    0.13    0.12
   7  -6  -6    1.58    0.23
  -7  -6   6    2.09    0.16
   7   6  -6    1.49    0.21
  -6  -6   6    3.48    0.22
   6  -6  -6    3.03    0.27
  -6   6   6    3.28    0.18
   6   6  -6    2.82    0.27
  -5  -6   6   11.96    0.44
   5  -6  -6   11.27    0.51
   5   6  -6   11.80    0.52
  -5   6   6   12.14    0.41
  -4  -6   6    4.26    0.24
  -4   6   6    4.61    0.24
   4   6  -6    4.27    0.28
  -3  -6   6   11.33    0.43
  -3   6   6   11.14    0.41
   3   6  -6   11.70    0.46
  -2  -6   6    3.36    0.22
   2   6  -6    3.47    0.20
   2   6  -6    3.64    0.22
  -2   6   6    3.54    0.22
   1  -6  -6    1.94    0.17
  -1  -6   6    2.14    0.17
   1   6  -6    2.10    0.16
  -1   6   6    2.13    0.17
   1   6  -6    2.30    0.16
  -1   6   6    2.49    0.15
   0  -6   6    1.79    0.17
   0  -6  -6    1.73    0.16
   0   6   6    1.70    0.12
   0   6   6    1.56    0.15
   0   6  -6    1.74    0.15
   0   6  -6    2.11    0.15
   1  -6   6   13.80    0.50
  -1  -6  -6   13.47    0.48
  -1   6  -6   12.24    0.45
  -1   6  -6   13.10    0.45
   1   6   6   13.33    0.42
   1   6   6   13.18    0.50
   2  -6   6    3.76    0.25
  -2  -6  -6    3.73    0.24
   2   6   6    3.97    0.21
   2   6   6    4.05    0.26
  -2   6  -6    4.10    0.24
  -3  -6  -6    2.64    0.21
   3  -6   6    2.46    0.21
   3   6   6    2.79    0.18
  -3   6  -6    2.74    0.21
   3   6   6    2.47    0.21
  -4  -6  -6    7.87    0.40
   4  -6   6    7.68    0.38
   4   6   6    7.21    0.38
  -4   6  -6    8.44    0.41
   4   6   6    7.67    0.35
   5  -6   6   21.90    0.76
   5  -6   6   21.81    0.71
  -5  -6  -6   21.40    0.77
  -5   6  -6   21.43    0.78
   5   6   6   22.75    0.74
   5   6   6   20.66    0.72
   6  -6   6   14.28    0.55
   6  -6   6   13.80    0.60
  -6  -6  -6   14.25    0.63
   6   6   6   14.24    0.57
   6   6   6   14.28    0.58
  -6   6  -6   13.76    0.62
   7  -6   6    0.75    0.16
  -7  -6  -6    0.87    0.18
  -7   6  -6    0.98    0.20
   7   6   6    0.78    0.15
   7   6   6    0.70    0.15
   8  -6   6    0.12    0.08
  -8  -6  -6    0.07    0.11
   8   6   6    0.10    0.07
  -8   6  -6    0.02    0.08
   9  -6   6    0.81    0.18
  -9  -6  -6    0.73    0.20
  -9   6  -6    0.56    0.16
  10  -6   6    0.01    0.11
  11  -7  -6    7.94    0.60
  11   7  -6    5.84    0.52
  10  -7  -6    0.44    0.19
  10   7  -6    0.45    0.18
   9  -7  -6    0.10    0.14
   9   7  -6   -0.10    0.10
   8  -7  -6    4.32    0.38
   8   7  -6    4.25    0.37
   7  -7  -6    0.07    0.10
  -7  -7   6    0.10    0.05
   7   7  -6    0.05    0.09
  -6  -7   6   12.31    0.46
   6  -7  -6   11.20    0.55
   6   7  -6   11.61    0.56
   5  -7  -6   -0.04    0.07
  -5  -7   6   -0.04    0.04
  -5   7   6    0.13    0.06
   5   7  -6    0.01    0.07
  -4  -7   6    2.28    0.18
   4   7  -6    2.03    0.20
  -4   7   6    2.12    0.16
  -3  -7   6   16.07    0.56
   3   7  -6   17.19    0.60
  -3   7   6   15.95    0.54
  -2  -7   6    7.77    0.36
  -2   7   6    8.23    0.36
   2   7  -6    8.40    0.37
   2   7  -6    7.95    0.33
   1  -7  -6    0.63    0.12
  -1  -7   6    0.60    0.11
   1   7  -6    0.64    0.10
  -1   7   6    0.87    0.10
   1   7  -6    0.66    0.09
  -1   7   6    0.85    0.11
   0  -7  -6    4.68    0.26
   0  -7   6    4.90    0.29
   0   7  -6    5.12    0.25
   0   7  -6    4.82    0.26
   0   7   6    5.31    0.25
   0   7   6    5.52    0.29
   1  -7   6   12.19    0.49
  -1  -7  -6   12.43    0.46
   1   7   6   13.15    0.44
   1   7   6   12.24    0.49
  -1   7  -6   12.31    0.46
  -1   7  -6   12.44    0.44
   2  -7   6    9.97    0.43
  -2  -7  -6   10.09    0.42
  -2   7  -6    9.75    0.40
   2   7   6    9.94    0.38
   2   7   6    9.22    0.43
  -3  -7  -6    6.82    0.36
   3  -7   6    7.78    0.38
   3   7   6    7.57    0.34
   3   7   6    7.16    0.38
  -3   7  -6    7.36    0.36
  -4  -7  -6    0.59    0.14
   4  -7   6    0.74    0.14
  -4   7  -6    0.99    0.14
   4   7   6    0.77    0.11
   4   7   6    0.66    0.15
  -5  -7  -6   16.86    0.67
   5  -7   6   17.83    0.68
   5  -7   6   17.82    0.64
   5   7   6   17.85    0.64
  -5   7  -6   16.32    0.66
   5   7   6   16.25    0.63
   6  -7   6    1.08    0.17
   6  -7   6    1.09    0.16
  -6  -7  -6    1.17    0.18
  -6   7  -6    1.01    0.16
   6   7   6    1.23    0.19
   6   7   6    1.49    0.17
   7  -7   6    6.01    0.41
  -7  -7  -6    6.14    0.42
  -7   7  -6    6.51    0.43
   7   7   6    6.63    0.39
   7   7   6    6.94    0.41
  -8  -7  -6    0.23    0.12
   8  -7   6    0.17    0.10
   8   7   6    0.20    0.09
  -8   7  -6    0.07    0.08
   9  -7   6    3.51    0.33
  -9  -7  -6    3.14    0.34
  11  -8  -6    1.47    0.33
  11   8  -6    1.79    0.34
  10  -8  -6    3.73    0.42
  10   8  -6    4.83    0.44
   9  -8  -6    0.56    0.19
   9   8  -6    0.30    0.17
   8  -8  -6    0.25    0.15
   8   8  -6    0.39    0.15
   7  -8  -6    0.96    0.21
  -7  -8   6    1.15    0.13
   7   8  -6    1.41    0.25
  -6  -8   6    6.05    0.31
   6  -8  -6    5.33    0.38
   6   8  -6    4.75    0.36
  -5  -8   6    0.37    0.09
   5   8  -6    0.22    0.10
  -5   8   6    0.14    0.07
  -4  -8   6    0.00    0.04
  -4   8   6    0.02    0.04
   4   8  -6    0.04    0.07
  -3  -8   6    2.78    0.21
   3   8  -6    1.94    0.19
  -3   8   6    2.17    0.18
   3   8  -6    2.87    0.19
   2  -8  -6    0.05    0.08
  -2  -8   6    0.04    0.05
  -2   8   6    0.24    0.08
   2   8  -6    0.04    0.06
   2   8  -6    0.02    0.05
   1  -8  -6    0.56    0.11
  -1  -8   6    0.61    0.12
   1   8  -6    0.56    0.09
  -1   8   6    0.57    0.11
   1   8  -6    0.71    0.13
  -1   8   6    0.56    0.08
   0  -8   6    7.44    0.37
   0  -8  -6    7.54    0.33
   0   8   6    7.40    0.32
   0   8   6    7.38    0.36
   0   8  -6    6.92    0.34
   0   8  -6    7.22    0.30
   1  -8   6   18.33    0.65
  -1  -8  -6   18.90    0.61
   1   8   6   18.53    0.65
   1   8   6   19.13    0.60
  -1   8  -6   19.23    0.59
  -1   8  -6   18.78    0.63
  -2  -8  -6    4.54    0.27
   2  -8   6    4.80    0.30
   2   8   6    4.04    0.28
  -2   8  -6    4.79    0.27
   2   8   6    4.84    0.26
  -2   8  -6    4.22    0.27
   3  -8   6    5.56    0.33
  -3  -8  -6    5.99    0.33
  -3   8  -6    5.33    0.30
   3   8   6    6.08    0.31
   3   8   6    5.26    0.33
  -4  -8  -6    1.55    0.18
   4  -8   6    1.45    0.18
   4   8   6    1.39    0.15
  -4   8  -6    2.15    0.20
   4   8   6    1.63    0.20
   5  -8   6    0.18    0.11
  -5  -8  -6    0.16    0.09
   5   8   6   -0.01    0.06
   5   8   6    0.23    0.11
  -5   8  -6    0.18    0.09
   6  -8   6   23.07    0.77
  -6  -8  -6   22.72    0.84
   6  -8   6   23.10    0.86
   6   8   6   22.50    0.81
  -6   8  -6   22.27    0.83
   6   8   6   22.75    0.82
  -7  -8  -6    0.41    0.13
   7  -8   6    0.54    0.15
   7   8   6    0.23    0.12
  -7   8  -6    0.29    0.12
   7   8   6    0.19    0.08
  -8  -8  -6    3.99    0.35
   8  -8   6    3.69    0.33
  -8   8  -6    3.72    0.34
   8   8   6    3.84    0.31
  -9  -8  -6    0.73    0.20
   9  -8   6    0.76    0.19
  11  -9  -6    1.02    0.29
  11   9  -6    0.77    0.25
  10  -9  -6    1.05    0.28
  10   9  -6    0.59    0.21
   9  -9  -6    0.25    0.17
   9   9  -6   -0.01    0.13
   8  -9  -6    7.01    0.50
   8   9  -6    6.57    0.48
  -7  -9   6    6.29    0.33
   7  -9  -6    4.47    0.39
   7   9  -6    5.64    0.42
  -6  -9   6    0.21    0.08
   6  -9  -6   -0.06    0.10
   6   9  -6   -0.01    0.09
  -5  -9   6    2.98    0.23
   5  -9  -6    3.14    0.25
   5   9  -6    2.97    0.28
  -4  -9   6    6.44    0.35
   4   9  -6    5.93    0.37
  -4   9   6    6.54    0.33
  -3  -9   6    0.68    0.14
   3   9  -6    0.58    0.13
   3   9  -6    0.73    0.11
  -3   9   6    0.87    0.11
   2  -9  -6    0.58    0.13
  -2  -9   6    0.64    0.13
  -2   9   6    0.72    0.11
   2   9  -6    0.66    0.14
   2   9  -6    0.85    0.10
  -2   9   6    0.81    0.11
  -1  -9   6    0.09    0.05
   1  -9  -6    0.12    0.07
   1   9  -6    0.14    0.05
   1   9  -6    0.11    0.08
  -1   9   6    0.15    0.05
  -1   9   6    0.12    0.06
   0  -9   6    5.93    0.34
   0  -9  -6    5.99    0.29
   0   9   6    5.94    0.30
   0   9  -6    5.80    0.26
   0   9   6    5.84    0.33
   0   9  -6    5.36    0.31
   1  -9   6    3.58    0.26
  -1  -9  -6    3.27    0.22
  -1   9  -6    3.22    0.24
   1   9   6    3.08    0.25
  -1   9  -6    3.33    0.21
   1   9   6    3.00    0.21
  -2  -9  -6    0.02    0.06
   2  -9   6    0.08    0.08
   2   9   6    0.01    0.06
  -2   9  -6    0.05    0.06
   2   9   6    0.10    0.05
  -2   9  -6    0.01    0.05
   3  -9   6   14.19    0.59
  -3  -9  -6   15.85    0.58
   3   9   6   15.06    0.57
   3   9   6   15.99    0.63
  -3   9  -6   15.88    0.57
   4  -9   6    0.14    0.08
  -4  -9  -6    0.01    0.07
  -4   9  -6    0.11    0.06
   4   9   6    0.30    0.12
   4   9   6    0.12    0.07
   5  -9   6    4.91    0.33
  -5  -9  -6    5.55    0.35
  -5   9  -6    5.47    0.35
   5   9   6    5.30    0.33
   5   9   6    5.60    0.37
   6  -9   6   11.96    0.61
  -6  -9  -6   12.67    0.59
  -6   9  -6   13.91    0.62
   6   9   6   12.20    0.58
   6   9   6   12.76    0.59
   7  -9   6    0.22    0.12
  -7  -9  -6   -0.03    0.08
   7   9   6    0.23    0.10
  -7   9  -6    0.12    0.09
   7   9   6    0.05    0.11
   8  -9   6    0.29    0.13
  -8  -9  -6    0.38    0.15
   8   9   6    0.34    0.08
  -9  -9  -6    1.62    0.25
   9  -9   6    1.47    0.22
  10 -10  -6    0.03    0.18
  10  10  -6    0.05    0.14
   9 -10  -6    0.20    0.17
   9  10  -6    0.16    0.15
   8 -10  -6    0.76    0.22
   8  10  -6    1.02    0.23
   7 -10  -6    2.28    0.28
  -7 -10   6    2.56    0.21
   7  10  -6    2.25    0.28
  -6 -10   6   -0.11    0.05
   6  10  -6    0.04    0.10
  -5 -10   6    3.08    0.24
   5 -10  -6    3.12    0.26
   5  10  -6    3.04    0.29
  -4 -10   6    0.94    0.14
   4 -10  -6    1.05    0.19
   4  10  -6    1.19    0.19
  -4  10   6    1.30    0.15
  -3 -10   6    1.55    0.18
  -3  10   6    1.87    0.18
   3  10  -6    2.14    0.22
   2 -10  -6    0.61    0.14
  -2 -10   6    0.81    0.15
  -2  10   6    0.78    0.12
  -2  10   6    0.94    0.13
   2  10  -6    0.65    0.15
   2  10  -6    0.78    0.10
   1 -10  -6    7.61    0.34
  -1 -10   6    6.88    0.38
  -1  10   6    7.19    0.36
   1  10  -6    7.38    0.29
   1  10  -6    6.92    0.38
  -1  10   6    6.99    0.38
   0 -10   6   22.21    0.78
   0 -10  -6   24.44    0.71
   0  10  -6   23.20    0.78
   0  10  -6   25.34    0.67
   0  10   6   23.71    0.79
   0  10   6   23.57    0.76
  -1 -10  -6   38.15    1.01
   1 -10   6   38.35    1.10
  -1  10  -6   38.48    0.98
  -1  10  -6   36.70    1.09
   1  10   6   36.77    1.05
   2 -10   6    0.56    0.15
  -2 -10  -6    0.71    0.13
   2  10   6    0.34    0.13
   2  10   6    0.83    0.12
  -2  10  -6    0.75    0.11
  -2  10  -6    0.79    0.16
   3 -10   6    2.74    0.25
  -3 -10  -6    3.25    0.24
   3  10   6    3.29    0.29
   3  10   6    3.50    0.25
  -3  10  -6    3.76    0.25
   4 -10   6   -0.01    0.08
  -4 -10  -6    0.07    0.08
  -4  10  -6    0.07    0.06
   4  10   6    0.14    0.06
   4  10   6   -0.06    0.08
   5 -10   6   10.82    0.51
  -5 -10  -6   10.87    0.51
   5  10   6   10.37    0.51
  -5  10  -6   10.16    0.49
   5  10   6    9.66    0.51
  -6 -10  -6    3.72    0.30
  -6  10  -6    3.57    0.29
   6  10   6    3.00    0.29
   6  10   6    3.53    0.29
  -7 -10  -6    1.52    0.26
   7 -10   6    1.74    0.24
  -7  10  -6    1.78    0.22
   7  10   6    1.37    0.19
   7  10   6    1.90    0.24
   8 -10   6    0.09    0.11
   9 -10   6    0.48    0.17
  10 -11  -6    0.21    0.20
  10  11  -6    0.13    0.16
   9 -11  -6    0.41    0.20
   9  11  -6    0.48    0.20
   8 -11  -6    1.01    0.25
   8  11  -6    0.90    0.23
   7 -11  -6   -0.02    0.14
  -7 -11   6    0.29    0.09
   7  11  -6    0.15    0.14
  -6 -11   6    1.08    0.15
   6  11  -6    1.27    0.24
  -5 -11   6   11.45    0.52
   5 -11  -6   10.64    0.50
   5  11  -6   10.79    0.57
  -4 -11   6   11.01    0.51
   4 -11  -6   11.48    0.52
   4  11  -6   11.18    0.56
   3 -11  -6   99.73    2.37
  -3 -11   6  100.03    2.37
   3  11  -6  101.65    2.48
  -3  11   6  103.14    2.33
  -2 -11   6   38.81    1.15
   2 -11  -6   42.21    1.09
  -2  11   6   39.44    1.15
  -2  11   6   40.18    1.16
   2  11  -6   39.40    1.18
  -1 -11   6    0.31    0.11
   1 -11  -6    0.32    0.10
  -1  11   6    0.24    0.10
   1  11  -6    0.30    0.11
  -1  11   6    0.51    0.10
   0 -11   6    4.38    0.32
   0 -11  -6    4.77    0.26
   0  11   6    4.42    0.31
   0  11  -6    4.04    0.30
   0  11   6    4.93    0.30
  -1 -11  -6    1.64    0.16
   1 -11   6    1.12    0.20
   1  11   6    1.15    0.20
  -1  11  -6    1.37    0.19
   1  11   6    1.58    0.16
   2 -11   6    0.23    0.11
   2  11   6    0.13    0.07
   2  11   6    0.15    0.11
  -2  11  -6   -0.01    0.08
   3 -11   6    0.33    0.14
   3  11   6    0.49    0.11
   3  11   6    0.34    0.13
  -3  11  -6    0.34    0.09
   4 -11   6    6.44    0.40
   4  11   6    5.52    0.35
   4  11   6    5.97    0.40
  -4  11  -6    6.21    0.34
   5 -11   6    8.09    0.45
   5  11   6    8.16    0.48
   5  11   6    7.77    0.44
  -5  11  -6    8.39    0.44
  -6 -11  -6    0.06    0.12
   6  11   6    0.08    0.12
   6  11   6    0.21    0.09
  -6  11  -6    0.42    0.12
   7 -11   6    0.69    0.19
  -7 -11  -6    0.91    0.21
   7  11   6    0.75    0.17
   8 -11   6    0.05    0.10
  10 -12  -6    0.69    0.29
  10  12  -6    1.05    0.28
   9 -12  -6    5.54    0.51
   9  12  -6    5.42    0.49
   8 -12  -6    0.64    0.21
   8  12  -6    0.39    0.17
  -7 -12   6    0.53    0.13
   7  12  -6    0.72    0.21
  -6 -12   6    0.68    0.14
   6  12  -6    0.54    0.17
  -5 -12   6    0.40    0.12
   5 -12  -6    0.40    0.13
   5  12  -6    0.72    0.19
   4 -12  -6   15.90    0.65
  -4 -12   6   16.53    0.67
   4  12  -6   17.58    0.74
  -3 -12   6    0.69    0.16
   3 -12  -6    0.24    0.13
   3  12  -6    0.66    0.17
  -2 -12   6    6.22    0.39
   2 -12  -6    6.63    0.42
   2  12  -6    6.45    0.41
  -2  12   6    6.59    0.38
   1 -12  -6   11.16    0.55
  -1 -12   6   10.02    0.51
  -1  12   6   10.06    0.49
  -1  12   6   10.63    0.49
   1  12  -6   10.18    0.51
   0 -12   6    0.35    0.13
   0  12  -6    0.13    0.10
   0  12   6   -0.02    0.07
   0  12   6    0.12    0.07
   1 -12   6    0.96    0.19
  -1  12  -6    1.40    0.20
   1  12   6    0.97    0.20
   1  12   6    1.60    0.17
   2 -12   6    5.25    0.37
   2  12   6    4.83    0.36
  -2  12  -6    5.70    0.38
   2  12   6    5.40    0.34
   3 -12   6    0.17    0.11
   3  12   6    0.21    0.07
   3  12   6    0.04    0.10
  -4 -12  -6    1.01    0.21
   4 -12   6    1.38    0.21
   4  12   6    0.86    0.16
   4  12   6    1.07    0.22
  -5 -12  -6    1.38    0.26
   5 -12   6    1.88    0.24
   5  12   6    1.37    0.19
  -6 -12  -6   -0.01    0.10
   6  12   6    0.09    0.08
   7 -12   6   -0.01    0.13
  -7 -12  -6    0.03    0.10
   7  12   6    0.07    0.08
   8 -12   6   -0.07    0.13
   9 -13  -6    0.32    0.22
   9  13  -6    0.15    0.17
   8 -13  -6    0.17    0.18
   8  13  -6   -0.01    0.13
  -7 -13   6    0.38    0.13
   7  13  -6    0.55    0.18
  -6 -13   6    7.27    0.43
   6  13  -6    7.47    0.52
   5 -13  -6    0.30    0.13
  -5 -13   6    0.40    0.13
   5  13  -6    0.36    0.15
   4 -13  -6   -0.05    0.10
  -4 -13   6    0.02    0.06
   4  13  -6    0.04    0.10
   3 -13  -6    8.93    0.49
  -3 -13   6    8.19    0.46
   3  13  -6    8.97    0.52
  -2 -13   6   16.60    0.70
   2 -13  -6   17.84    0.72
  -2  13   6   16.99    0.70
   2  13  -6   17.01    0.73
   1 -13  -6    0.56    0.18
  -1 -13   6    0.62    0.17
   1  13  -6    0.80    0.18
  -1  13   6    0.66    0.14
   0 -13  -6    0.73    0.20
   0 -13   6    0.45    0.15
   0  13  -6    0.50    0.15
   0  13   6    0.53    0.12
   1 -13   6    0.90    0.19
  -1 -13  -6    1.20    0.24
  -1  13  -6    1.05    0.21
   1  13   6    1.10    0.16
   2 -13   6   -0.06    0.06
  -2 -13  -6   -0.10    0.08
  -2  13  -6   -0.03    0.11
   2  13   6    0.01    0.06
   3 -13   6   -0.08    0.09
  -3 -13  -6   -0.01    0.10
   3  13   6    0.06    0.06
  -4 -13  -6    0.06    0.11
   4 -13   6   -0.05    0.09
   4  13   6    0.05    0.07
  -5 -13  -6    0.14    0.11
   5 -13   6   -0.22    0.08
   5  13   6    0.10    0.07
  -6 -13  -6    0.63    0.17
   6  13   6    0.46    0.10
   7 -13   6    0.26    0.17
  -7 -13  -6    0.33    0.14
   7  13   6    0.18    0.11
   8 -14  -6    0.58    0.25
   8  14  -6    1.06    0.28
  -7 -14   6    4.68    0.35
   7  14  -6    4.18    0.42
  -6 -14   6    2.47    0.25
   6  14  -6    2.45    0.32
   5 -14  -6    6.79    0.43
  -5 -14   6    6.41    0.42
   5  14  -6    7.26    0.51
   4 -14  -6    0.25    0.14
  -4 -14   6    0.39    0.12
   4  14  -6    0.24    0.14
   3 -14  -6    0.09    0.09
  -3 -14   6    0.16    0.08
   3  14  -6    0.23    0.12
  -2 -14   6    3.22    0.29
   2 -14  -6    3.91    0.33
   2  14  -6    3.42    0.32
  -2  14   6    3.64    0.30
   1 -14  -6    4.00    0.35
  -1 -14   6    4.31    0.35
  -1  14   6    3.65    0.30
   1  14  -6    4.12    0.35
   0 -14   6    8.05    0.48
   0 -14  -6    8.63    0.51
   0  14  -6    8.18    0.49
   0  14   6    8.42    0.46
   1 -14   6    0.93    0.20
  -1 -14  -6    0.82    0.21
   1  14   6    1.06    0.19
  -1  14  -6    1.22    0.23
   2 -14   6    5.61    0.41
  -2 -14  -6    5.66    0.41
   2  14   6    5.78    0.39
  -2  14  -6    5.37    0.41
  -3 -14  -6    1.25    0.24
   3 -14   6    1.33    0.25
   3  14   6    1.67    0.20
   4 -14   6   -0.20    0.08
  -4 -14  -6   -0.13    0.08
   4  14   6    0.09    0.07
   5 -14   6    4.04    0.35
  -5 -14  -6    4.12    0.36
   5  14   6    3.97    0.33
  -6 -14  -6    0.91    0.20
   6  14   6    0.97    0.18
  -7 -14  -6    0.14    0.12
   8 -15  -6   -0.05    0.20
   8  15  -6    0.19    0.18
  -7 -15   6   -0.06    0.09
   7  15  -6    0.18    0.16
  -6 -15   6    0.53    0.14
   6  15  -6    0.43    0.18
   5 -15  -6   -0.10    0.11
  -5 -15   6    0.02    0.09
   5  15  -6    0.01    0.11
  -4 -15   6    2.00    0.24
   4 -15  -6    1.77    0.24
   4  15  -6    1.83    0.26
   3 -15  -6    2.50    0.28
  -3 -15   6    3.22    0.30
   3  15  -6    2.93    0.31
  -2 -15   6    0.10    0.10
   2 -15  -6   -0.01    0.11
  -2  15   6    0.10    0.07
   2  15  -6   -0.11    0.10
   1 -15  -6   12.31    0.64
  -1 -15   6   12.62    0.64
   1  15  -6   13.63    0.67
  -1  15   6   12.13    0.60
   0 -15   6    0.19    0.13
   0 -15  -6    0.16    0.11
   0  15   6    0.16    0.09
   0  15  -6    0.12    0.11
  -1 -15  -6    0.21    0.14
   1 -15   6    0.04    0.11
  -1  15  -6   -0.14    0.09
   1  15   6   -0.02    0.06
  -2 -15  -6    4.72    0.40
   2 -15   6    5.55    0.42
   2  15   6    5.93    0.40
  -2  15  -6    5.49    0.43
  -3 -15  -6    1.30    0.24
   3 -15   6    1.19    0.23
   3  15   6    0.94    0.18
  -4 -15  -6    3.42    0.34
   4 -15   6    4.26    0.37
   4  15   6    3.43    0.31
  -5 -15  -6    2.89    0.32
   5 -15   6    3.28    0.33
   5  15   6    2.74    0.27
  -6 -15  -6    0.24    0.12
   6  15   6    0.17    0.08
  -7 -16   6    0.21    0.12
   7  16  -6    0.28    0.18
  -6 -16   6    0.33    0.12
   6  16  -6    0.46    0.21
   5 -16  -6    1.29    0.25
  -5 -16   6    1.02    0.21
   5  16  -6    1.21    0.27
  -4 -16   6    1.24    0.19
   4 -16  -6    1.58    0.28
   4  16  -6    0.89    0.23
  -3 -16   6    6.16    0.43
   3 -16  -6    5.51    0.42
   3  16  -6    6.31    0.48
  -2 -16   6   -0.01    0.09
   2 -16  -6    0.05    0.12
   2  16  -6    0.01    0.11
  -2  16   6    0.01    0.08
   1 -16  -6    0.08    0.12
  -1 -16   6    0.08    0.11
  -1  16   6    0.07    0.07
   1  16  -6    0.13    0.12
   0 -16  -6    0.07    0.12
   0 -16   6    0.14    0.13
   0  16  -6    0.03    0.12
   0  16   6   -0.05    0.07
   1 -16   6    6.11    0.44
  -1 -16  -6    4.97    0.43
   1  16   6    6.06    0.41
  -1  16  -6    6.21    0.46
   2 -16   6    0.75    0.19
  -2 -16  -6    0.70    0.19
   2  16   6    0.85    0.18
  -2  16  -6    0.67    0.20
   3 -16   6    6.05    0.45
  -3 -16  -6    6.22    0.47
   3  16   6    5.42    0.40
   4 -16   6    1.41    0.27
  -4 -16  -6    1.79    0.25
   4  16   6    1.21    0.18
   5 -16   6    0.98    0.24
  -5 -16  -6    0.65    0.18
   5  16   6    0.52    0.14
  -6 -17   6    0.79    0.18
   6  17  -6    0.94    0.27
  -5 -17   6   -0.08    0.08
   5 -17  -6    0.07    0.14
   5  17  -6   -0.22    0.09
  -4 -17   6    0.12    0.11
   4 -17  -6    0.22    0.15
   4  17  -6    0.32    0.16
   3 -17  -6    1.15    0.26
  -3 -17   6    1.46    0.21
   3  17  -6    2.00    0.28
  -2 -17   6    1.10    0.23
   2 -17  -6    1.20    0.25
  -2  17   6    0.76    0.19
   2  17  -6    0.95    0.23
   1 -17  -6    0.11    0.13
  -1 -17   6    0.28    0.16
   1  17  -6    0.34    0.16
  -1  17   6    0.26    0.11
   0 -17  -6    1.90    0.29
   0 -17   6    1.68    0.29
   0  17  -6    1.44    0.27
   0  17   6    2.07    0.25
   1 -17   6    0.06    0.12
  -1 -17  -6   -0.09    0.13
   1  17   6    0.13    0.09
  -1  17  -6    0.15    0.13
   2 -17   6   -0.15    0.12
  -2 -17  -6    0.22    0.12
   2  17   6   -0.22    0.08
  -2  17  -6    0.18    0.14
  -3 -17  -6    0.84    0.20
   3 -17   6    0.92    0.23
   3  17   6    0.88    0.19
  -4 -17  -6    4.02    0.38
   4 -17   6    4.48    0.41
   4  17   6    4.65    0.38
  -5 -18   6    0.23    0.14
   5  18  -6    0.11    0.16
   4 -18  -6    0.08    0.15
  -4 -18   6    0.09    0.09
   4  18  -6    0.07    0.15
  -3 -18   6    1.08    0.23
   3 -18  -6    1.21    0.27
   3  18  -6    1.48    0.29
   2 -18  -6   -0.12    0.13
  -2 -18   6   -0.10    0.07
  -2  18   6    0.06    0.08
   2  18  -6   -0.16    0.11
   1 -18  -6    1.06    0.25
  -1 -18   6    0.56    0.21
   1  18  -6    1.10    0.25
  -1  18   6    0.89    0.17
   0 -18   6    0.48    0.19
   0 -18  -6    0.55    0.19
   0  18   6    0.81    0.19
   0  18  -6    0.73    0.22
  -1 -18  -6    0.61    0.23
   1 -18   6    0.60    0.20
   1  18   6    0.67    0.15
  -1  18  -6    0.86    0.23
   2 -18   6    4.11    0.40
  -2 -18  -6    3.45    0.36
  -2  18  -6    4.38    0.42
   2  18   6    3.36    0.32
   3 -18   6    0.27    0.17
  -3 -18  -6    0.19    0.14
   3  18   6    0.19    0.10
   3 -19  -6    0.60    0.23
  -3 -19   6    0.53    0.19
   3  19  -6    0.30    0.17
  -2 -19   6    0.15    0.13
   2 -19  -6   -0.02    0.16
   2  19  -6   -0.02    0.13
  -2  19   6   -0.06    0.09
   1 -19  -6    1.41    0.31
  -1 -19   6    1.63    0.31
  -1  19   6    1.75    0.22
   1  19  -6    1.18    0.28
   0 -19  -6    0.74    0.24
   0 -19   6    0.71    0.23
   0  19   6    0.75    0.20
   0  19  -6    0.55    0.20
   1 -19   6    0.50    0.20
  -1 -19  -6    0.72    0.24
  -1  19  -6    0.56    0.22
   1  19   6    0.39    0.13
  12   0  -7   -0.09    0.13
  11   0  -7    0.28    0.18
  10   0  -7    0.02    0.11
   9   0  -7    1.38    0.25
   8   0  -7   -0.08    0.09
   7   0  -7    4.35    0.32
   6   0  -7   -0.06    0.05
  -6   0   7    0.09    0.03
  -5   0   7    5.79    0.25
   5   0  -7    5.78    0.31
   4   0  -7    0.02    0.05
  -4   0   7   -0.01    0.03
   3   0  -7   12.57    0.40
  -3   0   7   12.37    0.42
   2   0  -7    0.04    0.06
  -2   0   7   -0.03    0.02
   2   0  -7    0.01    0.03
   1   0  -7  155.71    3.38
  -1   0   7  159.62    3.26
   0   0  -7   -0.01    0.04
   0   0   7    0.10    0.06
   1   0   7   38.01    1.00
  -1   0  -7   38.68    1.04
   2   0   7    0.01    0.04
   2   0   7   -0.01    0.02
  -2   0  -7   -0.02    0.04
  -3   0  -7    0.28    0.10
   3   0   7    0.38    0.05
   3   0   7    0.23    0.09
   4   0   7   -0.02    0.06
   4   0   7    0.05    0.04
  -4   0  -7   -0.01    0.05
   5   0   7    0.20    0.07
   5   0   7    0.24    0.10
  -5   0  -7    0.13    0.09
  -6   0  -7    0.06    0.08
   6   0   7    0.17    0.07
   6   0   7   -0.07    0.06
  -7   0  -7    0.51    0.16
   7   0   7    0.57    0.12
  -8   0  -7   -0.10    0.06
  -9   0  -7   -0.02    0.08
 -10   0  -7    0.06    0.12
  12  -1  -7    1.16    0.30
  12   1  -7    1.05    0.30
  11  -1  -7    0.63    0.23
  11   1  -7    0.58    0.21
  10  -1  -7    3.16    0.35
  10   1  -7    3.45    0.35
   9  -1  -7    5.38    0.42
   9   1  -7    4.84    0.39
   8  -1  -7    7.89    0.48
   8   1  -7    7.68    0.47
   7  -1  -7    5.23    0.35
   7   1  -7    5.04    0.35
  -6  -1   7    5.16    0.23
   6  -1  -7    4.71    0.31
   6   1  -7    4.95    0.32
  -6   1   7    5.52    0.23
   5  -1  -7    1.44    0.15
  -5  -1   7    1.60    0.13
  -5   1   7    1.35    0.11
   5   1  -7    1.35    0.15
  -4  -1   7   39.63    0.98
   4  -1  -7   39.02    1.02
   4   1  -7   41.54    1.04
  -4   1   7   39.76    0.97
   3  -1  -7    2.03    0.14
  -3  -1   7    2.06    0.15
   3   1  -7    1.84    0.14
  -3   1   7    2.01    0.15
  -2  -1   7   43.52    1.10
   2  -1  -7   45.72    1.20
   2  -1  -7   46.24    1.02
   2   1  -7   48.38    1.04
  -2   1   7   43.45    1.10
   2   1  -7   44.86    1.18
   1  -1  -7   21.87    0.69
  -1  -1   7   22.93    0.67
  -1   1   7   21.83    0.65
   1   1  -7   21.70    0.68
   1   1  -7   23.78    0.52
   0  -1  -7   18.74    0.61
   0  -1   7   18.84    0.59
   0   1   7   18.72    0.59
   0   1  -7   17.80    0.60
   1  -1   7    0.99    0.13
  -1  -1  -7    0.80    0.12
  -1   1  -7    1.07    0.13
   1   1   7    1.14    0.13
  -2  -1  -7    4.22    0.27
   2  -1   7    4.47    0.17
   2  -1   7    4.18    0.25
   2   1   7    4.41    0.16
  -2   1  -7    4.58    0.28
   2   1   7    4.58    0.26
   3  -1   7   20.21    0.56
   3  -1   7   20.12    0.65
  -3  -1  -7   19.34    0.69
   3   1   7   21.50    0.56
  -3   1  -7   20.98    0.71
   3   1   7   20.34    0.66
   4  -1   7   10.68    0.38
   4  -1   7    9.86    0.43
  -4  -1  -7    9.47    0.47
   4   1   7    9.25    0.42
   4   1   7   10.26    0.37
   5  -1   7   20.06    0.67
   5  -1   7   20.87    0.66
  -5  -1  -7   20.77    0.78
   5   1   7   20.62    0.65
   5   1   7   20.29    0.68
  -5   1  -7   19.63    0.76
   6  -1   7   18.60    0.65
  -6  -1  -7   17.63    0.74
   6  -1   7   17.01    0.62
   6   1   7   17.58    0.63
  -6   1  -7   16.45    0.72
   6   1   7   18.07    0.64
  -7  -1  -7    0.46    0.14
   7  -1   7    1.13    0.15
  -7   1  -7    0.46    0.14
   7   1   7    0.78    0.12
  -8  -1  -7    1.02    0.22
  -8   1  -7    0.85    0.21
  -9  -1  -7    0.25    0.13
  -9   1  -7    0.08    0.11
 -10  -1  -7    1.63    0.31
 -10   1  -7    2.38    0.31
  12  -2  -7    0.19    0.18
  12   2  -7    0.28    0.19
  11  -2  -7    0.59    0.23
  11   2  -7    0.60    0.22
  10  -2  -7    0.22    0.14
  10   2  -7    0.26    0.17
   9  -2  -7    0.15    0.12
   9   2  -7    0.01    0.10
   8  -2  -7    4.16    0.34
   8   2  -7    3.64    0.33
   7  -2  -7    0.81    0.18
   7   2  -7    0.75    0.18
  -6  -2   7    0.66    0.08
   6  -2  -7    0.35    0.12
   6   2  -7    0.49    0.13
  -6   2   7    0.72    0.08
  -5  -2   7    2.55    0.17
   5  -2  -7    2.49    0.20
   5   2  -7    2.75    0.22
  -5   2   7    2.68    0.16
  -4  -2   7   -0.02    0.03
   4  -2  -7   -0.03    0.04
   4   2  -7   -0.04    0.04
  -4   2   7    0.02    0.04
   3  -2  -7    0.10    0.05
  -3  -2   7    0.23    0.06
  -3   2   7    0.16    0.06
   3   2  -7    0.15    0.06
  -2  -2   7   58.90    1.41
   2  -2  -7   62.22    1.33
   2  -2  -7   60.97    1.51
  -2   2   7   60.27    1.40
   2   2  -7   61.23    1.49
   2   2  -7   60.99    1.35
  -1  -2   7    0.00    0.03
   1  -2  -7    0.03    0.02
   1  -2  -7    0.06    0.06
   1   2  -7    0.00    0.03
  -1   2   7    0.00    0.03
   1   2  -7    0.09    0.05
   0  -2  -7   47.85    1.25
   0  -2   7   49.73    1.22
   0   2   7   51.43    1.23
   0   2  -7   49.10    1.25
   0   2  -7   51.58    1.07
  -1  -2  -7    2.10    0.18
   1  -2   7    2.18    0.18
   1   2   7    2.08    0.17
  -1   2  -7    2.02    0.17
  -2  -2  -7    2.82    0.22
   2  -2   7    3.02    0.15
   2  -2   7    2.75    0.20
   2   2   7    2.95    0.21
   2   2   7    3.03    0.13
  -2   2  -7    2.44    0.20
   3  -2   7    8.30    0.38
  -3  -2  -7    8.17    0.41
   3  -2   7    8.45    0.31
   3   2   7    8.05    0.38
  -3   2  -7    8.53    0.41
   3   2   7    8.76    0.30
   4  -2   7    2.32    0.21
   4  -2   7    2.71    0.18
  -4  -2  -7    2.60    0.24
   4   2   7    2.67    0.21
   4   2   7    2.76    0.17
  -4   2  -7    2.58    0.23
  -5  -2  -7    0.12    0.07
   5  -2   7    0.13    0.05
   5  -2   7    0.09    0.08
   5   2   7    0.10    0.08
  -5   2  -7    0.03    0.07
   5   2   7    0.04    0.06
   6  -2   7    3.97    0.27
  -6  -2  -7    3.23    0.29
   6  -2   7    3.72    0.26
   6   2   7    3.20    0.23
  -6   2  -7    3.85    0.31
   6   2   7    3.26    0.26
   7  -2   7    2.71    0.23
  -7  -2  -7    2.64    0.28
   7   2   7    3.04    0.24
  -7   2  -7    2.20    0.26
  -8  -2  -7   -0.04    0.07
  -8   2  -7    0.08    0.07
  -9  -2  -7    1.20    0.24
  -9   2  -7    0.98    0.20
 -10  -2  -7    5.64    0.49
 -10   2  -7    4.79    0.42
  12  -3  -7    0.66    0.24
  12   3  -7    0.63    0.24
  11  -3  -7    4.47    0.45
  11   3  -7    3.24    0.38
  10  -3  -7    0.19    0.14
  10   3  -7   -0.03    0.13
   9  -3  -7    0.03    0.11
   9   3  -7    0.04    0.10
   8  -3  -7    1.01    0.21
   8   3  -7    1.28    0.23
   7  -3  -7    2.13    0.24
   7   3  -7    2.04    0.24
   6  -3  -7   12.35    0.54
  -6  -3   7   13.33    0.44
  -6   3   7   12.75    0.41
   6   3  -7   13.07    0.55
   5  -3  -7   10.32    0.44
  -5  -3   7   10.64    0.39
   5   3  -7    9.85    0.44
  -5   3   7   10.15    0.36
   4  -3  -7    0.25    0.08
  -4  -3   7    0.33    0.08
  -4   3   7    0.26    0.06
   4   3  -7    0.14    0.07
  -3  -3   7    1.06    0.12
   3  -3  -7    1.07    0.12
   3   3  -7    1.20    0.12
  -3   3   7    1.02    0.10
   2  -3  -7   22.24    0.71
   2  -3  -7   22.07    0.57
  -2  -3   7   21.66    0.65
   2   3  -7   21.59    0.68
   2   3  -7   21.84    0.59
  -2   3   7   20.63    0.63
   1  -3  -7   20.58    0.68
  -1  -3   7   21.46    0.66
   1   3  -7   22.53    0.56
   1   3  -7   22.86    0.68
  -1   3   7   21.69    0.65
   0  -3  -7    8.59    0.38
   0  -3   7    9.95    0.40
   0   3   7    9.07    0.38
   0   3  -7    9.53    0.29
   0   3  -7    9.52    0.39
   1  -3   7   13.42    0.49
  -1  -3  -7   12.23    0.48
   1   3   7   12.74    0.47
   1   3   7   13.04    0.33
  -1   3  -7   12.61    0.48
  -2  -3  -7    3.11    0.23
   2  -3   7    3.52    0.23
   2   3   7    3.41    0.23
   2   3   7    3.48    0.15
  -2   3  -7    3.28    0.23
   3  -3   7    3.67    0.25
  -3  -3  -7    3.10    0.25
   3  -3   7    3.90    0.20
  -3   3  -7    3.58    0.25
   3   3   7    4.06    0.19
   3   3   7    3.62    0.24
  -4  -3  -7   34.13    1.07
   4  -3   7   37.60    0.98
   4  -3   7   36.18    1.00
   4   3   7   36.82    0.94
  -4   3  -7   35.73    1.08
   4   3   7   35.71    1.01
  -5  -3  -7    1.83    0.22
   5  -3   7    1.92    0.19
   5  -3   7    2.30    0.19
   5   3   7    2.13    0.17
  -5   3  -7    1.89    0.21
   5   3   7    2.28    0.21
   6  -3   7    5.70    0.33
   6  -3   7    5.49    0.33
  -6  -3  -7    4.87    0.36
   6   3   7    5.70    0.32
   6   3   7    5.30    0.33
  -6   3  -7    4.56    0.35
   7  -3   7    0.04    0.06
  -7  -3  -7    0.08    0.09
  -7   3  -7   -0.03    0.07
  -8  -3  -7    1.38    0.25
  -8   3  -7    1.30    0.20
  -9  -3  -7    1.34    0.26
  -9   3  -7    0.76    0.19
 -10  -3  -7    0.17    0.14
 -10   3  -7    0.14    0.11
  12  -4  -7    0.17    0.18
  12   4  -7   -0.07    0.16
  11  -4  -7    0.64    0.23
  11   4  -7    0.39    0.21
  10  -4  -7    1.09    0.25
  10   4  -7    0.70    0.21
   9  -4  -7    0.19    0.15
   9   4  -7    0.17    0.14
   8  -4  -7    3.02    0.30
   8   4  -7    3.18    0.31
   7  -4  -7   56.64    1.57
   7   4  -7   55.75    1.56
  -6  -4   7   -0.04    0.04
   6  -4  -7    0.02    0.07
   6   4  -7   -0.04    0.07
  -6   4   7    0.01    0.04
   5  -4  -7   20.39    0.70
  -5  -4   7   21.43    0.64
   5   4  -7   20.63    0.71
  -4  -4   7    1.93    0.15
   4  -4  -7    1.92    0.17
   4   4  -7    1.83    0.17
  -4   4   7    1.93    0.15
   3  -4  -7    0.89    0.11
  -3  -4   7    0.72    0.09
  -3   4   7    0.61    0.09
   3   4  -7    0.66    0.10
   2  -4  -7   10.43    0.45
  -2  -4   7   10.51    0.41
  -2   4   7   10.55    0.40
   2   4  -7   10.62    0.42
   2   4  -7   10.71    0.37
   1  -4  -7   -0.01    0.05
  -1  -4   7    0.12    0.05
   1   4  -7    0.07    0.05
  -1   4   7    0.05    0.05
   1   4  -7    0.11    0.04
   0  -4   7   15.32    0.54
   0  -4  -7   14.33    0.53
   0   4  -7   14.99    0.44
   0   4   7   14.41    0.51
   0   4   7   15.42    0.40
   0   4  -7   15.03    0.52
  -1  -4  -7   17.23    0.60
   1  -4   7   17.81    0.60
   1   4   7   18.05    0.46
   1   4   7   17.19    0.59
  -1   4  -7   17.09    0.58
  -2  -4  -7    0.47    0.11
   2  -4   7    0.24    0.08
   2   4   7    0.45    0.06
   2   4   7    0.53    0.11
   3  -4   7    0.04    0.06
  -3  -4  -7    0.00    0.07
   3  -4   7    0.10    0.05
   3   4   7    0.01    0.03
   3   4   7    0.21    0.08
  -3   4  -7   -0.01    0.04
  -4  -4  -7    4.62    0.32
   4  -4   7    5.48    0.32
   4  -4   7    5.57    0.29
  -4   4  -7    5.20    0.34
   4   4   7    5.23    0.26
   4   4   7    4.88    0.31
  -5  -4  -7    5.66    0.37
   5  -4   7    6.45    0.34
   5  -4   7    5.98    0.34
   5   4   7    6.15    0.36
   5   4   7    6.36    0.32
  -5   4  -7    6.36    0.39
  -6  -4  -7    5.40    0.39
   6  -4   7    6.19    0.35
   6  -4   7    5.85    0.35
  -6   4  -7    6.56    0.42
   6   4   7    6.60    0.37
   6   4   7    6.29    0.34
   7  -4   7    1.11    0.16
  -7  -4  -7    1.12    0.22
  -7   4  -7    0.71    0.17
  -8  -4  -7    0.51    0.16
  -8   4  -7    0.31    0.11
  -9  -4  -7    4.02    0.38
  -9   4  -7    3.81    0.37
 -10  -4  -7    0.73    0.22
 -10   4  -7    0.43    0.16
  11  -5  -7    0.13    0.16
  11   5  -7   -0.05    0.12
  10  -5  -7    0.10    0.15
  10   5  -7    0.06    0.12
   9  -5  -7    1.07    0.23
   9   5  -7    1.00    0.23
   8  -5  -7    1.95    0.26
   8   5  -7    1.55    0.24
  -7  -5   7    0.14    0.05
   7  -5  -7    0.15    0.11
   7   5  -7    0.12    0.10
  -6  -5   7   11.52    0.43
   6  -5  -7   11.21    0.53
   6   5  -7   11.42    0.53
  -6   5   7   11.48    0.40
   5  -5  -7    1.33    0.17
  -5  -5   7    1.20    0.13
   5   5  -7    1.19    0.16
  -5   5   7    1.52    0.13
  -4  -5   7    1.25    0.13
   4  -5  -7    1.45    0.16
  -4   5   7    1.14    0.11
   4   5  -7    1.07    0.14
  -3  -5   7    5.38    0.28
  -3   5   7    5.85    0.28
   3   5  -7    5.66    0.29
  -2  -5   7    2.37    0.19
   2  -5  -7    2.52    0.21
   2   5  -7    2.69    0.18
   2   5  -7    2.62    0.19
  -2   5   7    2.32    0.17
  -1  -5   7   12.37    0.47
   1  -5  -7   12.50    0.48
  -1   5   7   12.24    0.46
   1   5  -7   12.84    0.42
   1   5  -7   12.25    0.45
   0  -5  -7    0.04    0.06
   0  -5   7    0.07    0.06
   0   5  -7    0.09    0.05
   0   5  -7   -0.04    0.03
   0   5   7    0.13    0.03
   0   5   7    0.07    0.05
  -1  -5  -7    0.29    0.09
   1  -5   7    0.14    0.08
  -1   5  -7    0.19    0.06
   1   5   7    0.22    0.08
   1   5   7    0.23    0.04
  -1   5  -7    0.14    0.06
   2  -5   7    0.69    0.13
  -2  -5  -7    0.87    0.13
  -2   5  -7    0.77    0.12
   2   5   7    1.03    0.09
   2   5   7    0.89    0.13
   3  -5   7    1.41    0.16
  -3  -5  -7    1.39    0.17
   3   5   7    1.66    0.13
  -3   5  -7    1.18    0.15
   3   5   7    1.13    0.16
   4  -5   7   67.88    1.65
  -4  -5  -7   66.99    1.73
   4  -5   7   71.45    1.66
  -4   5  -7   63.96    1.72
   4   5   7   68.36    1.60
   4   5   7   66.73    1.66
  -5  -5  -7   31.91    1.05
   5  -5   7   33.50    0.99
   5  -5   7   31.59    0.96
  -5   5  -7   31.86    1.05
   5   5   7   33.27    0.95
   5   5   7   33.80    0.99
   6  -5   7   10.40    0.49
   6  -5   7    9.57    0.45
  -6  -5  -7    8.77    0.50
   6   5   7    9.45    0.47
   6   5   7   10.12    0.46
  -6   5  -7    8.74    0.50
   7  -5   7    0.31    0.11
  -7  -5  -7    0.37    0.13
  -7   5  -7    0.19    0.10
   8  -5   7    0.28    0.10
  -8  -5  -7    0.22    0.11
  -8   5  -7    0.55    0.17
  -9  -5  -7    0.18    0.14
  -9   5  -7    0.31    0.13
  11  -6  -7    1.74    0.34
  11   6  -7    1.40    0.32
  10  -6  -7    0.81    0.23
  10   6  -7    0.94    0.26
   9  -6  -7    1.08    0.24
   9   6  -7    0.79    0.21
   8  -6  -7   27.81    1.03
   8   6  -7   28.88    1.05
   7  -6  -7    0.43    0.15
  -7  -6   7    0.33    0.09
   7   6  -7    0.15    0.12
  -6  -6   7    3.73    0.23
   6  -6  -7    3.41    0.29
   6   6  -7    3.37    0.28
  -6   6   7    3.69    0.20
   5  -6  -7    3.66    0.28
  -5  -6   7    3.80    0.24
  -5   6   7    3.63    0.22
   5   6  -7    3.31    0.27
  -4  -6   7    2.17    0.18
   4  -6  -7    1.95    0.20
  -4   6   7    2.02    0.16
   4   6  -7    1.83    0.19
  -3  -6   7    3.50    0.23
   3   6  -7    2.83    0.21
   3   6  -7    3.30    0.23
  -3   6   7    3.21    0.21
  -2  -6   7    6.97    0.34
   2  -6  -7    6.74    0.35
  -2   6   7    7.07    0.33
   2   6  -7    6.92    0.32
   2   6  -7    7.04    0.33
   1  -6  -7    0.43    0.10
  -1  -6   7    0.53    0.10
   1   6  -7    0.35    0.08
  -1   6   7    0.33    0.08
   1   6  -7    0.32    0.08
   0  -6   7   24.97    0.78
   0  -6  -7   24.13    0.75
   0   6  -7   24.81    0.70
   0   6  -7   25.15    0.74
   0   6   7   25.51    0.66
   1  -6   7   11.72    0.49
  -1  -6  -7   12.47    0.49
   1   6   7   12.96    0.40
  -1   6  -7   12.03    0.47
   1   6   7   12.53    0.50
  -1   6  -7   11.96    0.43
   2  -6   7    0.33    0.10
  -2  -6  -7    0.42    0.11
   2   6   7    0.56    0.07
  -2   6  -7    0.42    0.10
   2   6   7    0.46    0.12
   3  -6   7    1.36    0.17
  -3  -6  -7    1.19    0.16
   3   6   7    1.60    0.13
   3   6   7    1.20    0.16
  -3   6  -7    1.47    0.16
   4  -6   7    3.44    0.26
  -4  -6  -7    3.32    0.27
   4   6   7    3.25    0.27
   4   6   7    3.55    0.22
  -4   6  -7    3.03    0.25
   5  -6   7    6.31    0.36
   5  -6   7    6.33    0.36
  -5  -6  -7    5.80    0.38
  -5   6  -7    6.03    0.38
   5   6   7    5.98    0.32
   5   6   7    5.94    0.37
   6  -6   7    0.76    0.16
   6  -6   7    1.15    0.16
  -6  -6  -7    1.43    0.20
   6   6   7    1.05    0.13
   6   6   7    1.05    0.19
  -6   6  -7    0.88    0.18
  -7  -6  -7    0.33    0.13
   7  -6   7    0.38    0.11
   7   6   7    0.48    0.14
  -7   6  -7    0.45    0.13
   8  -6   7    0.04    0.08
  -8  -6  -7    0.11    0.09
  -8   6  -7    0.11    0.08
  -9  -6  -7    0.55    0.18
  -9   6  -7    0.63    0.17
  11  -7  -7    0.16    0.19
  11   7  -7    0.22    0.19
  10  -7  -7    4.01    0.41
  10   7  -7    3.86    0.40
   9  -7  -7    7.29    0.53
   9   7  -7    7.54    0.53
   8  -7  -7    4.90    0.40
   8   7  -7    5.46    0.42
  -7  -7   7    0.00    0.06
   7  -7  -7    0.01    0.11
   7   7  -7    0.04    0.10
  -6  -7   7    0.57    0.11
   6  -7  -7    0.85    0.19
  -6   7   7    0.59    0.08
   6   7  -7    0.61    0.16
  -5  -7   7    5.62    0.31
   5  -7  -7    5.80    0.37
   5   7  -7    5.78    0.36
  -5   7   7    6.51    0.31
  -4  -7   7   13.69    0.52
   4   7  -7   12.73    0.54
  -4   7   7   13.59    0.49
  -3  -7   7    0.80    0.11
  -3   7   7    0.68    0.12
   3   7  -7    0.47    0.11
   3   7  -7    0.76    0.14
  -2  -7   7   10.25    0.44
   2  -7  -7   10.55    0.46
   2   7  -7   10.63    0.43
  -2   7   7   10.60    0.43
   2   7  -7   10.79    0.42
  -1  -7   7    0.10    0.06
   1  -7  -7    0.06    0.07
  -1   7   7    0.14    0.06
   1   7  -7    0.12    0.06
  -1   7   7    0.07    0.05
   1   7  -7    0.08    0.06
   0  -7  -7   13.47    0.51
   0  -7   7   13.53    0.53
   0   7   7   12.67    0.52
   0   7  -7   13.97    0.49
   0   7  -7   14.14    0.49
   0   7   7   14.08    0.45
  -1  -7  -7    0.84    0.13
   1  -7   7    1.00    0.15
  -1   7  -7    0.94    0.12
   1   7   7    0.59    0.13
   1   7   7    1.23    0.11
  -1   7  -7    0.93    0.12
   2  -7   7   19.81    0.69
  -2  -7  -7   20.46    0.69
  -2   7  -7   20.16    0.67
   2   7   7   20.25    0.61
   2   7   7   19.71    0.70
  -3  -7  -7    0.94    0.15
   3  -7   7    0.85    0.16
  -3   7  -7    0.77    0.14
   3   7   7    1.31    0.13
   3   7   7    1.18    0.17
  -4  -7  -7    0.07    0.08
   4  -7   7    0.10    0.09
   4   7   7   -0.05    0.08
  -4   7  -7    0.00    0.06
   4   7   7    0.16    0.07
   5  -7   7    1.23    0.18
  -5  -7  -7    1.64    0.21
   5  -7   7    1.40    0.18
   5   7   7    1.10    0.19
  -5   7  -7    1.22    0.17
   5   7   7    1.02    0.13
  -6  -7  -7    0.81    0.19
   6  -7   7    1.15    0.16
   6  -7   7    0.82    0.16
   6   7   7    0.83    0.18
  -6   7  -7    0.55    0.15
   6   7   7    0.96    0.14
   7  -7   7    0.10    0.09
  -7  -7  -7   -0.11    0.07
   7   7   7    0.06    0.10
  -7   7  -7    0.07    0.08
  -8  -7  -7    1.41    0.25
   8  -7   7    1.87    0.24
  -8   7  -7    1.35    0.20
  -9  -7  -7    2.16    0.29
  -9   7  -7    2.03    0.27
  11  -8  -7    0.22    0.20
  11   8  -7    0.35    0.19
  10  -8  -7    0.35    0.18
  10   8  -7    0.01    0.12
   9  -8  -7   13.35    0.73
   9   8  -7   13.81    0.74
   8  -8  -7    0.90    0.22
   8   8  -7    0.87    0.22
  -7  -8   7    6.39    0.34
   7  -8  -7    5.32    0.40
   7   8  -7    6.32    0.44
   6  -8  -7    0.35    0.14
  -6  -8   7    0.55    0.12
  -6   8   7    0.62    0.09
   6   8  -7    0.47    0.14
  -5  -8   7    1.13    0.14
  -5   8   7    1.84    0.16
   5   8  -7    1.31    0.18
  -4  -8   7   43.92    1.19
   4   8  -7   44.58    1.26
  -4   8   7   46.00    1.17
  -3  -8   7   10.37    0.45
   3   8  -7    9.45    0.44
   3   8  -7    9.43    0.40
  -3   8   7   10.06    0.42
   2  -8  -7   -0.01    0.07
  -2  -8   7    0.01    0.04
  -2   8   7   -0.01    0.04
   2   8  -7    0.08    0.06
   2   8  -7    0.06    0.06
   1  -8  -7    0.16    0.08
  -1  -8   7    0.06    0.06
  -1   8   7    0.13    0.06
   1   8  -7    0.24    0.07
  -1   8   7    0.18    0.05
   1   8  -7    0.13    0.07
   0  -8  -7    3.42    0.23
   0  -8   7    2.58    0.24
   0   8   7    3.86    0.22
   0   8  -7    3.16    0.22
   0   8   7    3.28    0.24
   0   8  -7    3.15    0.20
  -1  -8  -7    2.00    0.18
   1  -8   7    2.17    0.21
   1   8   7    2.12    0.16
  -1   8  -7    1.96    0.18
  -1   8  -7    1.74    0.16
   1   8   7    2.13    0.21
  -2  -8  -7    0.04    0.07
   2  -8   7    0.16    0.09
   2   8   7    0.13    0.06
  -2   8  -7    0.07    0.06
   2   8   7    0.09    0.08
   3  -8   7   18.72    0.70
  -3  -8  -7   20.01    0.70
  -3   8  -7   20.24    0.70
   3   8   7   19.70    0.73
   3   8   7   20.31    0.66
  -4  -8  -7    3.02    0.26
   4  -8   7    2.53    0.24
  -4   8  -7    2.86    0.24
   4   8   7    2.86    0.21
   4   8   7    2.79    0.26
   5  -8   7    0.85    0.18
  -5  -8  -7    0.97    0.18
   5   8   7    1.00    0.13
  -5   8  -7    0.82    0.16
   5   8   7    0.77    0.18
  -6  -8  -7    0.25    0.10
   6  -8   7    0.14    0.09
   6  -8   7    0.10    0.09
  -6   8  -7   -0.03    0.06
   6   8   7   -0.02    0.09
   6   8   7   -0.06    0.06
   7  -8   7   -0.10    0.07
  -7  -8  -7    0.13    0.09
  -7   8  -7    0.03    0.07
   7   8   7   -0.02    0.10
  -8  -8  -7    1.21    0.23
   8  -8   7    1.34    0.25
  -8   8  -7    1.22    0.19
  -9  -8  -7    0.27    0.15
  10  -9  -7    0.26    0.18
  10   9  -7   -0.03    0.13
   9  -9  -7    0.60    0.20
   9   9  -7    0.37    0.17
   8  -9  -7    0.19    0.14
   8   9  -7    0.28    0.15
   7  -9  -7    2.90    0.31
  -7  -9   7    2.67    0.22
   7   9  -7    2.19    0.28
   6  -9  -7   10.25    0.56
  -6  -9   7   10.14    0.46
   6   9  -7   10.47    0.56
  -5  -9   7    2.81    0.23
  -5   9   7    2.75    0.21
   5   9  -7    2.35    0.26
  -4  -9   7    9.47    0.44
   4   9  -7    9.64    0.42
  -4   9   7    9.14    0.41
   4   9  -7    9.02    0.47
  -3  -9   7    8.07    0.41
   3   9  -7    7.70    0.41
  -3   9   7    7.61    0.38
   3   9  -7    8.23    0.36
   2  -9  -7    2.88    0.24
  -2  -9   7    3.54    0.26
   2   9  -7    3.14    0.25
   2   9  -7    3.28    0.21
  -2   9   7    2.93    0.23
   1  -9  -7    2.36    0.20
  -1  -9   7    2.47    0.22
   1   9  -7    2.26    0.20
  -1   9   7    2.36    0.18
  -1   9   7    2.23    0.20
   1   9  -7    2.56    0.18
   0  -9  -7    4.96    0.29
   0  -9   7    5.59    0.34
   0   9  -7    4.68    0.29
   0   9   7    5.31    0.32
   0   9  -7    5.50    0.28
   0   9   7    5.55    0.29
   1  -9   7    0.15    0.10
  -1  -9  -7    0.12    0.07
   1   9   7    0.12    0.05
  -1   9  -7    0.15    0.07
   1   9   7    0.03    0.09
  -1   9  -7    0.20    0.09
   2  -9   7   -0.04    0.07
  -2  -9  -7    0.09    0.08
  -2   9  -7    0.05    0.08
  -2   9  -7    0.11    0.06
   2   9   7    0.04    0.05
   2   9   7    0.03    0.07
   3  -9   7    1.58    0.20
  -3  -9  -7    1.88    0.20
  -3   9  -7    1.93    0.19
   3   9   7    1.81    0.22
   3   9   7    2.17    0.18
  -4  -9  -7    0.03    0.08
   4  -9   7    0.06    0.09
   4   9   7    0.04    0.10
  -4   9  -7    0.06    0.06
   4   9   7    0.14    0.07
   5  -9   7    0.93    0.19
  -5  -9  -7    1.18    0.17
   5   9   7    1.04    0.20
   5   9   7    1.08    0.14
  -5   9  -7    0.84    0.16
   6  -9   7    0.12    0.10
  -6  -9  -7   -0.02    0.08
   6   9   7    0.28    0.11
  -6   9  -7    0.03    0.07
  -7  -9  -7    1.11    0.22
   7  -9   7    1.10    0.21
   7   9   7    1.51    0.21
  -7   9  -7    1.07    0.21
  -8  -9  -7    0.24    0.13
   8  -9   7    0.09    0.12
  -8   9  -7    0.03    0.09
  -9  -9  -7    0.91    0.22
  10 -10  -7    0.20    0.20
  10  10  -7    0.26    0.16
   9 -10  -7   -0.16    0.14
   9  10  -7   -0.02    0.12
   8 -10  -7    0.21    0.15
   8  10  -7    0.35    0.16
  -7 -10   7    0.07    0.07
   7 -10  -7    0.07    0.13
   7  10  -7    0.09    0.11
  -6 -10   7    0.04    0.06
   6  10  -7   -0.04    0.10
  -5 -10   7    3.74    0.28
   5 -10  -7    3.90    0.31
  -5  10   7    4.50    0.28
   5  10  -7    4.28    0.33
  -4 -10   7   38.28    1.13
  -4  10   7   40.34    1.10
   4  10  -7   37.67    1.18
  -3 -10   7    1.09    0.16
   3  10  -7    1.13    0.18
  -3  10   7    1.34    0.16
   2 -10  -7   17.22    0.61
  -2 -10   7   15.34    0.63
  -2  10   7   16.65    0.63
   2  10  -7   16.77    0.65
   2  10  -7   17.47    0.54
   1 -10  -7    1.92    0.19
  -1 -10   7    1.80    0.20
   1  10  -7    2.10    0.16
  -1  10   7    1.97    0.17
  -1  10   7    1.99    0.20
   1  10  -7    1.99    0.20
   0 -10  -7    4.57    0.27
   0 -10   7    2.86    0.26
   0  10  -7    3.24    0.25
   0  10   7    3.26    0.27
   0  10  -7    3.91    0.22
   0  10   7    3.44    0.23
   1 -10   7    0.71    0.17
  -1 -10  -7    0.70    0.14
  -1  10  -7    0.97    0.12
   1  10   7    0.75    0.17
  -1  10  -7    0.86    0.16
   1  10   7    0.95    0.13
  -2 -10  -7   43.81    1.17
   2 -10   7   42.19    1.24
   2  10   7   42.57    1.17
   2  10   7   40.64    1.23
  -2  10  -7   44.55    1.16
  -2  10  -7   42.46    1.23
   3 -10   7    5.93    0.39
  -3 -10  -7    7.28    0.39
   3  10   7    6.80    0.42
  -3  10  -7    7.53    0.38
   3  10   7    7.51    0.38
  -4 -10  -7    1.20    0.18
   4 -10   7    1.08    0.20
  -4  10  -7    1.03    0.14
   4  10   7    1.17    0.14
   4  10   7    1.12    0.21
   5 -10   7    0.50    0.15
  -5 -10  -7    0.71    0.15
   5  10   7    0.25    0.13
   5  10   7    0.53    0.12
  -5  10  -7    0.48    0.11
   6 -10   7    0.12    0.11
  -6 -10  -7   -0.02    0.08
   6  10   7    0.06    0.12
  -6  10  -7    0.11    0.09
   7 -10   7    0.29    0.14
  -7  10  -7    0.55    0.15
   7  10   7    0.36    0.15
   8 -10   7    3.66    0.36
  10 -11  -7   -0.05    0.16
  10  11  -7    0.10    0.17
   9 -11  -7    0.12    0.16
   9  11  -7   -0.02    0.15
   8 -11  -7    3.76    0.39
   8  11  -7    3.62    0.38
   7 -11  -7   -0.03    0.12
  -7 -11   7    0.03    0.08
   7  11  -7    0.09    0.11
  -6 -11   7    3.35    0.27
   6  11  -7    2.85    0.31
  -5 -11   7    0.61    0.15
   5 -11  -7    0.46    0.15
   5  11  -7    0.59    0.17
   4 -11  -7    2.62    0.27
  -4 -11   7    2.31    0.22
  -4  11   7    2.58    0.23
   4  11  -7    2.67    0.28
  -3 -11   7    0.31    0.09
   3 -11  -7    0.24    0.13
  -3  11   7    0.26    0.09
   3  11  -7    0.25    0.13
   2 -11  -7    0.26    0.12
  -2 -11   7    0.39    0.11
  -2  11   7    0.29    0.10
   2  11  -7    0.14    0.10
  -2  11   7    0.38    0.09
   1 -11  -7   -0.03    0.07
  -1 -11   7    0.04    0.06
  -1  11   7    0.00    0.04
  -1  11   7   -0.04    0.06
   1  11  -7    0.01    0.07
   0 -11  -7    8.68    0.39
   0 -11   7    8.15    0.45
   0  11   7    7.53    0.43
   0  11  -7    8.20    0.44
   0  11   7    8.68    0.41
  -1 -11  -7   34.21    0.96
   1 -11   7   33.22    1.05
   1  11   7   32.10    0.97
   1  11   7   32.26    1.05
  -1  11  -7   32.19    1.03
  -2 -11  -7    8.91    0.41
   2 -11   7    8.52    0.47
   2  11   7    8.11    0.41
  -2  11  -7    9.05    0.47
   2  11   7    8.02    0.47
   3 -11   7    0.29    0.12
   3  11   7    0.40    0.10
  -3  11  -7    0.58    0.12
   3  11   7    0.14    0.11
   4 -11   7    0.69    0.17
   4  11   7    0.66    0.18
   4  11   7    0.76    0.15
  -4  11  -7    0.77    0.15
   5 -11   7    3.11    0.30
  -5  11  -7    3.16    0.26
   5  11   7    2.54    0.23
   5  11   7    3.24    0.32
   6  11   7    1.41    0.26
  -6  11  -7    1.07    0.16
   7 -11   7    3.26    0.32
  -7 -11  -7    2.51    0.31
   7  11   7    3.14    0.32
  -7  11  -7    2.88    0.29
   9 -12  -7    0.21    0.21
   9  12  -7    0.38    0.19
   8 -12  -7    3.78    0.41
   8  12  -7    3.93    0.41
   7 -12  -7    1.47    0.30
  -7 -12   7    1.18    0.20
   7  12  -7    1.10    0.24
  -6 -12   7    0.24    0.10
   6  12  -7    0.32    0.14
  -5 -12   7    0.46    0.14
   5 -12  -7    0.69    0.17
   5  12  -7    0.59    0.17
   4 -12  -7   11.69    0.56
  -4 -12   7   11.33    0.55
   4  12  -7   11.28    0.59
   3 -12  -7    0.03    0.12
  -3 -12   7    0.23    0.09
  -3  12   7    0.22    0.09
   3  12  -7    0.14    0.11
  -2 -12   7    5.90    0.37
  -2  12   7    5.16    0.35
  -2  12   7    5.03    0.33
   2  12  -7    5.09    0.37
  -1 -12   7    0.02    0.08
  -1  12   7    0.01    0.06
  -1  12   7    0.18    0.07
   1  12  -7    0.03    0.09
   0 -12   7    0.05    0.09
   0  12   7    0.14    0.06
   0  12  -7    0.18    0.10
   0  12   7    0.17    0.09
   1 -12   7    1.36    0.21
   1  12   7    1.59    0.16
  -1  12  -7    1.24    0.21
   1  12   7    1.41    0.24
   2 -12   7    0.14    0.11
   2  12   7    0.12    0.10
   2  12   7    0.15    0.07
  -2  12  -7    0.10    0.11
   3 -12   7    0.20    0.12
   3  12   7    0.14    0.10
   3  12   7    0.13    0.07
   4 -12   7   -0.03    0.09
   4  12   7    0.10    0.06
   4  12   7    0.04    0.10
   5 -12   7    0.21    0.12
   5  12   7    0.24    0.14
   5  12   7    0.58    0.14
  -6 -12  -7   -0.22    0.10
   6  12   7   -0.06    0.12
  -7 -12  -7    0.48    0.16
   7 -12   7    0.13    0.15
   9 -13  -7    0.89    0.28
   9  13  -7    0.53    0.23
   8 -13  -7    2.58    0.36
   8  13  -7    2.35    0.32
  -7 -13   7    1.19    0.17
   7  13  -7    0.90    0.22
  -6 -13   7   -0.10    0.07
   6  13  -7    0.02    0.11
   5 -13  -7    1.59    0.23
  -5 -13   7    1.65    0.21
   5  13  -7    1.98    0.27
   4 -13  -7    0.23    0.14
  -4 -13   7    0.10    0.08
   4  13  -7    0.12    0.12
  -3 -13   7    0.36    0.12
   3 -13  -7    0.51    0.17
   3  13  -7    0.36    0.15
  -2 -13   7    0.05    0.08
   2 -13  -7    0.13    0.11
   2  13  -7    0.04    0.09
  -2  13   7    0.00    0.07
  -1 -13   7    8.94    0.50
   1 -13  -7    8.81    0.52
   1  13  -7    8.35    0.49
  -1  13   7    8.05    0.46
  -1  13   7    9.09    0.46
   0 -13   7    4.82    0.37
   0  13   7    3.98    0.33
   0  13   7    5.23    0.34
   0  13  -7    4.94    0.37
   1 -13   7    1.02    0.21
   1  13   7    0.85    0.20
   1  13   7    1.07    0.15
  -1  13  -7    1.13    0.22
   2 -13   7    1.27    0.23
  -2  13  -7    1.32    0.24
   2  13   7    1.09    0.24
   2  13   7    1.25    0.17
   3 -13   7   -0.10    0.09
   3  13   7    0.06    0.08
   3  13   7    0.16    0.12
  -4 -13  -7    0.54    0.19
   4 -13   7    0.46    0.16
   4  13   7    0.50    0.10
   4  13   7    0.62    0.18
   5 -13   7    0.20    0.11
  -5 -13  -7    0.12    0.12
  -6 -13  -7    0.16    0.12
   7 -13   7    0.70    0.23
  -7 -13  -7    0.84    0.22
   8 -14  -7    0.79    0.28
   8  14  -7    0.52    0.20
  -7 -14   7    0.12    0.10
   7  14  -7   -0.01    0.13
  -6 -14   7    0.03    0.08
   6  14  -7    0.05    0.12
   5 -14  -7    1.90    0.25
  -5 -14   7    1.77    0.22
   5  14  -7    2.41    0.30
  -4 -14   7    6.40    0.43
   4 -14  -7    7.12    0.45
   4  14  -7    6.79    0.48
   3 -14  -7    1.36    0.25
  -3 -14   7    1.25    0.22
   3  14  -7    1.45    0.23
   2 -14  -7    0.20    0.13
  -2 -14   7    0.30    0.10
   2  14  -7    0.27    0.13
  -2  14   7    0.06    0.09
  -1 -14   7    2.30    0.26
   1 -14  -7    2.13    0.28
  -1  14   7    2.14    0.22
   1  14  -7    2.33    0.27
   0 -14   7    1.62    0.23
   0 -14  -7    1.66    0.25
   0  14   7    1.90    0.20
   0  14  -7    1.68    0.23
   1 -14   7    0.02    0.10
  -1 -14  -7    0.03    0.11
  -1  14  -7   -0.01    0.09
   1  14   7    0.10    0.08
  -2 -14  -7    1.26    0.25
   2 -14   7    1.29    0.24
  -2  14  -7    1.55    0.23
   2  14   7    1.46    0.19
   3 -14   7    3.74    0.35
  -3 -14  -7    2.79    0.32
   3  14   7    3.59    0.29
  -4 -14  -7    0.23    0.13
   4 -14   7    0.67    0.19
   4  14   7    0.96    0.14
   5 -14   7    0.54    0.17
  -5 -14  -7    0.42    0.16
  -6 -14  -7    0.24    0.13
   8 -15  -7    2.39    0.43
   8  15  -7    2.44    0.36
  -7 -15   7    0.17    0.09
   7  15  -7   -0.01    0.15
  -6 -15   7    1.10    0.21
   6  15  -7    1.33    0.28
  -5 -15   7    4.38    0.36
   5 -15  -7    4.78    0.38
   5  15  -7    4.02    0.40
   4 -15  -7    0.18    0.13
  -4 -15   7    0.15    0.10
   4  15  -7    0.03    0.12
   3 -15  -7    1.86    0.25
  -3 -15   7    1.61    0.23
   3  15  -7    2.17    0.28
  -2 -15   7    1.44    0.20
   2 -15  -7    1.44    0.26
  -2  15   7    1.27    0.18
   2  15  -7    1.71    0.25
   1 -15  -7    0.33    0.16
  -1 -15   7    0.44    0.16
  -1  15   7    0.00    0.07
   1  15  -7    0.48    0.16
   0 -15  -7    0.40    0.17
   0 -15   7    0.36    0.14
   0  15  -7    0.33    0.15
   0  15   7    0.34    0.12
  -1 -15  -7    3.63    0.37
   1 -15   7    3.80    0.35
   1  15   7    3.58    0.30
  -1  15  -7    3.42    0.34
   2 -15   7    1.84    0.26
  -2 -15  -7    1.57    0.27
  -2  15  -7    1.48    0.28
   2  15   7    1.75    0.21
   3 -15   7    0.49    0.18
  -3 -15  -7    0.82    0.21
   3  15   7    1.35    0.17
  -4 -15  -7    2.20    0.28
   4 -15   7    2.28    0.29
   4  15   7    2.05    0.23
   5 -15   7    0.07    0.13
  -5 -15  -7   -0.04    0.10
  -6 -15  -7   -0.06    0.11
  -7 -16   7    0.26    0.11
   7  16  -7    0.17    0.18
  -6 -16   7    1.59    0.21
   6  16  -7    1.19    0.29
  -5 -16   7    3.18    0.32
   5 -16  -7    3.26    0.35
   5  16  -7    2.90    0.34
  -4 -16   7    0.87    0.19
   4 -16  -7    0.74    0.21
   4  16  -7    0.58    0.19
  -3 -16   7    0.03    0.10
   3 -16  -7    0.25    0.16
   3  16  -7    0.00    0.10
  -2 -16   7    2.37    0.27
   2 -16  -7    1.69    0.26
   2  16  -7    2.15    0.29
  -2  16   7    2.55    0.26
  -1 -16   7    0.94    0.21
   1 -16  -7    0.90    0.22
  -1  16   7    1.16    0.18
   1  16  -7    0.64    0.20
   0 -16   7   -0.15    0.10
   0 -16  -7    0.23    0.16
   0  16   7    0.02    0.08
   0  16  -7   -0.09    0.11
   1 -16   7   -0.09    0.10
  -1 -16  -7    0.13    0.14
   1  16   7   -0.03    0.08
  -1  16  -7    0.06    0.12
   2 -16   7   -0.05    0.12
  -2 -16  -7    0.13    0.10
   2  16   7   -0.16    0.06
  -2  16  -7    0.08    0.12
   3 -16   7    0.33    0.16
  -3 -16  -7    0.01    0.10
   3  16   7   -0.04    0.07
   4 -16   7   -0.03    0.15
  -4 -16  -7    0.03    0.12
  -5 -16  -7    1.74    0.27
   5 -16   7    1.80    0.26
  -6 -17   7    0.15    0.10
   6  17  -7   -0.17    0.14
  -5 -17   7    1.28    0.25
   5 -17  -7    1.12    0.24
   5  17  -7    0.87    0.26
   4 -17  -7    0.75    0.23
  -4 -17   7    0.77    0.19
   4  17  -7    0.72    0.24
  -3 -17   7    2.96    0.31
   3 -17  -7    2.57    0.33
   3  17  -7    2.26    0.31
   2 -17  -7    0.61    0.22
  -2 -17   7    0.81    0.19
   2  17  -7    0.36    0.18
  -2  17   7    0.44    0.13
   1 -17  -7   -0.04    0.12
  -1 -17   7    0.09    0.11
   1  17  -7   -0.03    0.11
  -1  17   7    0.04    0.07
   0 -17   7   -0.02    0.13
   0 -17  -7   -0.21    0.11
   0  17   7   -0.20    0.07
   0  17  -7   -0.01    0.12
  -1 -17  -7   -0.16    0.14
   1 -17   7    0.04    0.11
   1  17   7    0.03    0.09
  -1  17  -7    0.18    0.14
  -2 -17  -7    0.48    0.17
   2 -17   7    0.38    0.20
  -2  17  -7    0.70    0.22
   2  17   7    0.33    0.11
  -3 -17  -7    0.01    0.11
   3 -17   7    0.32    0.17
   4 -17   7    0.03    0.17
  -4 -17  -7    0.29    0.14
   4 -18  -7    2.65    0.35
  -4 -18   7    2.40    0.29
   4  18  -7    2.33    0.34
  -3 -18   7    1.53    0.24
   3 -18  -7    1.15    0.28
   3  18  -7    1.62    0.31
   2 -18  -7   -0.02    0.16
  -2 -18   7    0.18    0.10
  -2  18   7    0.33    0.10
   2  18  -7   -0.09    0.12
  -1 -18   7    0.69    0.22
   1 -18  -7    0.18    0.19
  -1  18   7    0.05    0.09
   1  18  -7    0.19    0.17
   0 -18  -7    0.24    0.19
   0 -18   7    0.27    0.16
   0  18   7    0.36    0.13
   0  18  -7    0.28    0.16
   1 -18   7    0.70    0.21
  -1 -18  -7    1.09    0.29
  -1  18  -7    1.03    0.26
   1  18   7    1.12    0.21
  -2 -18  -7    0.11    0.12
   2 -18   7   -0.08    0.14
  -2  18  -7    0.04    0.15
   2  18   7    0.03    0.09
   2 -19  -7    2.01    0.36
  -2 -19   7    1.01    0.22
   2  19  -7    1.54    0.33
  -1 -19   7    0.13    0.16
   1 -19  -7   -0.01    0.19
  -1  19   7    0.17    0.10
   1  19  -7    0.18    0.16
   0 -19   7    2.46    0.35
   0 -19  -7    2.10    0.37
   0  19  -7    2.72    0.36
   0  19   7    2.64    0.28
  12   0  -8    0.95    0.28
  11   0  -8   -0.07    0.13
  10   0  -8    2.25    0.29
   9   0  -8    0.00    0.11
   8   0  -8   32.13    1.09
   7   0  -8    0.01    0.08
   6   0  -8    0.08    0.07
  -6   0   8    0.13    0.05
  -5   0   8    0.00    0.03
   5   0  -8    0.00    0.06
  -4   0   8    8.58    0.35
   4   0  -8    9.07    0.36
  -3   0   8    0.01    0.04
   3   0  -8   -0.07    0.04
   2   0  -8   10.19    0.45
   2   0  -8   11.36    0.32
  -2   0   8   10.50    0.41
  -1   0   8    0.01    0.04
   1   0  -8   -0.01    0.04
   0   0  -8    7.86    0.37
   0   0   8    7.99    0.36
   1   0   8    0.02    0.05
  -1   0  -8   -0.01    0.04
   2   0   8   28.12    0.85
  -2   0  -8   28.48    0.89
   2   0   8   29.51    0.65
   3   0   8    0.05    0.03
   3   0   8    0.04    0.06
  -3   0  -8   -0.05    0.06
  -4   0  -8    4.13    0.30
   4   0   8    3.97    0.28
  -5   0  -8    0.05    0.07
   5   0   8   -0.12    0.07
   6   0   8   15.69    0.61
  -6   0  -8   15.14    0.70
  -7   0  -8   -0.01    0.09
  -8   0  -8    6.67    0.49
  -9   0  -8    0.05    0.09
  12  -1  -8   -0.03    0.14
  12   1  -8    0.20    0.17
  11  -1  -8    2.02    0.32
  11   1  -8    2.37    0.34
  10  -1  -8    1.52    0.28
  10   1  -8    1.40    0.28
   9  -1  -8   10.00    0.58
   9   1  -8   10.04    0.58
   8  -1  -8   -0.03    0.10
   8   1  -8   -0.02    0.10
   7  -1  -8    5.70    0.37
   7   1  -8    5.30    0.36
  -6  -1   8   -0.01    0.03
   6  -1  -8   -0.04    0.06
   6   1  -8    0.03    0.06
  -6   1   8    0.07    0.04
   5  -1  -8   -0.02    0.05
  -5  -1   8    0.12    0.04
   5   1  -8    0.16    0.07
  -5   1   8    0.05    0.04
  -4  -1   8    2.21    0.17
   4  -1  -8    2.38    0.18
  -4   1   8    2.47    0.17
   4   1  -8    2.65    0.19
  -3  -1   8   23.29    0.69
   3  -1  -8   23.46    0.63
   3   1  -8   23.69    0.64
  -3   1   8   22.64    0.68
   2  -1  -8    1.53    0.09
   2  -1  -8    1.44    0.17
  -2  -1   8    1.43    0.14
   2   1  -8    1.52    0.10
  -2   1   8    1.68    0.15
   2   1  -8    1.42    0.16
  -1  -1   8    6.51    0.32
   1  -1  -8    6.30    0.34
  -1   1   8    7.08    0.33
   1   1  -8    6.58    0.34
   0  -1  -8    1.35    0.16
   0  -1   8    1.63    0.16
   0   1   8    1.41    0.15
   0   1  -8    1.40    0.15
   1  -1   8    0.00    0.05
  -1  -1  -8    0.02    0.05
   1   1   8    0.02    0.06
  -1   1  -8    0.02    0.05
  -2  -1  -8    1.54    0.18
   2  -1   8    1.35    0.15
   2  -1   8    1.46    0.08
   2   1   8    1.23    0.15
  -2   1  -8    1.45    0.16
   3  -1   8   15.62    0.58
  -3  -1  -8   15.05    0.61
   3  -1   8   16.22    0.46
  -3   1  -8   16.04    0.63
   3   1   8   15.47    0.58
   4  -1   8   10.62    0.47
  -4  -1  -8    9.39    0.49
   4   1   8    9.87    0.45
  -4   1  -8   11.00    0.52
  -5  -1  -8    5.57    0.38
   5  -1   8    5.46    0.33
   5   1   8    6.17    0.35
  -5   1  -8    5.76    0.38
  -6  -1  -8    0.21    0.10
   6  -1   8    0.44    0.13
   6   1   8    0.12    0.09
  -6   1  -8    0.31    0.12
  -7  -1  -8    0.07    0.09
  -7   1  -8   -0.11    0.06
  -8  -1  -8    0.17    0.10
  -8   1  -8   -0.01    0.09
  -9  -1  -8   -0.11    0.09
  -9   1  -8    0.14    0.11
  12  -2  -8    0.16    0.18
  12   2  -8    0.03    0.17
  11  -2  -8    0.48    0.20
  11   2  -8    0.37    0.19
  10  -2  -8    1.01    0.24
  10   2  -8    1.03    0.24
   9  -2  -8    0.23    0.14
   9   2  -8    0.53    0.18
   8  -2  -8   -0.04    0.08
   8   2  -8    0.17    0.10
   7  -2  -8    0.03    0.08
   7   2  -8   -0.02    0.08
  -6  -2   8    1.10    0.12
   6  -2  -8    1.04    0.16
   6   2  -8    1.42    0.17
  -6   2   8    1.12    0.11
  -5  -2   8    0.73    0.09
   5  -2  -8    0.61    0.12
   5   2  -8    0.57    0.12
  -5   2   8    0.55    0.08
   4  -2  -8    1.43    0.14
  -4  -2   8    1.30    0.13
   4   2  -8    1.07    0.13
  -4   2   8    1.47    0.13
   3  -2  -8    3.71    0.20
  -3  -2   8    3.32    0.22
   3   2  -8    3.87    0.21
  -3   2   8    3.71    0.22
  -2  -2   8    4.72    0.26
   2  -2  -8    4.69    0.18
   2  -2  -8    4.56    0.29
  -2   2   8    4.53    0.25
   2   2  -8    4.27    0.27
   2   2  -8    4.43    0.19
  -1  -2   8    0.09    0.04
   1  -2  -8    0.07    0.06
   1   2  -8    0.05    0.05
   1   2  -8    0.02    0.03
  -1   2   8    0.07    0.04
   0  -2   8    0.88    0.13
   0  -2  -8    0.87    0.13
   0   2  -8    0.76    0.11
   0   2   8    0.94    0.12
  -1  -2  -8    4.27    0.28
   1  -2   8    4.49    0.27
   1  -2   8    4.44    0.15
  -1   2  -8    4.13    0.26
   1   2   8    4.42    0.27
   2  -2   8    2.67    0.22
  -2  -2  -8    3.08    0.24
   2  -2   8    2.80    0.14
   2   2   8    3.32    0.12
   2   2   8    2.91    0.23
  -2   2  -8    3.09    0.24
  -3  -2  -8   12.96    0.55
   3  -2   8   13.12    0.52
   3  -2   8   12.75    0.40
   3   2   8   12.42    0.51
  -3   2  -8   12.49    0.54
  -4  -2  -8   20.09    0.75
   4  -2   8   19.40    0.59
   4  -2   8   19.74    0.68
  -4   2  -8   19.56    0.74
   4   2   8   18.67    0.67
   5  -2   8    0.26    0.11
  -5  -2  -8    0.28    0.10
   5   2   8    0.27    0.10
  -5   2  -8    0.31    0.11
   6  -2   8    1.25    0.17
  -6  -2  -8    1.21    0.19
  -6   2  -8    1.21    0.19
   6   2   8    1.13    0.16
  -7  -2  -8    1.71    0.23
  -7   2  -8    1.70    0.22
  -8  -2  -8    0.18    0.11
  -8   2  -8    0.07    0.09
  -9  -2  -8    0.05    0.11
  -9   2  -8    0.13    0.12
  12  -3  -8    1.31    0.32
  12   3  -8    1.84    0.37
  11  -3  -8    0.39    0.20
  11   3  -8    0.47    0.21
  10  -3  -8    0.96    0.23
  10   3  -8    1.12    0.25
   9  -3  -8    1.04    0.22
   9   3  -8    1.10    0.24
   8  -3  -8    0.11    0.11
   8   3  -8    0.06    0.10
   7  -3  -8    0.03    0.10
   7   3  -8    0.15    0.11
  -6  -3   8    0.09    0.05
   6  -3  -8    0.06    0.08
  -6   3   8   -0.03    0.04
   6   3  -8   -0.04    0.06
  -5  -3   8    0.08    0.05
   5  -3  -8    0.01    0.05
  -5   3   8    0.03    0.04
   5   3  -8    0.03    0.06
  -4  -3   8    3.12    0.20
   4  -3  -8    2.77    0.20
  -4   3   8    3.08    0.19
   4   3  -8    2.66    0.20
   3  -3  -8    3.41    0.19
  -3  -3   8    3.37    0.22
   3   3  -8    3.47    0.20
  -3   3   8    3.36    0.21
   2  -3  -8    0.98    0.15
  -2  -3   8    1.00    0.12
   2  -3  -8    0.97    0.09
   2   3  -8    0.73    0.11
  -2   3   8    0.80    0.10
   2   3  -8    0.95    0.10
   1  -3  -8    4.27    0.15
   1  -3  -8    3.58    0.25
  -1  -3   8    3.70    0.24
   1   3  -8    4.19    0.26
  -1   3   8    3.93    0.24
   1   3  -8    4.09    0.17
   0  -3  -8   12.97    0.52
   0  -3   8   12.85    0.50
   0   3  -8   12.66    0.49
   0   3  -8   13.16    0.36
   0   3   8   13.46    0.50
  -1  -3  -8   29.47    0.89
   1  -3   8   29.34    0.86
  -1   3  -8   28.67    0.88
   1   3   8   29.53    0.86
  -2  -3  -8    1.50    0.17
   2  -3   8    1.51    0.17
   2  -3   8    1.89    0.12
   2   3   8    2.02    0.19
  -2   3  -8    1.91    0.19
   2   3   8    2.20    0.10
   3  -3   8    1.49    0.17
   3  -3   8    1.47    0.12
  -3  -3  -8    1.34    0.18
  -3   3  -8    1.41    0.18
   3   3   8    1.54    0.18
   4  -3   8   12.11    0.51
  -4  -3  -8   12.30    0.56
   4  -3   8   12.75    0.45
  -4   3  -8   11.02    0.54
   4   3   8   11.68    0.51
  -5  -3  -8   14.33    0.65
   5  -3   8   14.92    0.59
  -5   3  -8   15.33    0.67
   5   3   8   15.40    0.60
   6  -3   8    1.13    0.17
  -6  -3  -8    0.80    0.18
  -6   3  -8    0.84    0.19
   6   3   8    1.21    0.18
  -7  -3  -8    0.08    0.09
  -7   3  -8    0.02    0.08
  -8  -3  -8    0.96    0.21
  -8   3  -8    0.87    0.21
  -9  -3  -8    0.88    0.23
  -9   3  -8    0.55    0.17
  11  -4  -8    1.50    0.32
  11   4  -8    1.34    0.30
  10  -4  -8    0.01    0.12
  10   4  -8    0.00    0.11
   9  -4  -8    1.62    0.25
   9   4  -8    1.49    0.28
   8  -4  -8    3.72    0.34
   8   4  -8    3.57    0.33
   7  -4  -8    0.22    0.13
   7   4  -8    0.27    0.14
  -6  -4   8    1.84    0.16
   6  -4  -8    1.98    0.21
   6   4  -8    2.18    0.22
  -6   4   8    1.94    0.14
   5  -4  -8    0.16    0.09
  -5  -4   8    0.13    0.05
   5   4  -8    0.16    0.08
  -5   4   8    0.20    0.06
   4  -4  -8    0.37    0.10
  -4  -4   8    0.34    0.08
  -4   4   8    0.32    0.08
   4   4  -8    0.33    0.09
  -3  -4   8    0.36    0.09
   3  -4  -8    0.54    0.10
  -3   4   8    0.53    0.10
   3   4  -8    0.38    0.11
   3   4  -8    0.53    0.10
   2  -4  -8   19.84    0.55
   2  -4  -8   19.83    0.69
  -2  -4   8   19.37    0.65
  -2   4   8   19.24    0.63
   2   4  -8   19.66    0.66
   2   4  -8   19.62    0.57
   1  -4  -8    1.35    0.16
  -1  -4   8    1.24    0.14
  -1   4   8    1.24    0.13
   1   4  -8    1.16    0.14
   1   4  -8    1.50    0.11
   0  -4  -8    0.93    0.13
   0  -4   8    0.82    0.15
   0   4  -8    0.79    0.08
   0   4  -8    0.81    0.12
   0   4   8    0.93    0.12
   1  -4   8    1.25    0.16
  -1  -4  -8    1.37    0.16
   1   4   8    1.74    0.18
  -1   4  -8    1.37    0.15
   1   4   8    1.45    0.08
  -2  -4  -8    0.04    0.06
   2  -4   8    0.00    0.06
   2   4   8    0.06    0.03
  -2   4  -8    0.01    0.05
   2   4   8   -0.03    0.06
   3  -4   8   23.26    0.77
  -3  -4  -8   23.65    0.82
   3  -4   8   25.43    0.70
   3   4   8   23.95    0.79
  -3   4  -8   24.40    0.82
  -4  -4  -8    0.03    0.07
   4  -4   8    0.17    0.07
   4  -4   8    0.22    0.10
   4   4   8    0.05    0.08
  -4   4  -8   -0.07    0.05
  -5  -4  -8   27.56    0.96
   5  -4   8   27.43    0.84
   5  -4   8   25.97    0.85
   5   4   8   26.48    0.87
  -5   4  -8   25.87    0.94
  -6  -4  -8    0.59    0.16
   6  -4   8    0.72    0.15
  -6   4  -8    0.49    0.14
   6   4   8    0.40    0.14
  -7  -4  -8    0.39    0.13
  -7   4  -8    0.32    0.11
  -8  -4  -8    0.08    0.10
  -8   4  -8    0.01    0.08
  -9  -4  -8    0.33    0.16
  -9   4  -8    0.49    0.16
  11  -5  -8    0.64    0.23
  11   5  -8    1.18    0.28
  10  -5  -8    1.72    0.31
  10   5  -8    1.59    0.30
   9  -5  -8    0.51    0.18
   9   5  -8    0.36    0.15
   8  -5  -8    1.31    0.25
   8   5  -8    1.85    0.25
  -7  -5   8   13.99    0.50
   7  -5  -8   13.31    0.62
   7   5  -8   12.72    0.62
   6  -5  -8    3.34    0.28
  -6  -5   8    3.57    0.23
  -6   5   8    3.72    0.21
   6   5  -8    3.32    0.28
  -5  -5   8    8.40    0.38
   5  -5  -8    7.11    0.38
  -5   5   8    7.96    0.34
   5   5  -8    8.52    0.42
  -4  -5   8    3.60    0.23
   4  -5  -8    3.45    0.24
  -4   5   8    3.83    0.23
   4   5  -8    3.21    0.23
  -3  -5   8    0.66    0.10
   3  -5  -8    0.45    0.10
  -3   5   8    0.58    0.11
   3   5  -8    0.59    0.12
   3   5  -8    0.56    0.11
   2  -5  -8   18.73    0.67
  -2  -5   8   18.14    0.63
   2   5  -8   19.38    0.58
   2   5  -8   19.41    0.64
  -2   5   8   18.42    0.62
   1  -5  -8    0.91    0.14
  -1  -5   8    0.93    0.12
  -1   5   8    0.87    0.11
   1   5  -8    0.89    0.10
   1   5  -8    0.77    0.12
   0  -5   8    2.41    0.21
   0  -5  -8    2.32    0.20
   0   5   8    2.67    0.13
   0   5  -8    2.60    0.16
   0   5  -8    2.36    0.19
   0   5   8    2.27    0.19
  -1  -5  -8   10.25    0.46
   1  -5   8   10.02    0.45
   1   5   8   10.69    0.32
  -1   5  -8    9.61    0.43
   1   5   8    9.88    0.44
   2  -5   8    3.08    0.25
  -2  -5  -8    2.84    0.24
   2   5   8    3.19    0.25
  -2   5  -8    3.45    0.25
   2   5   8    3.53    0.17
  -3  -5  -8    0.84    0.17
   3  -5   8    0.99    0.17
  -3   5  -8    1.07    0.15
   3   5   8    0.82    0.16
  -4  -5  -8    7.69    0.43
   4  -5   8    8.39    0.38
   4  -5   8    7.18    0.40
  -4   5  -8    7.77    0.43
   4   5   8    8.47    0.44
  -5  -5  -8   15.97    0.69
   5  -5   8   15.41    0.62
   5  -5   8   16.07    0.61
  -5   5  -8   15.82    0.68
   5   5   8   16.58    0.65
   6  -5   8    2.24    0.22
  -6  -5  -8    2.40    0.26
   6   5   8    2.44    0.25
  -6   5  -8    2.14    0.24
  -7  -5  -8    0.22    0.11
  -7   5  -8    0.38    0.12
  -8  -5  -8    0.19    0.12
  -8   5  -8    0.47    0.14
  -9  -5  -8    0.60    0.20
  -9   5  -8    1.09    0.23
  11  -6  -8    0.74    0.25
  11   6  -8    0.68    0.23
  10  -6  -8   -0.04    0.15
  10   6  -8    0.16    0.13
   9  -6  -8    0.27    0.15
   9   6  -8    0.64    0.20
   8  -6  -8   33.08    1.16
   8   6  -8   33.78    1.17
   7  -6  -8    0.99    0.21
  -7  -6   8    1.21    0.13
   7   6  -8    0.95    0.21
  -6  -6   8    0.39    0.09
   6  -6  -8    0.38    0.13
  -6   6   8    0.69    0.09
   6   6  -8    0.30    0.13
  -5  -6   8    1.74    0.16
   5  -6  -8    1.75    0.20
   5   6  -8    1.47    0.18
  -5   6   8    1.84    0.15
   4  -6  -8    0.40    0.12
  -4  -6   8    0.31    0.08
   4   6  -8    0.38    0.10
  -4   6   8    0.40    0.09
  -3  -6   8    2.70    0.21
   3   6  -8    2.70    0.21
   3   6  -8    3.05    0.23
   2  -6  -8    0.28    0.11
  -2  -6   8    0.55    0.11
  -2   6   8    0.30    0.09
   2   6  -8    0.53    0.10
   2   6  -8    0.53    0.11
   1  -6  -8    2.68    0.23
  -1  -6   8    2.33    0.20
   1   6  -8    2.95    0.19
   1   6  -8    2.59    0.20
  -1   6   8    2.96    0.22
   0  -6   8   26.30    0.82
   0  -6  -8   24.28    0.80
   0   6   8   24.89    0.80
   0   6  -8   25.24    0.78
   0   6  -8   26.02    0.72
   0   6   8   26.80    0.67
   1  -6   8    5.68    0.34
  -1  -6  -8    5.50    0.33
  -1   6  -8    5.95    0.28
   1   6   8    5.48    0.33
  -1   6  -8    6.37    0.33
   1   6   8    6.21    0.24
  -2  -6  -8    3.19    0.26
   2  -6   8    3.35    0.26
   2   6   8    3.00    0.26
   2   6   8    3.70    0.19
  -2   6  -8    3.91    0.27
  -3  -6  -8   15.61    0.64
   3  -6   8   16.71    0.63
   3   6   8   15.26    0.62
  -3   6  -8   16.94    0.64
   4  -6   8   34.16    1.03
  -4  -6  -8   33.42    1.07
   4  -6   8   35.57    1.00
  -4   6  -8   33.57    1.07
   4   6   8   34.76    1.05
   5  -6   8    1.52    0.17
   5  -6   8    2.07    0.23
  -5  -6  -8    1.44    0.20
  -5   6  -8    1.27    0.18
   5   6   8    1.49    0.21
  -6  -6  -8    0.23    0.11
   6  -6   8    0.27    0.12
  -6   6  -8    0.34    0.12
   6   6   8    0.48    0.15
  -7  -6  -8    3.65    0.34
  -7   6  -8    4.33    0.36
  -8  -6  -8    0.09    0.10
  -8   6  -8   -0.09    0.08
  -9  -6  -8    3.63    0.39
  -9   6  -8    4.07    0.38
  11  -7  -8    0.85    0.28
  11   7  -8    1.15    0.29
  10  -7  -8    3.70    0.41
  10   7  -8    3.29    0.39
   9  -7  -8    4.71    0.42
   9   7  -8    4.54    0.41
   8  -7  -8    0.03    0.12
   8   7  -8    0.09    0.11
   7  -7  -8    4.53    0.37
  -7  -7   8    4.92    0.29
   7   7  -8    5.11    0.38
   6  -7  -8    0.40    0.14
  -6  -7   8    0.35    0.08
   6   7  -8    0.23    0.11
  -6   7   8    0.39    0.09
   5  -7  -8    2.04    0.22
  -5  -7   8    1.54    0.16
  -5   7   8    1.77    0.16
   5   7  -8    1.69    0.20
  -4  -7   8    1.75    0.18
  -4   7   8    1.89    0.17
   4   7  -8    2.00    0.21
  -3  -7   8    7.22    0.37
   3   7  -8    8.23    0.38
  -3   7   8    7.44    0.36
   3   7  -8    7.84    0.38
  -2  -7   8    0.72    0.10
   2  -7  -8    0.67    0.15
   2   7  -8    0.56    0.11
  -2   7   8    0.52    0.11
   2   7  -8    0.61    0.12
  -1  -7   8    5.40    0.32
   1  -7  -8    5.88    0.33
   1   7  -8    6.18    0.31
  -1   7   8    4.82    0.30
   1   7  -8    5.93    0.30
   0  -7  -8    5.44    0.32
   0  -7   8    5.30    0.33
   0   7  -8    5.04    0.27
   0   7   8    5.36    0.24
   0   7  -8    5.83    0.30
   0   7   8    4.57    0.30
  -1  -7  -8    0.69    0.14
   1  -7   8    0.77    0.16
   1   7   8    0.74    0.15
   1   7   8    0.88    0.09
  -1   7  -8    0.94    0.13
  -1   7  -8    0.75    0.11
  -2  -7  -8    0.71    0.15
   2  -7   8    0.56    0.14
  -2   7  -8    0.71    0.13
   2   7   8    0.68    0.16
   2   7   8    0.74    0.09
   3  -7   8    0.39    0.13
  -3  -7  -8    0.13    0.08
   3   7   8    0.14    0.10
  -3   7  -8    0.47    0.11
  -4  -7  -8   13.93    0.61
   4  -7   8   13.93    0.59
   4   7   8   13.22    0.59
  -4   7  -8   14.22    0.61
  -5  -7  -8    0.86    0.19
   5  -7   8    1.00    0.19
   5  -7   8    0.92    0.17
  -5   7  -8    0.88    0.18
   5   7   8    1.08    0.21
   6  -7   8    0.52    0.15
  -6  -7  -8    0.44    0.14
  -6   7  -8    0.27    0.12
   6   7   8    0.12    0.12
  -7  -7  -8    0.80    0.18
   7   7   8    0.94    0.20
  -7   7  -8    1.02    0.20
  -8  -7  -8    0.64    0.18
  -8   7  -8    0.62    0.18
  -9  -7  -8    0.32    0.16
  -9   7  -8    0.62    0.16
  11  -8  -8    0.26    0.20
  11   8  -8    0.16    0.18
  10  -8  -8    1.60    0.33
  10   8  -8    1.18    0.28
   9  -8  -8    1.77    0.28
   9   8  -8    1.70    0.26
   8  -8  -8    0.14    0.14
   8   8  -8    0.03    0.13
  -7  -8   8   12.02    0.50
   7  -8  -8   11.53    0.61
   7   8  -8   11.43    0.61
  -6  -8   8    0.69    0.13
   6  -8  -8    0.70    0.18
   6   8  -8    0.63    0.17
  -6   8   8    0.88    0.11
   5  -8  -8    0.25    0.14
  -5  -8   8    0.39    0.09
  -5   8   8    0.24    0.07
   5   8  -8    0.34    0.12
  -4  -8   8   10.32    0.47
  -4   8   8   10.35    0.44
   4   8  -8   10.71    0.46
   4   8  -8    9.90    0.48
  -3  -8   8    5.98    0.35
   3  -8  -8    6.33    0.39
   3   8  -8    6.91    0.35
   3   8  -8    6.22    0.35
  -3   8   8    6.90    0.35
   2  -8  -8    0.29    0.11
  -2  -8   8    0.07    0.06
  -2   8   8    0.18    0.07
   2   8  -8    0.29    0.08
   2   8  -8    0.15    0.07
   1  -8  -8   32.35    0.96
  -1  -8   8   31.69    0.97
  -1   8   8   33.19    0.88
   1   8  -8   30.24    0.89
   1   8  -8   32.04    0.92
  -1   8   8   32.29    0.96
   0  -8   8   13.45    0.57
   0  -8  -8   14.33    0.55
   0   8   8   14.01    0.57
   0   8  -8   14.37    0.52
   0   8   8   14.94    0.49
   0   8  -8   14.09    0.53
  -1  -8  -8    1.48    0.17
   1  -8   8    1.38    0.19
  -1   8  -8    1.23    0.15
  -1   8  -8    1.03    0.14
   1   8   8    1.35    0.12
   1   8   8    0.88    0.17
  -2  -8  -8    0.11    0.08
   2  -8   8    0.10    0.09
  -2   8  -8    0.31    0.09
   2   8   8    0.25    0.11
   2   8   8    0.22    0.06
   3  -8   8    0.98    0.19
  -3  -8  -8    1.06    0.17
  -3   8  -8    1.09    0.15
   3   8   8    1.07    0.19
  -4  -8  -8   21.94    0.81
   4  -8   8   21.85    0.80
   4   8   8   20.46    0.79
  -4   8  -8   22.86    0.81
   5  -8   8    5.86    0.38
  -5  -8  -8    5.44    0.38
   5  -8   8    6.12    0.39
   5   8   8    6.04    0.40
  -5   8  -8    7.14    0.43
   6  -8   8    0.33    0.13
  -6  -8  -8    0.45    0.14
   6   8   8    0.17    0.12
  -6   8  -8    0.45    0.13
  -7  -8  -8    0.10    0.12
   7   8   8    0.16    0.12
  -7   8  -8    0.06    0.08
  -8  -8  -8    0.17    0.13
  -8   8  -8    0.03    0.09
  10  -9  -8    0.36    0.21
  10   9  -8    0.26    0.20
   9  -9  -8    0.39    0.20
   9   9  -8    0.41    0.18
   8  -9  -8    3.44    0.36
   8   9  -8    2.82    0.32
  -7  -9   8    3.89    0.28
   7  -9  -8    4.64    0.38
   7   9  -8    4.76    0.39
   6  -9  -8    0.14    0.13
  -6  -9   8    0.12    0.07
  -6   9   8    0.10    0.06
   6   9  -8    0.13    0.10
  -5  -9   8    4.12    0.29
   5   9  -8    4.36    0.34
  -5   9   8    4.56    0.28
  -4  -9   8    6.22    0.37
  -4   9   8    6.81    0.36
   4   9  -8    7.30    0.37
   4   9  -8    7.52    0.42
  -3  -9   8    0.68    0.15
   3  -9  -8    0.74    0.17
   3   9  -8    0.95    0.17
  -3   9   8    1.09    0.14
   3   9  -8    1.08    0.14
   2  -9  -8   13.45    0.55
  -2  -9   8   12.83    0.56
   2   9  -8   13.51    0.49
  -2   9   8   12.72    0.54
   2   9  -8   12.94    0.54
   1  -9  -8    0.03    0.07
  -1  -9   8    0.06    0.07
   1   9  -8    0.00    0.06
  -1   9   8    0.08    0.05
   1   9  -8    0.09    0.06
  -1   9   8    0.06    0.07
   0  -9  -8   22.86    0.76
   0  -9   8   21.91    0.79
   0   9  -8   24.34    0.77
   0   9   8   22.53    0.80
   0   9   8   22.88    0.71
   0   9  -8   23.69    0.73
  -1  -9  -8   24.25    0.80
   1  -9   8   24.39    0.84
  -1   9  -8   24.16    0.78
   1   9   8   23.03    0.83
  -1   9  -8   24.35    0.77
   1   9   8   24.80    0.73
   2  -9   8    0.07    0.10
  -2  -9  -8    0.09    0.09
   2   9   8    0.25    0.07
   2   9   8    0.09    0.09
  -2   9  -8    0.06    0.07
   3  -9   8    2.72    0.26
  -3  -9  -8    3.48    0.28
   3   9   8    3.21    0.29
  -3   9  -8    3.27    0.26
   4  -9   8    4.52    0.34
  -4  -9  -8    4.78    0.34
  -4   9  -8    4.81    0.33
   4   9   8    4.13    0.33
  -5  -9  -8   -0.03    0.07
   5  -9   8    0.02    0.10
   5   9   8    0.03    0.11
  -5   9  -8    0.12    0.08
  -6  -9  -8    0.02    0.09
   6   9   8    0.01    0.11
  -6   9  -8    0.00    0.08
  -7  -9  -8    0.73    0.19
  -7   9  -8    0.49    0.14
   7   9   8    0.75    0.19
  -8  -9  -8    1.26    0.26
  -8   9  -8    1.60    0.23
  10 -10  -8    1.18    0.30
  10  10  -8    1.55    0.32
   9 -10  -8    1.49    0.31
   9  10  -8    1.91    0.34
   8 -10  -8    1.05    0.26
   8  10  -8    0.91    0.22
  -7 -10   8    0.97    0.14
   7 -10  -8    0.84    0.21
   7  10  -8    0.62    0.19
  -6 -10   8    3.80    0.28
   6 -10  -8    3.24    0.33
   6  10  -8    2.92    0.30
  -5 -10   8    9.02    0.46
   5  10  -8    9.29    0.51
  -5  10   8    9.06    0.43
  -4 -10   8   10.16    0.50
  -4  10   8   11.08    0.49
   4  10  -8   10.53    0.53
  -3 -10   8    2.82    0.25
   3 -10  -8    2.88    0.27
   3  10  -8    2.78    0.26
  -3  10   8    2.79    0.24
   2 -10  -8   17.30    0.65
  -2 -10   8   16.29    0.67
   2  10  -8   17.63    0.58
   2  10  -8   17.82    0.67
  -2  10   8   16.75    0.66
   1 -10  -8    1.55    0.18
  -1 -10   8    1.30    0.17
   1  10  -8    1.12    0.16
  -1  10   8    1.50    0.15
  -1  10   8    1.27    0.17
   1  10  -8    1.42    0.14
   0 -10  -8    1.46    0.17
   0 -10   8    1.94    0.22
   0  10   8    1.16    0.17
   0  10  -8    1.32    0.18
   0  10  -8    1.55    0.15
   0  10   8    1.71    0.16
  -1 -10  -8   -0.02    0.07
   1 -10   8    0.01    0.08
   1  10   8    0.01    0.08
  -1  10  -8    0.08    0.08
   1  10   8    0.01    0.05
  -1  10  -8   -0.01    0.07
  -2 -10  -8    3.29    0.26
   2 -10   8    3.21    0.28
  -2  10  -8    3.52    0.25
   2  10   8    3.11    0.22
   2  10   8    3.31    0.30
   3 -10   8    2.84    0.27
  -3 -10  -8    2.69    0.25
  -3  10  -8    3.41    0.26
   3  10   8    2.35    0.27
   4 -10   8    1.93    0.23
  -4 -10  -8    1.95    0.21
   4  10   8    1.73    0.23
  -4  10  -8    1.44    0.18
  -5 -10  -8    4.96    0.36
   5 -10   8    5.79    0.40
  -5  10  -8    5.73    0.38
   5  10   8    5.46    0.40
  -6 -10  -8   -0.05    0.08
   6  10   8   -0.09    0.11
  -6  10  -8    0.02    0.08
  -7  10  -8    0.21    0.09
   7  10   8   -0.02    0.10
  -8  10  -8   -0.23    0.07
  10 -11  -8    0.05    0.19
  10  11  -8    0.26    0.19
   9 -11  -8    7.26    0.57
   9  11  -8    6.66    0.53
   8 -11  -8    1.54    0.30
   8  11  -8    1.70    0.27
  -7 -11   8    0.60    0.13
   7 -11  -8    0.67    0.20
   7  11  -8    0.52    0.18
  -6 -11   8    3.40    0.28
   6  11  -8    3.48    0.34
   5 -11  -8    5.66    0.39
  -5 -11   8    4.92    0.34
  -5  11   8    5.42    0.33
   5  11  -8    5.22    0.40
  -4 -11   8    0.15    0.09
  -4  11   8    0.12    0.07
   4  11  -8    0.11    0.10
  -3 -11   8    0.04    0.07
   3 -11  -8    0.02    0.10
   3  11  -8    0.08    0.10
  -3  11   8    0.00    0.06
   2 -11  -8    0.05    0.09
  -2 -11   8   -0.10    0.06
   2  11  -8    0.11    0.09
  -2  11   8    0.06    0.06
  -1 -11   8    2.51    0.25
   1 -11  -8    3.01    0.24
  -1  11   8    2.71    0.22
  -1  11   8    2.66    0.25
   1  11  -8    2.84    0.26
   0 -11  -8    6.69    0.36
   0 -11   8    5.54    0.39
   0  11  -8    6.39    0.38
   0  11   8    6.78    0.35
   0  11   8    5.90    0.38
   1 -11   8   15.05    0.67
  -1 -11  -8   15.29    0.59
   1  11   8   15.22    0.67
  -1  11  -8   14.86    0.63
   1  11   8   15.78    0.59
  -2 -11  -8    0.83    0.17
   2 -11   8    0.44    0.15
   2  11   8    0.69    0.11
   2  11   8    0.65    0.17
  -2  11  -8    0.71    0.17
   3 -11   8    0.11    0.09
   3  11   8    0.01    0.10
  -3  11  -8    0.25    0.09
   4 -11   8    0.57    0.16
   4  11   8    0.56    0.17
  -4  11  -8    0.66    0.14
   5 -11   8    0.32    0.15
  -5  11  -8    0.25    0.10
   5  11   8    0.29    0.15
   6  11   8    1.76    0.26
  -6  11  -8    1.74    0.22
   7  11   8    0.08    0.13
  -7  11  -8   -0.01    0.09
   9 -12  -8    1.22    0.31
   9  12  -8    1.29    0.31
   8 -12  -8    0.72    0.24
   8  12  -8    0.54    0.20
   7 -12  -8   -0.16    0.13
  -7 -12   8    0.17    0.08
   7  12  -8   -0.01    0.10
  -6 -12   8    0.02    0.07
   6  12  -8    0.07    0.12
   5 -12  -8    6.24    0.41
  -5 -12   8    5.68    0.38
   5  12  -8    5.02    0.40
   4 -12  -8    1.43    0.25
  -4 -12   8    1.19    0.17
   4 -12  -8    1.02    0.20
  -4  12   8    0.90    0.17
   4  12  -8    1.31    0.24
  -3 -12   8    3.66    0.30
   3  12  -8    3.62    0.32
  -3  12   8    4.27    0.31
  -2 -12   8    1.56    0.20
  -2  12   8    1.88    0.21
   2  12  -8    1.48    0.21
  -1 -12   8    0.02    0.08
  -1  12   8    0.05    0.06
  -1  12   8    0.06    0.08
   1  12  -8    0.08    0.09
   0 -12   8    1.85    0.23
   0  12   8    1.73    0.21
   0  12  -8    1.91    0.22
   0  12   8    1.60    0.17
   1 -12   8   -0.07    0.09
   1  12   8   -0.05    0.05
  -1  12  -8    0.14    0.10
   1  12   8    0.04    0.09
   2 -12   8    0.20    0.11
   2  12   8    0.12    0.11
   2  12   8    0.20    0.07
  -2  12  -8    0.06    0.11
   3 -12   8    1.57    0.23
   3  12   8    1.98    0.26
   4 -12   8    0.17    0.13
   4  12   8    0.35    0.14
   5 -12   8    1.14    0.22
   5  12   8    1.40    0.25
   6  12   8    0.07    0.13
  -7 -12  -8   -0.21    0.12
   9 -13  -8   -0.09    0.18
   9  13  -8   -0.13    0.16
   8 -13  -8   -0.03    0.16
   8  13  -8    0.04    0.13
   7 -13  -8    2.23    0.34
  -7 -13   8    2.28    0.23
   7  13  -8    2.01    0.30
  -6 -13   8    0.11    0.09
   6  13  -8    0.12    0.13
  -5 -13   8    2.20    0.24
   5 -13  -8    2.73    0.29
   5  13  -8    2.58    0.31
  -4 -13   8    0.02    0.08
   4 -13  -8    0.00    0.11
   4  13  -8    0.08    0.12
  -3 -13   8    0.45    0.14
   3 -13  -8    0.38    0.17
   3  13  -8    0.53    0.15
  -3  13   8    0.44    0.13
  -2 -13   8   -0.02    0.07
   2  13  -8    0.03    0.10
  -2  13   8    0.03    0.08
  -1 -13   8    3.49    0.32
  -1  13   8    3.66    0.31
  -1  13   8    3.88    0.28
   1  13  -8    3.28    0.31
   0 -13   8    0.16    0.13
   0  13  -8    0.09    0.10
   0  13   8    0.16    0.09
   0  13   8    0.04    0.07
   1 -13   8   -0.03    0.11
   1  13   8    0.03    0.06
  -1  13  -8    0.13    0.11
   1  13   8    0.05    0.10
   2 -13   8    0.05    0.11
   2  13   8    0.03    0.11
  -2  13  -8   -0.11    0.10
   3 -13   8    1.32    0.24
   3  13   8    1.47    0.26
   4 -13   8    0.82    0.19
   4  13   8    0.64    0.19
   5 -13   8    0.68    0.18
   5  13   8    1.10    0.25
  -6 -13  -8   -0.07    0.11
   8 -14  -8    0.17    0.20
   8  14  -8    0.17    0.18
  -7 -14   8    0.51    0.14
   7 -14  -8    1.00    0.29
   7  14  -8    0.71    0.22
  -6 -14   8    0.41    0.13
   6  14  -8    0.02    0.13
   5 -14  -8    5.33    0.42
  -5 -14   8    5.19    0.39
   5  14  -8    4.55    0.41
  -4 -14   8    1.60    0.22
   4 -14  -8    1.22    0.24
   4  14  -8    1.27    0.26
  -3 -14   8    0.76    0.17
   3 -14  -8    0.61    0.19
   3  14  -8    0.85    0.21
   2 -14  -8    2.64    0.31
  -2 -14   8    1.98    0.24
   2  14  -8    1.97    0.25
  -1 -14   8    6.04    0.43
   1 -14  -8    6.10    0.46
  -1  14   8    6.19    0.42
   1  14  -8    6.49    0.43
  -1  14   8    7.07    0.41
   0 -14   8    0.62    0.18
   0 -14  -8    0.72    0.21
   0  14  -8    0.45    0.16
   0  14   8    0.68    0.17
   0  14   8    0.56    0.13
   1 -14   8    6.42    0.46
   1  14   8    6.20    0.39
   1  14   8    6.67    0.47
  -1  14  -8    6.64    0.45
   2 -14   8    2.16    0.28
   2  14   8    2.80    0.30
  -2  14  -8    2.25    0.27
  -3 -14  -8    0.07    0.11
   3 -14   8   -0.02    0.12
   3  14   8   -0.09    0.10
  -4 -14  -8    0.15    0.15
   4 -14   8    0.55    0.17
   4  14   8    0.45    0.19
  -5 -14  -8   -0.05    0.12
   5 -14   8    0.04    0.12
  -6 -14  -8    0.25    0.14
  -7 -15   8    1.70    0.22
   7  15  -8    1.68    0.32
  -6 -15   8    0.20    0.10
   6  15  -8    0.28    0.18
   5 -15  -8    3.13    0.34
  -5 -15   8    3.77    0.34
   5  15  -8    3.24    0.36
   4 -15  -8   10.46    0.60
  -4 -15   8    9.48    0.56
   4  15  -8   11.94    0.65
  -3 -15   8    1.81    0.24
   3 -15  -8    1.93    0.28
   3  15  -8    2.06    0.28
   2 -15  -8    0.78    0.23
  -2 -15   8    1.12    0.22
   2  15  -8    1.12    0.24
  -1 -15   8    0.04    0.11
   1 -15  -8   -0.07    0.11
   1  15  -8   -0.04    0.10
  -1  15   8    0.08    0.08
   0 -15   8    5.36    0.42
   0 -15  -8    5.56    0.45
   0  15   8    6.19    0.40
   0  15  -8    5.71    0.43
   1 -15   8    0.02    0.11
  -1 -15  -8    0.18    0.16
  -1  15  -8   -0.01    0.11
   1  15   8    0.02    0.08
   2 -15   8    0.56    0.19
  -2 -15  -8    0.26    0.14
  -2  15  -8    0.43    0.18
   3 -15   8    0.16    0.15
  -3 -15  -8    0.16    0.14
   4 -15   8    0.24    0.15
  -4 -15  -8    0.06    0.12
   5 -15   8    0.32    0.16
  -5 -15  -8    0.31    0.15
  -6 -16   8    0.35    0.13
   6  16  -8    0.03    0.16
  -5 -16   8    5.62    0.43
   5 -16  -8    5.88    0.45
   5  16  -8    5.28    0.47
  -4 -16   8    7.74    0.51
   4 -16  -8    7.52    0.52
   4  16  -8    7.91    0.55
   3 -16  -8    0.53    0.21
  -3 -16   8    0.45    0.14
   3  16  -8    0.48    0.18
   2 -16  -8    9.17    0.58
  -2 -16   8    7.23    0.49
   2  16  -8    7.14    0.51
   1 -16  -8    0.39    0.19
  -1 -16   8    0.26    0.17
   1  16  -8    0.34    0.16
  -1  16   8    0.33    0.13
   0 -16  -8    1.35    0.29
   0 -16   8    1.11    0.24
   0  16   8    1.57    0.21
   0  16  -8    1.33    0.26
   1 -16   8    0.59    0.18
  -1 -16  -8    0.71    0.24
  -1  16  -8    0.37    0.17
   2 -16   8    0.30    0.17
  -2 -16  -8    0.56    0.18
  -2  16  -8    0.81    0.22
  -3 -16  -8    0.13    0.13
   3 -16   8    0.35    0.18
   4 -16   8    0.14    0.15
  -4 -16  -8    0.08    0.12
  -5 -17   8    0.42    0.15
   5  17  -8    0.59    0.22
  -4 -17   8    0.42    0.15
   4 -17  -8    0.29    0.19
   4  17  -8    0.28    0.18
   3 -17  -8    3.62    0.39
  -3 -17   8    3.54    0.36
   3  17  -8    3.89    0.40
   2 -17  -8    0.47    0.22
  -2 -17   8    0.86    0.20
   2  17  -8    0.66    0.21
  -1 -17   8    0.19    0.15
   1 -17  -8    0.24    0.19
  -1  17   8    0.20    0.11
   1  17  -8    0.11    0.15
   0 -17  -8    0.28    0.20
   0 -17   8   -0.01    0.14
   0  17   8    0.07    0.10
   0  17  -8    0.20    0.16
  -1 -17  -8    1.76    0.35
   1 -17   8    1.62    0.30
  -1  17  -8    2.14    0.30
   2 -17   8   -0.21    0.13
  -2 -17  -8    0.05    0.11
  -2  17  -8    0.01    0.14
   3 -17   8    0.19    0.17
  -3 -17  -8   -0.09    0.11
   3 -18  -8    1.79    0.35
  -3 -18   8    2.26    0.29
   3  18  -8    1.75    0.33
   2 -18  -8    1.19    0.30
  -2 -18   8    0.66    0.19
   2  18  -8    0.54    0.22
   1 -18  -8    0.38    0.22
  -1 -18   8    0.64    0.21
   1  18  -8    0.63    0.22
  -1  18   8    0.70    0.16
   0 -18   8    0.59    0.21
   0 -18  -8    0.92    0.27
   0  18  -8    0.91    0.26
   1 -18   8    1.27    0.29
  -1 -18  -8    1.25    0.33
  -1  18  -8    1.34    0.29
  11   0  -9    2.00    0.30
  10   0  -9   -0.12    0.10
   9   0  -9    0.17    0.14
   8   0  -9    0.00    0.10
   7   0  -9   42.28    1.25
  -6   0   9    0.03    0.04
   6   0  -9   -0.05    0.06
   5   0  -9    0.83    0.14
  -5   0   9    0.81    0.10
  -4   0   9    0.01    0.03
   4   0  -9   -0.03    0.05
   3   0  -9    3.88    0.20
  -3   0   9    4.10    0.25
   3   0  -9    3.56    0.28
   2   0  -9    0.06    0.06
   2   0  -9   -0.01    0.03
  -2   0   9    0.02    0.04
   1   0  -9    9.22    0.43
  -1   0   9    8.84    0.40
   0   0  -9    0.04    0.05
   0   0   9    0.00    0.05
  -1   0  -9    1.13    0.15
   1   0   9    1.21    0.16
  -2   0  -9    0.00    0.06
   2   0   9    0.00    0.07
   3   0   9    3.94    0.28
  -3   0  -9    4.07    0.30
   4   0   9    0.00    0.09
  -4   0  -9    0.04    0.06
   5   0   9    0.97    0.18
  -5   0  -9    0.82    0.18
  -6   0  -9    0.07    0.09
   6   0   9    0.07    0.09
  -7   0  -9    1.25    0.25
  -8   0  -9    0.21    0.11
  -9   0  -9    0.64    0.20
  11  -1  -9    0.72    0.23
  11   1  -9    1.11    0.27
  10  -1  -9    0.95    0.23
  10   1  -9    1.36    0.28
   9  -1  -9    3.83    0.36
   9   1  -9    3.80    0.37
   8  -1  -9    4.42    0.36
   8   1  -9    4.64    0.37
   7  -1  -9   -0.04    0.07
   7   1  -9   -0.06    0.08
   6  -1  -9    0.09    0.08
  -6  -1   9    0.08    0.05
   6   1  -9    0.08    0.08
  -6   1   9    0.08    0.05
  -5  -1   9    0.11    0.05
   5  -1  -9    0.07    0.07
  -5   1   9    0.02    0.04
   5   1  -9    0.05    0.06
   4  -1  -9   13.24    0.46
  -4  -1   9   12.79    0.48
  -4   1   9   13.25    0.48
   4   1  -9   13.85    0.48
   3  -1  -9   42.64    1.23
   3  -1  -9   43.06    1.02
  -3  -1   9   42.84    1.12
   3   1  -9   42.71    1.22
  -3   1   9   42.46    1.12
   3   1  -9   43.61    1.03
  -2  -1   9    8.86    0.39
   2  -1  -9    8.40    0.43
   2  -1  -9    9.85    0.27
   2   1  -9    9.20    0.28
  -2   1   9    8.45    0.39
   2   1  -9    8.86    0.43
  -1  -1   9   27.21    0.81
   1  -1  -9   25.44    0.84
   1   1  -9   26.57    0.84
  -1   1   9   26.85    0.81
   0  -1  -9   23.55    0.77
   0  -1   9   21.95    0.73
   0   1   9   23.28    0.74
   0   1  -9   22.25    0.75
  -1  -1  -9    3.08    0.25
   1  -1   9    2.93    0.24
   1   1   9    3.21    0.24
  -1   1  -9    3.20    0.25
  -2  -1  -9    9.90    0.48
   2  -1   9    9.83    0.45
  -2   1  -9    9.81    0.47
   2   1   9    9.48    0.45
   3  -1   9    6.14    0.36
  -3  -1  -9    6.12    0.38
  -3   1  -9    5.67    0.36
   3   1   9    6.30    0.36
  -4  -1  -9   17.09    0.73
   4  -1   9   19.80    0.70
   4   1   9   19.46    0.70
  -4   1  -9   17.75    0.73
   5  -1   9    0.16    0.11
  -5  -1  -9    0.44    0.15
   5   1   9    0.39    0.12
  -5   1  -9    0.11    0.09
  -6  -1  -9    2.81    0.30
   6  -1   9    2.76    0.26
   6   1   9    3.35    0.29
  -6   1  -9    2.88    0.29
  -7  -1  -9    0.63    0.18
  -7   1  -9    0.31    0.11
  -8  -1  -9    0.02    0.09
  -8   1  -9    0.04    0.09
  -9  -1  -9    1.07    0.24
  -9   1  -9    0.78    0.22
  11  -2  -9    0.12    0.16
  11   2  -9    0.11    0.14
  10  -2  -9    0.79    0.23
  10   2  -9    0.85    0.22
   9  -2  -9   14.14    0.70
   9   2  -9   13.52    0.69
   8  -2  -9    0.83    0.19
   8   2  -9    1.01    0.21
   7  -2  -9    0.86    0.18
   7   2  -9    0.73    0.17
   6  -2  -9    6.33    0.37
  -6  -2   9    6.28    0.31
  -6   2   9    7.26    0.31
   6   2  -9    6.89    0.38
   5  -2  -9    8.84    0.40
  -5  -2   9    9.62    0.39
  -5   2   9    8.98    0.37
   5   2  -9    8.99    0.41
  -4  -2   9   35.04    0.98
   4  -2  -9   36.73    0.96
  -4   2   9   36.17    0.97
   4   2  -9   37.36    0.98
   3  -2  -9    0.10    0.05
  -3  -2   9    0.14    0.05
   3  -2  -9    0.06    0.08
   3   2  -9    0.13    0.07
  -3   2   9    0.19    0.06
   3   2  -9    0.04    0.05
  -2  -2   9   14.09    0.53
   2  -2  -9   13.61    0.57
   2  -2  -9   15.08    0.39
  -2   2   9   14.68    0.53
   2   2  -9   13.76    0.56
   2   2  -9   15.09    0.42
  -1  -2   9    5.45    0.31
   1  -2  -9    5.89    0.34
   1   2  -9    5.72    0.33
  -1   2   9    5.56    0.31
   1   2  -9    5.90    0.18
   0  -2   9    0.70    0.13
   0  -2  -9    0.79    0.15
   0   2   9    0.67    0.12
   0   2  -9    0.70    0.13
  -1  -2  -9    1.49    0.18
   1  -2   9    1.68    0.19
   1   2   9    1.33    0.17
  -1   2  -9    2.02    0.19
   2  -2   9   14.98    0.58
  -2  -2  -9   14.36    0.60
   2   2   9   14.13    0.57
  -2   2  -9   14.17    0.59
  -3  -2  -9    1.18    0.17
   3  -2   9    0.61    0.15
  -3   2  -9    0.85    0.17
   3   2   9    0.92    0.17
   4  -2   9    0.26    0.11
  -4  -2  -9    0.25    0.10
   4   2   9    0.15    0.10
  -4   2  -9    0.16    0.09
   5  -2   9    0.24    0.11
  -5  -2  -9    0.22    0.10
  -5   2  -9    0.32    0.11
   5   2   9    0.26    0.11
  -6  -2  -9    0.94    0.20
   6  -2   9    1.83    0.22
   6   2   9    1.92    0.23
  -6   2  -9    1.54    0.21
  -7  -2  -9    3.76    0.35
  -7   2  -9    3.06    0.31
  -8  -2  -9    0.30    0.16
  -8   2  -9    0.19    0.12
  -9  -2  -9    1.27    0.27
  -9   2  -9    1.35    0.27
  11  -3  -9   -0.05    0.14
  11   3  -9    0.07    0.16
  10  -3  -9    3.23    0.36
  10   3  -9    3.29    0.36
   9  -3  -9    5.48    0.43
   9   3  -9    5.81    0.45
   8  -3  -9   10.71    0.57
   8   3  -9   11.54    0.59
   7  -3  -9    0.39    0.13
   7   3  -9    0.44    0.14
  -6  -3   9    0.46    0.09
   6  -3  -9    0.40    0.12
   6   3  -9    0.32    0.12
  -5  -3   9    8.80    0.38
   5  -3  -9    8.24    0.39
  -5   3   9    8.03    0.35
   5   3  -9    8.00    0.40
   4  -3  -9    0.50    0.11
  -4  -3   9    0.30    0.08
   4   3  -9    0.29    0.09
  -4   3   9    0.31    0.09
   3  -3  -9    0.49    0.14
  -3  -3   9    0.55    0.11
   3  -3  -9    0.36    0.08
   3   3  -9    0.32    0.11
   3   3  -9    0.44    0.09
  -3   3   9    0.26    0.08
  -2  -3   9    3.86    0.25
   2  -3  -9    4.24    0.18
   2  -3  -9    3.89    0.29
   2   3  -9    4.38    0.28
   2   3  -9    4.36    0.20
  -2   3   9    4.06    0.26
   1  -3  -9    5.97    0.35
  -1  -3   9    5.56    0.31
  -1   3   9    5.98    0.32
   1   3  -9    5.75    0.21
   1   3  -9    5.85    0.33
   0  -3  -9    0.49    0.12
   0  -3   9    0.62    0.14
   0   3  -9    0.66    0.13
   0   3   9    0.73    0.11
   1  -3   9   -0.01    0.06
  -1  -3  -9    0.07    0.07
   1   3   9   -0.03    0.05
  -1   3  -9    0.15    0.08
  -2  -3  -9   17.00    0.66
   2  -3   9   16.43    0.62
   2   3   9   15.78    0.62
  -2   3  -9   16.90    0.65
   3  -3   9   81.72    1.97
  -3  -3  -9   81.31    2.05
  -3   3  -9   81.47    2.06
   3   3   9   82.77    1.98
  -4  -3  -9    3.29    0.29
   4  -3   9    2.85    0.25
  -4   3  -9    2.81    0.26
   4   3   9    2.99    0.26
  -5  -3  -9    3.60    0.32
   5  -3   9    3.75    0.29
   5   3   9    4.39    0.32
  -5   3  -9    3.96    0.33
   6  -3   9    0.76    0.18
  -6  -3  -9    0.40    0.14
  -6   3  -9    0.66    0.17
   6   3   9    0.95    0.19
  -7  -3  -9    0.96    0.22
  -7   3  -9    1.00    0.21
  -8  -3  -9    6.09    0.48
  -8   3  -9    6.51    0.49
  -9  -3  -9    0.74    0.21
  -9   3  -9    0.41    0.15
  11  -4  -9    0.00    0.16
  11   4  -9   -0.04    0.15
  10  -4  -9    3.31    0.36
  10   4  -9    2.92    0.35
   9  -4  -9    0.13    0.13
   9   4  -9    0.06    0.14
   8  -4  -9    2.58    0.29
   8   4  -9    2.88    0.31
   7  -4  -9    4.59    0.34
   7   4  -9    4.88    0.36
  -6  -4   9    1.01    0.12
   6  -4  -9    0.99    0.18
   6   4  -9    0.65    0.15
  -6   4   9    0.89    0.11
   5  -4  -9   38.04    1.07
  -5  -4   9   37.38    1.03
   5   4  -9   38.15    1.08
  -5   4   9   37.12    0.99
  -4  -4   9   20.55    0.69
   4  -4  -9   22.51    0.68
  -4   4   9   21.06    0.67
   4   4  -9   21.68    0.69
  -3  -4   9   13.95    0.55
   3  -4  -9   14.21    0.61
   3  -4  -9   15.62    0.49
   3   4  -9   15.08    0.51
  -3   4   9   14.67    0.54
   3   4  -9   14.80    0.59
   2  -4  -9   13.12    0.40
   2  -4  -9   12.11    0.54
  -2  -4   9   12.80    0.52
   2   4  -9   13.75    0.43
  -2   4   9   12.96    0.51
   2   4  -9   13.38    0.54
   1  -4  -9    1.14    0.16
  -1  -4   9    1.25    0.15
   1   4  -9    1.31    0.11
  -1   4   9    1.36    0.15
   1   4  -9    1.31    0.16
   0  -4  -9    1.69    0.19
   0  -4   9    1.73    0.19
   0   4  -9    1.79    0.18
   0   4   9    1.74    0.17
   0   4  -9    1.84    0.11
  -1  -4  -9    0.39    0.12
   1  -4   9    0.10    0.08
   1   4   9    0.18    0.08
  -1   4  -9    0.41    0.10
   2  -4   9   18.13    0.67
  -2  -4  -9   18.23    0.69
   2   4   9   18.24    0.67
  -2   4  -9   18.57    0.69
   3  -4   9   23.57    0.80
  -3  -4  -9   23.87    0.84
   3   4   9   22.56    0.80
  -3   4  -9   24.02    0.84
  -4  -4  -9    2.57    0.25
   4  -4   9    2.34    0.24
  -4   4  -9    2.37    0.24
   4   4   9    2.46    0.24
  -5  -4  -9    1.04    0.20
   5  -4   9    1.20    0.18
  -5   4  -9    1.17    0.18
   5   4   9    1.16    0.20
  -6  -4  -9    0.04    0.10
   6  -4   9    0.14    0.10
  -6   4  -9   -0.10    0.07
   6   4   9   -0.04    0.10
  -7  -4  -9    0.25    0.13
  -7   4  -9    0.47    0.15
  -8  -4  -9    1.20    0.25
  -8   4  -9    1.35    0.26
  -9  -4  -9    0.50    0.19
  -9   4  -9    0.51    0.16
  11  -5  -9    1.84    0.35
  11   5  -9    1.35    0.31
  10  -5  -9    3.03    0.35
  10   5  -9    3.32    0.38
   9  -5  -9    0.01    0.12
   9   5  -9   -0.04    0.12
   8  -5  -9    2.45    0.28
   8   5  -9    2.02    0.27
   7  -5  -9    2.43    0.26
  -7  -5   9    2.81    0.20
   7   5  -9    2.22    0.26
  -6  -5   9    4.09    0.26
   6  -5  -9    3.97    0.30
  -6   5   9    4.84    0.26
   6   5  -9    4.00    0.30
   5  -5  -9    3.46    0.27
  -5  -5   9    3.49    0.24
  -5   5   9    3.20    0.22
   5   5  -9    3.47    0.27
   4  -5  -9    2.06    0.19
  -4  -5   9    2.03    0.19
   4   5  -9    1.94    0.18
  -4   5   9    2.09    0.18
   3  -5  -9    0.28    0.12
  -3  -5   9    0.42    0.10
   3  -5  -9    0.54    0.11
   3   5  -9    0.31    0.10
   3   5  -9    0.43    0.10
  -3   5   9    0.45    0.09
   2  -5  -9    1.27    0.18
  -2  -5   9    1.66    0.17
   2  -5  -9    1.56    0.14
  -2   5   9    1.50    0.16
   2   5  -9    1.35    0.13
   2   5  -9    1.46    0.16
  -1  -5   9   19.88    0.70
   1  -5  -9   20.13    0.72
   1   5  -9   19.69    0.68
   1   5  -9   20.64    0.58
  -1   5   9   19.83    0.68
   0  -5  -9    1.63    0.19
   0  -5   9    1.72    0.19
   0   5  -9    1.88    0.18
   0   5   9    1.73    0.17
   0   5  -9    1.73    0.13
   1  -5   9   32.66    0.98
  -1  -5  -9   32.90    1.01
   1   5   9   31.82    0.97
  -1   5  -9   32.76    0.98
  -2  -5  -9    0.03    0.07
   2  -5   9   -0.08    0.06
  -2   5  -9   -0.05    0.06
   2   5   9   -0.02    0.08
  -3  -5  -9    2.32    0.23
   3  -5   9    2.68    0.25
  -3   5  -9    2.46    0.23
   3   5   9    2.97    0.26
   4  -5   9    4.25    0.32
  -4  -5  -9    3.77    0.31
   4   5   9    4.76    0.34
  -4   5  -9    4.16    0.32
  -5  -5  -9    1.12    0.21
   5  -5   9    0.97    0.20
  -5   5  -9    0.93    0.20
   5   5   9    0.90    0.19
  -6  -5  -9    0.13    0.09
   6  -5   9   -0.08    0.08
   6   5   9   -0.04    0.10
  -6   5  -9    0.10    0.07
  -7  -5  -9    2.89    0.31
  -7   5  -9    2.32    0.28
  -8  -5  -9   -0.03    0.11
  -8   5  -9    0.09    0.09
  11  -6  -9   -0.03    0.17
  11   6  -9    0.04    0.17
  10  -6  -9    1.87    0.30
  10   6  -9    1.71    0.32
   9  -6  -9    0.46    0.17
   9   6  -9    0.25    0.17
   8  -6  -9    0.64    0.18
   8   6  -9    0.61    0.18
  -7  -6   9    0.72    0.11
   7  -6  -9    0.69    0.18
   7   6  -9    0.70    0.18
  -6  -6   9    6.21    0.34
   6  -6  -9    5.95    0.38
  -6   6   9    5.69    0.30
   6   6  -9    5.83    0.39
   5  -6  -9    1.47    0.19
  -5  -6   9    1.89    0.18
   5   6  -9    1.77    0.20
  -5   6   9    1.88    0.17
   4  -6  -9    0.10    0.08
  -4  -6   9    0.09    0.06
  -4   6   9    0.16    0.06
   4   6  -9   -0.01    0.07
   4   6  -9   -0.01    0.07
   3  -6  -9    6.21    0.32
  -3  -6   9    6.37    0.35
   3  -6  -9    5.86    0.37
  -3   6   9    5.63    0.32
   3   6  -9    6.03    0.34
   3   6  -9    6.69    0.33
  -2  -6   9    0.37    0.10
   2  -6  -9    0.51    0.14
   2   6  -9    0.72    0.13
  -2   6   9    0.53    0.11
   2   6  -9    0.46    0.10
  -1  -6   9    0.60    0.13
   1  -6  -9    0.74    0.15
   1   6  -9    0.82    0.11
  -1   6   9    0.89    0.13
   1   6  -9    0.91    0.13
   0  -6   9    0.00    0.07
   0  -6  -9    0.03    0.07
   0   6   9    0.03    0.05
   0   6  -9   -0.03    0.05
   0   6  -9    0.13    0.07
   1  -6   9    4.78    0.32
  -1  -6  -9    4.19    0.30
   1   6   9    4.43    0.31
  -1   6  -9    4.30    0.29
  -2  -6  -9    1.23    0.17
   2  -6   9    0.85    0.17
  -2   6  -9    1.12    0.15
   2   6   9    0.82    0.17
   3  -6   9    0.65    0.16
  -3  -6  -9    0.66    0.15
  -3   6  -9    0.76    0.15
   3   6   9    0.56    0.15
  -4  -6  -9    0.70    0.16
   4  -6   9    0.40    0.15
   4   6   9    0.48    0.14
  -4   6  -9    0.40    0.13
   5  -6   9    0.28    0.13
  -5  -6  -9    0.24    0.11
   5   6   9    0.32    0.14
  -5   6  -9    0.28    0.11
   6  -6   9    0.24    0.11
  -6  -6  -9    0.04    0.08
   6   6   9    0.18    0.12
  -6   6  -9    0.08    0.08
  -7  -6  -9    0.11    0.11
  -7   6  -9    0.04    0.07
  -8  -6  -9    0.64    0.19
  -8   6  -9    0.45    0.14
  11  -7  -9    0.32    0.19
  11   7  -9    0.12    0.16
  10  -7  -9    7.37    0.55
  10   7  -9    6.90    0.53
   9  -7  -9    0.00    0.13
   9   7  -9    0.10    0.13
   8  -7  -9   10.34    0.59
   8   7  -9   10.02    0.58
  -7  -7   9    0.72    0.13
   7  -7  -9    0.69    0.18
   7   7  -9    0.66    0.18
   6  -7  -9    6.82    0.43
  -6  -7   9    6.97    0.36
   6   7  -9    7.02    0.43
  -6   7   9    7.14    0.34
  -5  -7   9    0.87    0.12
   5  -7  -9    0.56    0.15
  -5   7   9    0.54    0.11
   5   7  -9    0.61    0.14
   4  -7  -9    0.06    0.08
  -4  -7   9    0.09    0.06
   4   7  -9    0.14    0.08
  -4   7   9    0.19    0.08
   4   7  -9    0.09    0.08
   3  -7  -9    0.61    0.16
  -3  -7   9    0.34    0.10
  -3   7   9    0.78    0.11
   3   7  -9    0.48    0.12
   3   7  -9    0.64    0.13
   2  -7  -9   27.31    0.92
  -2  -7   9   28.74    0.91
   2   7  -9   30.11    0.86
   2   7  -9   30.22    0.89
  -2   7   9   28.42    0.89
   1  -7  -9    0.57    0.14
  -1  -7   9    0.46    0.12
   1   7  -9    0.76    0.15
  -1   7   9    0.64    0.14
   1   7  -9    0.46    0.11
   0  -7  -9   16.39    0.64
   0  -7   9   16.22    0.66
   0   7  -9   17.50    0.63
   0   7  -9   17.56    0.57
   0   7   9   16.61    0.65
  -1  -7  -9    6.83    0.38
   1  -7   9    6.42    0.39
   1   7   9    6.01    0.38
  -1   7  -9    6.76    0.32
  -1   7  -9    6.39    0.36
  -2  -7  -9    0.83    0.16
   2  -7   9    0.72    0.17
   2   7   9    0.73    0.17
  -2   7  -9    0.88    0.14
  -3  -7  -9    0.58    0.14
   3  -7   9    0.95    0.19
  -3   7  -9    0.99    0.15
   3   7   9    0.78    0.18
   4  -7   9   14.90    0.65
  -4  -7  -9   16.38    0.69
   4   7   9   15.21    0.67
  -4   7  -9   16.86    0.70
  -5  -7  -9    1.75    0.22
   5  -7   9    1.57    0.22
   5   7   9    1.48    0.21
  -5   7  -9    1.54    0.21
  -6  -7  -9    0.03    0.09
   6  -7   9    0.11    0.11
   6   7   9    0.10    0.12
  -6   7  -9   -0.03    0.07
  -7  -7  -9    1.50    0.27
  -7   7  -9    1.69    0.22
  -8  -7  -9    0.40    0.16
  -8   7  -9    0.20    0.13
  10  -8  -9    4.62    0.45
  10   8  -9    3.73    0.41
   9  -8  -9    0.23    0.18
   9   8  -9    0.52    0.19
   8  -8  -9    0.49    0.18
   8   8  -9    0.61    0.19
   7  -8  -9    1.45    0.26
  -7  -8   9    1.25    0.16
   7   8  -9    0.68    0.18
   6  -8  -9    6.59    0.43
  -6  -8   9    6.35    0.37
   6   8  -9    6.54    0.43
  -6   8   9    7.62    0.36
   5  -8  -9    3.53    0.29
  -5  -8   9    2.96    0.25
  -5   8   9    3.18    0.23
   5   8  -9    3.25    0.29
  -4  -8   9    0.73    0.15
  -4   8   9    0.98    0.13
   4   8  -9    0.68    0.15
   4   8  -9    0.85    0.16
  -3  -8   9    2.94    0.25
   3  -8  -9    3.40    0.30
   3   8  -9    3.11    0.24
  -3   8   9    3.36    0.25
   3   8  -9    3.42    0.26
  -2  -8   9   11.91    0.54
   2  -8  -9   12.94    0.56
   2   8  -9   12.54    0.50
   2   8  -9   12.61    0.51
  -2   8   9   13.16    0.55
  -1  -8   9    0.16    0.08
   1  -8  -9    0.08    0.09
   1   8  -9    0.04    0.06
  -1   8   9    0.10    0.08
   1   8  -9    0.12    0.07
   0  -8   9    5.38    0.36
   0  -8  -9    5.55    0.35
   0   8  -9    5.99    0.31
   0   8   9    5.37    0.35
   0   8  -9    5.89    0.33
  -1  -8  -9    7.80    0.42
   1  -8   9    7.38    0.43
   1   8   9    7.56    0.43
  -1   8  -9    8.70    0.41
  -1   8  -9    7.81    0.37
  -2  -8  -9    0.77    0.15
   2  -8   9    0.98    0.19
   2   8   9    0.72    0.17
  -2   8  -9    0.97    0.15
   3  -8   9    0.18    0.11
  -3  -8  -9    0.18    0.09
   3   8   9    0.04    0.09
  -3   8  -9    0.24    0.10
  -4  -8  -9    3.36    0.29
   4  -8   9    3.33    0.30
  -4   8  -9    3.79    0.30
   4   8   9    3.50    0.31
  -5  -8  -9    8.09    0.48
   5  -8   9    8.02    0.47
   5   8   9    7.88    0.48
  -5   8  -9    7.88    0.48
  -6  -8  -9   -0.02    0.08
  -6   8  -9    0.08    0.08
   6   8   9   -0.08    0.11
  -7  -8  -9    1.67    0.24
  -7   8  -9    1.97    0.24
  -8  -8  -9    3.20    0.35
  -8   8  -9    3.22    0.33
  10  -9  -9   -0.02    0.17
  10   9  -9   -0.23    0.13
   9  -9  -9    0.55    0.21
   9   9  -9    0.69    0.21
   8  -9  -9    0.11    0.15
   8   9  -9    0.25    0.17
   7  -9  -9    4.55    0.39
  -7  -9   9    4.52    0.30
   7   9  -9    4.05    0.37
   6  -9  -9    0.01    0.11
  -6  -9   9    0.12    0.07
  -6   9   9    0.05    0.06
   6   9  -9    0.09    0.11
   5  -9  -9    0.05    0.11
  -5  -9   9    0.23    0.07
  -5   9   9    0.18    0.07
   5   9  -9    0.03    0.09
   5   9  -9    0.12    0.11
  -4  -9   9    1.81    0.20
   4   9  -9    2.08    0.20
  -4   9   9    2.15    0.21
   4   9  -9    1.95    0.22
   3  -9  -9    0.23    0.12
  -3  -9   9    0.20    0.08
   3   9  -9    0.13    0.09
  -3   9   9    0.06    0.06
   3   9  -9    0.09    0.08
  -2  -9   9    4.48    0.32
   2  -9  -9    5.00    0.34
  -2   9   9    4.45    0.31
   2   9  -9    5.03    0.30
   2   9  -9    4.96    0.31
  -1  -9   9    0.24    0.08
   1  -9  -9    0.13    0.09
   1   9  -9    0.18    0.09
   1   9  -9    0.26    0.10
  -1   9   9    0.22    0.10
   0  -9  -9    7.48    0.40
   0  -9   9    6.87    0.42
   0   9  -9    8.13    0.39
   0   9   9    7.10    0.42
   0   9  -9    8.19    0.39
   1  -9   9    1.64    0.21
  -1  -9  -9    2.11    0.22
  -1   9  -9    2.16    0.21
  -1   9  -9    1.97    0.20
   1   9   9    1.85    0.23
   2  -9   9    0.94    0.19
  -2  -9  -9    1.00    0.16
  -2   9  -9    1.37    0.17
   2   9   9    0.86    0.19
   3  -9   9    5.37    0.39
  -3  -9  -9    5.13    0.36
  -3   9  -9    5.57    0.36
   3   9   9    6.35    0.42
  -4  -9  -9    7.42    0.44
   4  -9   9    6.64    0.43
   4   9   9    7.16    0.45
  -4   9  -9    6.68    0.41
  -5  -9  -9    1.26    0.20
   5  -9   9    1.23    0.22
   5   9   9    1.42    0.24
  -5   9  -9    1.14    0.17
  -6  -9  -9    0.19    0.10
  -6   9  -9    0.05    0.09
   6   9   9    0.06    0.14
  -7  -9  -9    0.23    0.15
   7   9   9    0.04    0.11
  -7   9  -9    0.24    0.10
  10 -10  -9    0.23    0.20
  10  10  -9    0.28    0.20
   9 -10  -9    0.83    0.26
   9  10  -9    0.62    0.21
   8 -10  -9    4.40    0.41
   8  10  -9    4.22    0.40
   7 -10  -9    0.88    0.22
  -7 -10   9    0.67    0.13
   7  10  -9    0.64    0.19
  -6 -10   9    6.23    0.39
   6 -10  -9    6.26    0.45
   6  10  -9    6.91    0.46
  -5 -10   9    0.31    0.11
   5  10  -9    0.48    0.15
  -5  10   9    0.32    0.10
  -4 -10   9    0.05    0.07
   4 -10  -9    0.19    0.12
   4  10  -9    0.01    0.09
  -4  10   9    0.20    0.08
   3 -10  -9    2.24    0.25
  -3 -10   9    2.25    0.24
  -3  10   9    2.41    0.23
   3  10  -9    2.74    0.25
   2 -10  -9    0.43    0.14
  -2 -10   9    0.47    0.13
   2  10  -9    0.68    0.13
   2  10  -9    0.61    0.15
  -2  10   9    0.53    0.13
  -1 -10   9    0.96    0.19
   1 -10  -9    1.04    0.17
   1  10  -9    1.29    0.15
   1  10  -9    1.05    0.17
  -1  10   9    1.15    0.13
  -1  10   9    0.77    0.16
   0 -10  -9    0.75    0.15
   0 -10   9    0.41    0.14
   0  10  -9    0.76    0.15
   0  10   9    0.40    0.12
   0  10  -9    0.82    0.12
  -1 -10  -9    0.11    0.10
   1 -10   9    0.12    0.10
  -1  10  -9    0.13    0.10
  -1  10  -9    0.28    0.09
   1  10   9   -0.06    0.08
   2 -10   9    0.67    0.16
  -2 -10  -9    0.90    0.14
  -2  10  -9    1.31    0.16
   2  10   9    0.70    0.18
   3 -10   9    0.50    0.15
  -3 -10  -9    0.75    0.16
  -3  10  -9    0.66    0.14
   3  10   9    0.79    0.19
  -4 -10  -9    1.16    0.18
   4 -10   9    1.03    0.21
   4  10   9    0.93    0.21
  -4  10  -9    0.73    0.15
  -5 -10  -9    1.02    0.20
   5 -10   9    0.71    0.19
  -5  10  -9    1.15    0.17
   5  10   9    0.76    0.20
  -6 -10  -9    0.14    0.11
   6  10   9    0.05    0.13
  -6  10  -9    0.20    0.11
  -7  10  -9    0.05    0.09
   7  10   9   -0.05    0.11
   9 -11  -9   -0.04    0.16
   9  11  -9    0.06    0.15
   8 -11  -9    0.71    0.24
   8  11  -9    0.60    0.20
   7 -11  -9    0.11    0.13
  -7 -11   9   -0.08    0.07
   7  11  -9    0.01    0.12
   6 -11  -9    0.03    0.14
  -6 -11   9    0.02    0.07
   6  11  -9   -0.12    0.10
  -5 -11   9    3.57    0.30
  -5  11   9    3.12    0.25
   5  11  -9    3.45    0.32
  -4 -11   9    3.55    0.30
   4 -11  -9    3.14    0.30
   4  11  -9    3.65    0.32
  -4  11   9    3.52    0.28
   3 -11  -9    3.27    0.28
  -3 -11   9    3.16    0.28
  -3  11   9    3.73    0.29
   3  11  -9    3.40    0.30
   2 -11  -9    3.58    0.29
  -2 -11   9    3.78    0.31
   2  11  -9    3.58    0.30
  -2  11   9    4.20    0.32
   1 -11  -9    0.73    0.17
  -1 -11   9    0.43    0.14
   1  11  -9    0.46    0.14
  -1  11   9    0.74    0.11
  -1  11   9    0.59    0.15
   0 -11  -9    4.51    0.32
   0 -11   9    4.99    0.37
   0  11   9    4.63    0.36
   0  11  -9    4.90    0.34
   1 -11   9    4.61    0.36
  -1 -11  -9    4.65    0.32
  -1  11  -9    4.64    0.33
   1  11   9    4.71    0.37
   2 -11   9    0.36    0.13
  -2 -11  -9    0.20    0.08
   2  11   9    0.15    0.13
   3 -11   9    0.77    0.18
   3  11   9    0.62    0.19
   4 -11   9    0.11    0.11
  -4  11  -9    0.13    0.09
   4  11   9    0.18    0.14
   5 -11   9    0.13    0.12
   5  11   9    0.08    0.11
  -5  11  -9    0.11    0.09
   6  11   9    0.06    0.14
  -6  11  -9    0.01    0.08
  -7  11  -9    0.19    0.11
   7  11   9    0.36    0.15
   9 -12  -9    0.27    0.21
   9  12  -9   -0.03    0.13
   8 -12  -9    0.11    0.18
   8  12  -9   -0.08    0.15
  -7 -12   9    0.63    0.14
   7 -12  -9    0.75    0.22
   7  12  -9    0.51    0.19
  -6 -12   9    0.23    0.10
   6  12  -9    0.47    0.17
   5 -12  -9    1.25    0.26
  -5 -12   9    1.50    0.21
   5  12  -9    1.19    0.24
  -5  12   9    1.37    0.17
  -4 -12   9    3.35    0.30
   4 -12  -9    3.69    0.33
  -4  12   9    3.22    0.28
   4  12  -9    3.46    0.32
   3 -12  -9    2.13    0.23
  -3 -12   9    2.03    0.23
  -3  12   9    2.09    0.22
   3  12  -9    2.34    0.26
  -2 -12   9    1.87    0.23
  -2  12   9    2.08    0.23
   2  12  -9    2.56    0.26
  -1 -12   9    4.90    0.37
   1  12  -9    4.24    0.33
  -1  12   9    4.57    0.35
  -1  12   9    5.16    0.32
   0 -12   9    0.32    0.15
   0  12   9    0.31    0.12
   0  12  -9    0.01    0.09
   1 -12   9    0.10    0.10
  -1  12  -9    0.12    0.12
   1  12   9    0.16    0.11
   2 -12   9    2.93    0.30
   2  12   9    2.68    0.29
   3 -12   9    0.42    0.16
   3  12   9    0.59    0.18
   4 -12   9    0.17    0.12
   4  12   9    0.00    0.10
   5 -12   9    0.53    0.19
   5  12   9    0.55    0.20
   6  12   9   -0.04    0.13
   8 -13  -9    0.03    0.18
   8  13  -9    0.01    0.15
   7 -13  -9   -0.15    0.15
  -7 -13   9    0.13    0.08
   7  13  -9   -0.07    0.13
  -6 -13   9    1.73    0.23
   6  13  -9    2.08    0.29
   5 -13  -9   -0.03    0.13
  -5 -13   9    0.02    0.09
   5  13  -9    0.03    0.13
   4 -13  -9    0.06    0.15
  -4 -13   9   -0.06    0.08
   4  13  -9    0.06    0.11
  -4  13   9    0.02    0.08
  -3 -13   9   -0.05    0.06
   3  13  -9   -0.07    0.08
  -3  13   9    0.03    0.09
  -2 -13   9    5.38    0.40
  -2  13   9    5.96    0.41
   2  13  -9    5.79    0.41
  -1 -13   9    1.48    0.22
   1  13  -9    1.02    0.21
  -1  13   9    0.80    0.19
   0 -13   9    1.01    0.22
   0  13   9    1.07    0.21
   0  13  -9    1.20    0.22
   1 -13   9    2.94    0.31
  -1  13  -9    2.66    0.28
   1  13   9    3.03    0.32
   2 -13   9    0.38    0.15
   2  13   9    0.37    0.15
   3 -13   9    0.48    0.17
   3  13   9    0.73    0.21
   4 -13   9    1.11    0.24
   4  13   9    1.08    0.24
   5 -13   9    0.14    0.14
   5  13   9    0.10    0.14
  -6 -13  -9   -0.12    0.14
   6  13   9   -0.21    0.14
   7 -14  -9    0.64    0.27
  -7 -14   9    0.71    0.17
   7  14  -9    0.97    0.26
  -6 -14   9   -0.16    0.08
   6  14  -9    0.15    0.14
  -5 -14   9    1.04    0.20
   5 -14  -9    1.19    0.26
   5  14  -9    0.91    0.24
   4 -14  -9    6.63    0.47
  -4 -14   9    5.91    0.42
   4  14  -9    6.13    0.46
  -3 -14   9    0.15    0.10
   3 -14  -9    0.05    0.15
  -3  14   9    0.36    0.12
   3  14  -9    0.03    0.12
  -2 -14   9    0.45    0.15
  -2  14   9    0.76    0.18
   2  14  -9    0.68    0.18
  -1 -14   9    0.18    0.13
   1  14  -9    0.12    0.12
  -1  14   9    0.26    0.11
   0 -14   9   -0.01    0.10
   0  14  -9    0.21    0.11
   0  14   9    0.11    0.07
   1 -14   9    0.42    0.16
   1  14   9    0.11    0.13
  -1  14  -9    0.33    0.15
   2 -14   9    0.20    0.14
   2  14   9    0.21    0.14
   3 -14   9    0.09    0.12
   3  14   9   -0.18    0.11
   4 -14   9    0.93    0.22
   4  14   9    0.55    0.21
  -5 -14  -9    0.43    0.17
   5 -14   9    0.54    0.17
   5  14   9    0.22    0.16
   7 -15  -9   -0.03    0.19
  -7 -15   9    0.10    0.10
   7  15  -9    0.10    0.16
  -6 -15   9    0.81    0.20
   6  15  -9    1.11    0.29
   5 -15  -9    2.84    0.35
  -5 -15   9    1.76    0.23
   5  15  -9    2.82    0.33
  -4 -15   9    0.33    0.14
   4 -15  -9    0.45    0.20
   4  15  -9    0.59    0.18
   3 -15  -9    0.10    0.14
  -3 -15   9   -0.10    0.08
   3  15  -9    0.28    0.14
   2 -15  -9    0.52    0.20
  -2 -15   9    0.40    0.14
   2  15  -9    0.47    0.17
  -1 -15   9    0.44    0.17
   1 -15  -9    0.81    0.24
  -1  15   9    0.48    0.16
   1  15  -9    0.66    0.18
   0 -15  -9    0.97    0.26
   0 -15   9    1.09    0.25
   0  15   9    1.20    0.23
   0  15  -9    1.36    0.26
  -1 -15  -9    0.79    0.24
   1 -15   9    0.49    0.19
   1  15   9    0.60    0.19
  -1  15  -9    0.44    0.17
  -2 -15  -9    0.47    0.19
   2 -15   9    0.47    0.17
   2  15   9    0.31    0.15
  -3 -15  -9    3.69    0.39
   3 -15   9    3.62    0.37
   3  15   9    3.91    0.39
  -4 -15  -9    0.73    0.23
   4 -15   9    0.93    0.23
  -6 -16   9    1.13    0.21
   6  16  -9    1.32    0.30
   5 -16  -9   -0.09    0.15
  -5 -16   9    0.00    0.09
   5  16  -9   -0.23    0.12
  -4 -16   9    0.11    0.11
   4 -16  -9    0.44    0.22
   4  16  -9    0.50    0.18
  -3 -16   9    0.65    0.18
   3 -16  -9    0.82    0.25
   3  16  -9    0.96    0.23
   2 -16  -9    1.03    0.26
  -2 -16   9    1.03    0.21
   2  16  -9    1.13    0.25
  -1 -16   9    0.18    0.14
   1 -16  -9    0.21    0.17
   1  16  -9    0.28    0.16
   0 -16   9    0.17    0.16
   0 -16  -9    0.45    0.23
   0  16  -9    0.79    0.21
  -1 -16  -9    1.09    0.31
   1 -16   9    1.37    0.28
  -1  16  -9    1.39    0.27
   2 -16   9    0.45    0.18
  -2 -16  -9    0.21    0.13
  -3 -16  -9    1.73    0.30
   3 -16   9    1.45    0.28
   4 -17  -9   -0.05    0.18
  -4 -17   9    0.16    0.11
   4  17  -9    0.13    0.17
   3 -17  -9    1.16    0.32
  -3 -17   9    1.11    0.23
   3  17  -9    0.97    0.25
   2 -17  -9    5.08    0.49
  -2 -17   9    4.58    0.40
   2  17  -9    4.50    0.42
   1 -17  -9    1.00    0.29
  -1 -17   9    1.30    0.28
   1  17  -9    1.00    0.25
   0 -17  -9    0.04    0.19
   0 -17   9    0.00    0.15
   0  17  -9   -0.12    0.12
   1 -17   9   -0.06    0.14
  -1 -17  -9   -0.07    0.19
  -1  17  -9   -0.13    0.14
   2 -17   9    0.13    0.16
  -2 -17  -9   -0.06    0.13
  11   0 -10   -0.08    0.14
  10   0 -10    1.51    0.29
   9   0 -10   -0.27    0.09
   8   0 -10    0.02    0.10
   7   0 -10    0.02    0.10
  -6   0  10   40.04    1.06
   6   0 -10   40.40    1.16
  -5   0  10   -0.05    0.04
   5   0 -10   -0.09    0.05
   4   0 -10    2.68    0.19
  -4   0  10    2.51    0.20
   3   0 -10   -0.06    0.05
  -3   0  10   -0.05    0.04
  -2   0  10    0.68    0.12
   2   0 -10    0.82    0.16
  -1   0  10   -0.03    0.04
   1   0 -10    0.10    0.07
   0   0 -10    2.55    0.23
   0   0  10    2.41    0.22
  -1   0 -10   -0.07    0.05
   1   0  10    0.00    0.07
   2   0  10   41.65    1.19
  -2   0 -10   42.83    1.26
   3   0  10   -0.07    0.07
  -3   0 -10   -0.04    0.07
  -4   0 -10    2.23    0.25
   4   0  10    2.17    0.24
   5   0  10    0.08    0.09
  -5   0 -10    0.11    0.08
   6   0  10    4.94    0.36
  -6   0 -10    4.94    0.40
  -7   0 -10   -0.14    0.07
  -8   0 -10    0.47    0.16
  11  -1 -10   -0.09    0.13
  11   1 -10    0.15    0.16
  10  -1 -10    0.29    0.16
  10   1 -10    0.53    0.20
   9  -1 -10   12.40    0.65
   9   1 -10   11.81    0.64
   8  -1 -10    0.29    0.13
   8   1 -10    0.35    0.13
   7  -1 -10    2.88    0.27
   7   1 -10    3.02    0.28
  -6  -1  10    0.64    0.12
   6  -1 -10    0.58    0.14
  -6   1  10    0.51    0.10
   6   1 -10    0.71    0.16
  -5  -1  10    6.26    0.32
   5  -1 -10    7.08    0.35
   5   1 -10    6.74    0.34
  -5   1  10    6.78    0.34
  -4  -1  10    0.05    0.04
   4  -1 -10    0.15    0.07
   4   1 -10   -0.02    0.05
  -4   1  10   -0.03    0.04
  -3  -1  10    0.09    0.05
   3  -1 -10   -0.02    0.07
  -3   1  10    0.04    0.05
   3   1 -10   -0.08    0.04
  -2  -1  10    2.92    0.22
   2  -1 -10    2.57    0.24
  -2   1  10    2.94    0.22
   2   1 -10    3.03    0.25
  -1  -1  10    0.09    0.05
   1  -1 -10    0.04    0.07
  -1   1  10    0.02    0.05
   1   1 -10    0.02    0.05
   0  -1 -10    2.35    0.23
   0  -1  10    2.12    0.21
   0   1  10    2.46    0.22
   0   1 -10    2.04    0.20
  -1  -1 -10   32.74    1.03
   1  -1  10   32.79    0.98
   1   1  10   32.42    0.98
  -1   1 -10   31.01    1.00
  -2  -1 -10    0.23    0.09
   2  -1  10    0.39    0.12
   2   1  10    0.23    0.10
  -2   1 -10    0.26    0.09
   3  -1  10    0.56    0.15
  -3  -1 -10    0.43    0.13
   3   1  10    0.42    0.14
  -3   1 -10    0.26    0.11
  -4  -1 -10    5.44    0.39
   4  -1  10    5.65    0.37
   4   1  10    5.63    0.37
  -4   1 -10    5.11    0.38
   5  -1  10    5.74    0.38
  -5  -1 -10    6.08    0.43
  -5   1 -10    5.32    0.40
   5   1  10    5.38    0.37
  -6  -1 -10    0.24    0.11
   6  -1  10    0.10    0.10
  -6   1 -10   -0.01    0.07
   6   1  10    0.06    0.10
  -7  -1 -10    0.12    0.10
  -7   1 -10    0.05    0.08
  -8  -1 -10    1.11    0.24
  -8   1 -10    1.23    0.25
  11  -2 -10    0.07    0.16
  11   2 -10    0.03    0.15
  10  -2 -10    4.00    0.39
  10   2 -10    3.54    0.38
   9  -2 -10    0.69    0.20
   9   2 -10    1.12    0.24
   8  -2 -10    2.38    0.27
   8   2 -10    2.31    0.27
   7  -2 -10    0.07    0.09
   7   2 -10    0.04    0.09
   6  -2 -10    5.91    0.35
  -6  -2  10    6.08    0.31
   6   2 -10    5.99    0.36
  -6   2  10    6.10    0.30
   5  -2 -10    0.04    0.07
  -5  -2  10    0.15    0.06
  -5   2  10    0.00    0.04
   5   2 -10    0.20    0.09
   4  -2 -10    2.16    0.17
  -4  -2  10    1.93    0.18
  -4   2  10    2.43    0.19
   4   2 -10    2.04    0.17
   3  -2 -10    2.61    0.26
  -3  -2  10    2.79    0.22
   3   2 -10    2.92    0.25
   3   2 -10    2.92    0.17
  -3   2  10    2.93    0.22
   2  -2 -10    5.38    0.35
  -2  -2  10    5.33    0.31
  -2   2  10    5.37    0.31
   2   2 -10    5.28    0.33
  -1  -2  10    2.35    0.20
   1  -2 -10    1.28    0.17
   1   2 -10    2.10    0.20
  -1   2  10    1.87    0.18
   0  -2  10   29.98    0.92
   0  -2 -10   28.93    0.93
   0   2 -10   28.72    0.93
   0   2  10   28.94    0.90
   1  -2  10    1.67    0.20
  -1  -2 -10    1.33    0.18
   1   2  10    1.36    0.18
  -1   2 -10    1.48    0.18
   2  -2  10    4.22    0.31
  -2  -2 -10    3.87    0.30
  -2   2 -10    3.89    0.30
   2   2  10    4.32    0.31
   3  -2  10    1.71    0.21
  -3  -2 -10    1.67    0.20
   3   2  10    1.42    0.20
  -3   2 -10    1.50    0.20
  -4  -2 -10    4.16    0.34
   4  -2  10    4.08    0.32
   4   2  10    3.49    0.29
  -4   2 -10    3.40    0.30
   5  -2  10    0.22    0.10
  -5  -2 -10    0.19    0.11
   5   2  10    0.13    0.10
  -5   2 -10    0.17    0.10
  -6  -2 -10    2.26    0.27
   6  -2  10    1.49    0.20
   6   2  10    1.46    0.22
  -6   2 -10    1.32    0.21
  -7  -2 -10    2.11    0.28
  -7   2 -10    1.51    0.22
  -8  -2 -10    0.86    0.23
  -8   2 -10    1.14    0.24
  11  -3 -10    0.19    0.17
  11   3 -10    0.41    0.20
  10  -3 -10    2.25    0.31
  10   3 -10    1.63    0.31
   9  -3 -10    9.79    0.58
   9   3 -10    9.68    0.58
   8  -3 -10    2.23    0.27
   8   3 -10    2.63    0.29
   7  -3 -10    0.13    0.10
   7   3 -10    0.02    0.11
  -6  -3  10    2.41    0.20
   6  -3 -10    2.76    0.24
   6   3 -10    3.04    0.26
  -6   3  10    3.05    0.21
  -5  -3  10    4.72    0.29
   5  -3 -10    5.25    0.30
  -5   3  10    4.99    0.28
   5   3 -10    4.91    0.30
   4  -3 -10    1.14    0.13
  -4  -3  10    1.30    0.14
  -4   3  10    1.20    0.14
   4   3 -10    1.20    0.14
   4   3 -10    1.63    0.21
   3  -3 -10    1.13    0.21
  -3  -3  10    1.32    0.15
   3   3 -10    2.04    0.15
   3   3 -10    1.94    0.20
  -3   3  10    1.59    0.16
   2  -3 -10    3.93    0.30
  -2  -3  10    3.49    0.25
   2   3 -10    3.71    0.28
  -2   3  10    3.85    0.26
  -1  -3  10    6.39    0.36
   1  -3 -10    6.70    0.39
  -1   3  10    6.82    0.36
   1   3 -10    7.09    0.39
   0  -3 -10    1.13    0.16
   0  -3  10    1.08    0.16
   0   3 -10    1.39    0.17
   0   3  10    1.15    0.15
  -1  -3 -10    6.52    0.39
   1  -3  10    6.09    0.37
  -1   3 -10    6.38    0.37
   1   3  10    6.44    0.38
   2  -3  10    0.08    0.10
  -2  -3 -10    0.29    0.11
  -2   3 -10    0.05    0.07
   2   3  10    0.15    0.10
  -3  -3 -10    5.13    0.36
   3  -3  10    5.13    0.35
  -3   3 -10    5.45    0.37
   3   3  10    4.73    0.34
  -4  -3 -10    0.40    0.13
   4  -3  10    0.16    0.10
  -4   3 -10    0.38    0.11
   4   3  10    0.32    0.12
  -5  -3 -10    2.72    0.29
   5  -3  10    2.88    0.28
   5   3  10    2.74    0.27
  -5   3 -10    2.70    0.28
  -6  -3 -10    0.22    0.11
   6  -3  10    0.17    0.11
   6   3  10    0.13    0.10
  -6   3 -10    0.18    0.09
  -7  -3 -10    0.25    0.12
  -7   3 -10   -0.05    0.08
  -8  -3 -10    0.13    0.14
  -8   3 -10   -0.04    0.09
  11  -4 -10    0.25    0.19
  11   4 -10    0.18    0.17
  10  -4 -10    0.00    0.13
  10   4 -10    0.00    0.14
   9  -4 -10   -0.03    0.12
   9   4 -10   -0.06    0.12
   8  -4 -10    2.39    0.28
   8   4 -10    2.36    0.28
   7  -4 -10    0.04    0.10
   7   4 -10    0.09    0.10
   6  -4 -10    3.12    0.26
  -6  -4  10    3.46    0.24
   6   4 -10    3.17    0.27
  -6   4  10    3.28    0.22
   5  -4 -10    1.19    0.15
  -5  -4  10    1.14    0.14
  -5   4  10    1.07    0.13
   5   4 -10    0.99    0.15
  -4  -4  10    0.17    0.07
   4  -4 -10    0.32    0.10
   4   4 -10    0.24    0.10
   4   4 -10    0.14    0.09
  -4   4  10    0.27    0.08
   3  -4 -10    1.30    0.19
  -3  -4  10    1.19    0.15
  -3   4  10    1.06    0.14
   3   4 -10    1.25    0.17
   3   4 -10    1.15    0.13
   2  -4 -10    0.09    0.09
  -2  -4  10    0.09    0.06
  -2   4  10    0.27    0.08
   2   4 -10    0.17    0.08
  -1  -4  10    0.48    0.11
   1  -4 -10    0.30    0.12
  -1   4  10    0.47    0.10
   1   4 -10    0.41    0.11
   0  -4  10    2.69    0.24
   0  -4 -10    3.09    0.26
   0   4  10    2.70    0.23
   0   4 -10    3.05    0.25
   1  -4  10    0.25    0.11
  -1  -4 -10    0.02    0.06
   1   4  10    0.17    0.10
  -1   4 -10    0.16    0.07
   2  -4  10    4.69    0.34
  -2  -4 -10    5.17    0.35
   2   4  10    5.33    0.36
  -2   4 -10    5.52    0.36
  -3  -4 -10    0.27    0.11
   3  -4  10    0.67    0.17
   3   4  10    0.46    0.13
  -3   4 -10    0.44    0.13
  -4  -4 -10    1.19    0.19
   4  -4  10    1.71    0.21
   4   4  10    2.07    0.23
  -4   4 -10    1.42    0.20
   5  -4  10    0.25    0.13
  -5  -4 -10    0.40    0.13
  -5   4 -10    0.32    0.11
   5   4  10    0.41    0.13
  -6  -4 -10    0.21    0.11
   6  -4  10   -0.13    0.09
   6   4  10   -0.04    0.11
  -6   4 -10   -0.01    0.08
  -7  -4 -10    3.00    0.34
  -7   4 -10    3.09    0.33
  -8  -4 -10    2.12    0.30
  -8   4 -10    2.05    0.28
  11  -5 -10    0.31    0.21
  11   5 -10    0.52    0.22
  10  -5 -10    6.32    0.51
  10   5 -10    6.51    0.52
   9  -5 -10    6.99    0.49
   9   5 -10    6.64    0.49
   8  -5 -10    1.90    0.26
   8   5 -10    2.21    0.27
  -7  -5  10    0.29    0.08
   7  -5 -10    0.30    0.13
   7   5 -10    0.50    0.16
  -6  -5  10    1.78    0.18
   6  -5 -10    1.56    0.20
  -6   5  10    1.71    0.15
   6   5 -10    1.62    0.21
  -5  -5  10    0.43    0.10
   5  -5 -10    0.37    0.12
  -5   5  10    0.37    0.08
   5   5 -10    0.16    0.10
  -4  -5  10   16.11    0.63
   4  -5 -10   17.63    0.60
  -4   5  10   18.07    0.63
   4   5 -10   18.04    0.62
   4   5 -10   15.72    0.66
  -3  -5  10   12.83    0.54
   3  -5 -10   12.59    0.58
   3   5 -10   13.41    0.48
   3   5 -10   12.48    0.55
  -3   5  10   11.80    0.50
  -2  -5  10   23.65    0.81
   2  -5 -10   24.77    0.86
   2   5 -10   24.19    0.82
  -2   5  10   24.50    0.80
  -1  -5  10    2.89    0.24
   1  -5 -10    2.79    0.26
   1   5 -10    2.79    0.24
  -1   5  10    2.86    0.24
   0  -5  10   -0.07    0.08
   0  -5 -10    0.04    0.08
   0   5  10   -0.01    0.05
   0   5 -10    0.07    0.07
   1  -5  10    0.17    0.10
  -1  -5 -10    0.12    0.07
  -1   5 -10   -0.02    0.06
   1   5  10    0.14    0.09
  -2  -5 -10    9.13    0.48
   2  -5  10    9.54    0.49
  -2   5 -10    8.99    0.47
   2   5  10    9.12    0.47
   3  -5  10    5.19    0.36
  -3  -5 -10    5.03    0.36
  -3   5 -10    5.08    0.36
   3   5  10    5.15    0.35
  -4  -5 -10    2.00    0.23
   4  -5  10    1.71    0.22
   4   5  10    1.49    0.22
  -4   5 -10    1.91    0.23
   5  -5  10    0.39    0.14
  -5  -5 -10    0.44    0.15
  -5   5 -10    0.27    0.12
   5   5  10    0.15    0.12
  -6  -5 -10   -0.02    0.08
   6  -5  10    0.16    0.11
  -6   5 -10    0.06    0.09
   6   5  10   -0.04    0.10
  -7  -5 -10    0.86    0.23
  -7   5 -10    1.13    0.22
  -8  -5 -10    1.61    0.30
  -8   5 -10    1.42    0.23
  11  -6 -10    0.40    0.21
  11   6 -10    0.42    0.21
  10  -6 -10    0.24    0.16
  10   6 -10    0.35    0.19
   9  -6 -10    0.99    0.23
   9   6 -10    0.71    0.22
   8  -6 -10    0.19    0.14
   8   6 -10    0.20    0.12
   7  -6 -10    0.37    0.15
  -7  -6  10    0.24    0.08
   7   6 -10    0.07    0.10
   6  -6 -10    0.36    0.13
  -6  -6  10    0.30    0.10
  -6   6  10    0.36    0.09
   6   6 -10    0.27    0.12
  -5  -6  10    6.12    0.36
   5  -6 -10    6.90    0.37
   5   6 -10    6.38    0.37
  -5   6  10    5.98    0.33
  -4  -6  10    0.56    0.13
   4  -6 -10    0.74    0.15
   4   6 -10    0.85    0.13
  -4   6  10    0.57    0.12
   4   6 -10    0.88    0.17
   3  -6 -10    6.28    0.40
  -3  -6  10    5.74    0.36
   3   6 -10    6.55    0.37
   3   6 -10    6.39    0.33
  -3   6  10    6.09    0.34
   2  -6 -10    0.17    0.09
  -2  -6  10    0.19    0.09
   2   6 -10    0.21    0.08
  -2   6  10    0.18    0.08
   2   6 -10    0.25    0.10
   1  -6 -10   14.92    0.62
  -1  -6  10   14.96    0.62
   1   6 -10   14.51    0.58
  -1   6  10   14.47    0.59
   0  -6  10    2.16    0.23
   0  -6 -10    2.55    0.24
   0   6 -10    2.91    0.24
   0   6  10    2.55    0.23
   1  -6  10    4.36    0.33
  -1  -6 -10    4.59    0.32
  -1   6 -10    4.10    0.30
   1   6  10    4.36    0.32
   2  -6  10   11.83    0.56
  -2  -6 -10   11.59    0.56
  -2   6 -10   11.70    0.54
   2   6  10   11.52    0.55
  -3  -6 -10   15.41    0.68
   3  -6  10   14.77    0.65
  -3   6 -10   15.89    0.68
   3   6  10   15.78    0.68
   4  -6  10    0.81    0.18
  -4  -6 -10    0.45    0.13
   4   6  10    0.45    0.15
  -4   6 -10    0.51    0.14
   5  -6  10    0.03    0.11
  -5  -6 -10    0.23    0.11
  -5   6 -10    0.11    0.09
   5   6  10   -0.02    0.10
   6  -6  10    2.63    0.27
  -6  -6 -10    3.16    0.32
   6   6  10    3.65    0.33
  -6   6 -10    3.49    0.33
  -7  -6 -10    1.98    0.27
  -7   6 -10    1.88    0.25
  -8  -6 -10    1.68    0.31
  -8   6 -10    1.12    0.22
  10  -7 -10   -0.22    0.14
  10   7 -10   -0.08    0.15
   9  -7 -10    1.78    0.28
   9   7 -10    1.85    0.28
   8  -7 -10    0.16    0.13
   8   7 -10   -0.08    0.10
  -7  -7  10    0.97    0.14
   7  -7 -10    0.90    0.21
   7   7 -10    1.11    0.22
   6  -7 -10    2.63    0.27
  -6  -7  10    2.47    0.23
  -6   7  10    2.32    0.19
   6   7 -10    2.07    0.24
   5  -7 -10    0.06    0.10
  -5  -7  10   -0.05    0.05
   5   7 -10   -0.13    0.08
  -5   7  10    0.11    0.06
   5   7 -10    0.02    0.08
  -4  -7  10   22.78    0.81
   4  -7 -10   24.11    0.78
   4  -7 -10   23.87    0.90
   4   7 -10   24.39    0.84
  -4   7  10   23.24    0.79
   4   7 -10   24.12    0.80
  -3  -7  10   20.69    0.76
   3  -7 -10   21.07    0.80
   3   7 -10   22.26    0.72
   3   7 -10   20.79    0.75
  -3   7  10   20.71    0.74
   2  -7 -10    1.31    0.18
  -2  -7  10    1.23    0.17
  -2   7  10    1.48    0.18
   2   7 -10    1.34    0.15
   2   7 -10    1.48    0.17
   1  -7 -10   40.96    1.23
  -1  -7  10   43.64    1.25
   1   7 -10   42.21    1.19
   0  -7  10    0.24    0.11
   0  -7 -10    0.22    0.10
   0   7 -10    0.22    0.10
   0   7  10    0.12    0.08
   1  -7  10    6.11    0.40
  -1  -7 -10    6.16    0.38
   1   7  10    5.94    0.39
  -1   7 -10    5.57    0.35
   2  -7  10    1.55    0.21
  -2  -7 -10    1.91    0.22
   2   7  10    1.40    0.20
  -2   7 -10    1.63    0.19
  -3  -7 -10    6.98    0.44
   3  -7  10    6.87    0.43
   3   7  10    7.72    0.46
  -3   7 -10    8.35    0.46
  -4  -7 -10    1.41    0.20
   4  -7  10    1.21    0.22
  -4   7 -10    1.36    0.19
   4   7  10    1.54    0.22
   5  -7  10    0.70    0.18
  -5  -7 -10    1.08    0.21
   5   7  10    0.91    0.21
  -5   7 -10    1.03    0.20
  -6  -7 -10    0.78    0.19
   6   7  10    0.88    0.21
  -6   7 -10    0.44    0.14
  -7  -7 -10    0.69    0.18
  -7   7 -10    0.30    0.12
  10  -8 -10   10.35    0.67
  10   8 -10    9.00    0.64
   9  -8 -10    1.61    0.30
   9   8 -10    1.45    0.28
   8  -8 -10   -0.02    0.14
   8   8 -10    0.13    0.13
   7  -8 -10    2.33    0.28
  -7  -8  10    2.46    0.22
   7   8 -10    2.52    0.28
   6  -8 -10    5.81    0.41
  -6  -8  10    5.75    0.36
   6   8 -10    5.97    0.41
  -6   8  10    6.55    0.35
  -5  -8  10    0.31    0.10
   5  -8 -10    0.08    0.11
   5   8 -10    0.10    0.10
   5   8 -10    0.21    0.14
  -5   8  10    0.32    0.09
   4  -8 -10    0.35    0.13
  -4  -8  10    0.14    0.07
   4  -8 -10    0.17    0.12
   4   8 -10    0.35    0.12
  -4   8  10    0.19    0.08
   4   8 -10    0.19    0.10
  -3  -8  10    0.11    0.08
   3  -8 -10    0.16    0.10
   3   8 -10    0.28    0.10
   3   8 -10    0.06    0.09
  -3   8  10    0.03    0.06
  -2  -8  10    2.34    0.23
   2  -8 -10    2.28    0.23
   2   8 -10    2.62    0.23
  -2   8  10    2.28    0.23
   2   8 -10    2.72    0.22
  -1  -8  10    1.15    0.20
   1  -8 -10    1.63    0.20
   1   8 -10    1.64    0.18
  -1   8  10    1.85    0.21
   0  -8 -10    1.00    0.16
   0  -8  10    1.12    0.20
   0   8 -10    1.14    0.16
   0   8  10    1.13    0.16
   1  -8  10    3.02    0.29
  -1  -8 -10    3.65    0.29
  -1   8 -10    3.61    0.27
   1   8  10    3.51    0.31
   2  -8  10    0.31    0.14
  -2  -8 -10    0.39    0.13
  -2   8 -10    0.39    0.12
   2   8  10    0.38    0.14
   3  -8  10    1.43    0.24
  -3  -8 -10    1.32    0.19
  -3   8 -10    1.74    0.20
   3   8  10    1.37    0.24
  -4  -8 -10    6.60    0.43
   4  -8  10    6.46    0.43
   4   8  10    6.06    0.43
  -4   8 -10    6.68    0.43
   5  -8  10    0.13    0.12
  -5  -8 -10    0.04    0.08
  -5   8 -10    0.05    0.07
   5   8  10    0.00    0.11
  -6  -8 -10   -0.13    0.08
   6   8  10    0.08    0.12
  -6   8 -10    0.00    0.08
  -7  -8 -10   -0.07    0.09
  -7   8 -10    0.08    0.10
  10  -9 -10    2.29    0.36
  10   9 -10    2.40    0.35
   9  -9 -10    0.04    0.17
   9   9 -10   -0.08    0.13
   8  -9 -10    0.40    0.19
   8   9 -10    1.07    0.24
   7  -9 -10    0.71    0.20
  -7  -9  10    0.85    0.15
   7   9 -10    0.85    0.21
   6  -9 -10    2.85    0.30
  -6  -9  10    3.35    0.28
  -6   9  10    2.97    0.24
   6   9 -10    2.95    0.30
  -5  -9  10    0.03    0.06
   5  -9 -10   -0.02    0.11
  -5   9  10    0.08    0.07
   5   9 -10    0.37    0.14
   5   9 -10    0.11    0.12
  -4  -9  10    9.68    0.50
   4  -9 -10    9.67    0.53
  -4   9  10   10.49    0.50
   4   9 -10    9.47    0.49
   4   9 -10   10.50    0.49
   3  -9 -10    2.54    0.26
  -3  -9  10    2.21    0.23
   3   9 -10    3.24    0.26
   3   9 -10    2.68    0.23
  -3   9  10    2.22    0.22
   2  -9 -10    0.07    0.08
  -2  -9  10   -0.02    0.06
   2   9 -10   -0.01    0.06
  -2   9  10   -0.11    0.06
   2   9 -10    0.02    0.08
  -1  -9  10    2.60    0.25
   1  -9 -10    2.28    0.23
   1   9 -10    2.26    0.20
  -1   9  10    2.38    0.24
   1   9 -10    2.17    0.21
   0  -9  10   11.80    0.58
   0  -9 -10   11.21    0.53
   0   9 -10   12.24    0.52
   0   9  10   11.51    0.56
   1  -9  10    0.79    0.18
  -1  -9 -10    0.89    0.17
   1   9  10    0.81    0.19
  -1   9 -10    0.85    0.16
  -2  -9 -10    0.20    0.10
   2  -9  10    0.11    0.11
   2   9  10    0.09    0.11
  -2   9 -10    0.24    0.10
  -3  -9 -10    0.62    0.16
   3  -9  10    0.62    0.17
   3   9  10    0.56    0.18
  -3   9 -10    0.79    0.17
   4  -9  10    3.94    0.35
  -4  -9 -10    4.32    0.35
   4   9  10    4.13    0.36
  -4   9 -10    5.11    0.37
  -5  -9 -10    0.45    0.15
   5  -9  10    0.40    0.15
  -5   9 -10    0.31    0.12
   5   9  10    0.31    0.16
  -6  -9 -10    1.61    0.23
  -6   9 -10    1.36    0.25
   6   9  10    1.59    0.29
  -7  -9 -10    1.85    0.27
  -7   9 -10    2.84    0.29
   9 -10 -10    0.87    0.27
   9  10 -10    1.04    0.27
   8 -10 -10    0.31    0.18
   8  10 -10    0.26    0.15
   7 -10 -10    0.00    0.13
  -7 -10  10   -0.03    0.07
   7  10 -10    0.04    0.12
  -6 -10  10    0.08    0.08
   6 -10 -10    0.01    0.13
   6  10 -10    0.21    0.13
   5 -10 -10    1.25    0.24
  -5 -10  10    1.09    0.16
  -5  10  10    0.96    0.17
   5  10 -10    1.07    0.22
  -4 -10  10    1.00    0.19
   4 -10 -10    0.85    0.19
   4  10 -10    1.30    0.20
  -4  10  10    1.06    0.19
   3 -10 -10    0.15    0.11
  -3 -10  10   -0.06    0.07
  -3  10  10    0.13    0.08
   3  10 -10    0.06    0.10
   2 -10 -10    0.51    0.14
  -2 -10  10    0.28    0.12
   2  10 -10    0.67    0.14
   2  10 -10    0.32    0.12
  -2  10  10    0.59    0.14
  -1 -10  10    0.84    0.18
   1 -10 -10    1.07    0.17
   1  10 -10    0.99    0.14
   1  10 -10    1.13    0.16
  -1  10  10    0.75    0.17
   0 -10 -10    4.72    0.33
   0 -10  10    4.44    0.36
   0  10 -10    4.78    0.31
   0  10  10    3.92    0.32
  -1 -10 -10    3.80    0.30
   1 -10  10    3.14    0.31
   1  10  10    3.41    0.32
  -1  10 -10    3.42    0.26
  -2 -10 -10    3.55    0.29
   2 -10  10    3.81    0.33
   2  10  10    4.25    0.36
  -2  10 -10    3.73    0.29
  -3 -10 -10    0.69    0.16
   3 -10  10    0.38    0.16
  -3  10 -10    0.63    0.15
   3  10  10    0.48    0.18
  -4 -10 -10    1.07    0.20
   4 -10  10    0.77    0.19
   4  10  10    0.51    0.18
  -4  10 -10    0.50    0.15
  -5 -10 -10    2.01    0.26
   5 -10  10    1.78    0.26
  -5  10 -10    2.12    0.24
   5  10  10    1.59    0.29
  -6 -10 -10    1.19    0.23
   6  10  10    1.02    0.24
  -6  10 -10    0.75    0.17
   9 -11 -10    2.61    0.37
   9  11 -10    2.49    0.37
   8 -11 -10    0.23    0.18
   8  11 -10    0.03    0.14
   7 -11 -10    0.02    0.14
  -7 -11  10    0.12    0.08
   7  11 -10    0.14    0.13
   6 -11 -10    0.05    0.14
  -6 -11  10    0.30    0.12
   6  11 -10    0.06    0.12
  -5 -11  10    0.11    0.08
  -5  11  10   -0.01    0.07
   5  11 -10    0.18    0.12
   4 -11 -10    0.13    0.12
  -4 -11  10    0.04    0.07
   4  11 -10    0.14    0.12
  -4  11  10    0.31    0.09
   3 -11 -10    0.70    0.18
  -3 -11  10    0.79    0.16
  -3  11  10    0.49    0.14
   3  11 -10    0.66    0.16
  -2 -11  10    0.77    0.17
   2 -11 -10    0.95    0.18
   2  11 -10    1.22    0.19
  -2  11  10    1.17    0.21
  -1 -11  10    1.13    0.21
   1 -11 -10    1.18    0.17
   1  11 -10    1.09    0.19
  -1  11  10    1.27    0.19
   0 -11 -10    0.51    0.14
   0 -11  10    0.55    0.17
   0  11  10    0.58    0.15
  -1 -11 -10    0.05    0.08
   1 -11  10   -0.03    0.09
   1  11  10    0.12    0.12
   2 -11  10    4.38    0.37
  -2 -11 -10    4.99    0.34
   2  11  10    4.05    0.37
   3 -11  10    3.65    0.34
   3  11  10    3.84    0.37
   4 -11  10    0.53    0.19
   4  11  10    0.75    0.19
   5 -11  10    0.29    0.14
   5  11  10    0.13    0.15
   6  11  10    0.08    0.15
   8 -12 -10    0.41    0.22
   8  12 -10    0.56    0.20
  -7 -12  10    0.78    0.16
   7 -12 -10    0.43    0.20
   7  12 -10    0.58    0.19
   6 -12 -10    0.41    0.21
  -6 -12  10    0.67    0.16
   6  12 -10    0.60    0.19
  -5 -12  10    0.54    0.14
   5 -12 -10    0.47    0.18
  -5  12  10    0.35    0.11
   5  12 -10    0.91    0.21
  -4 -12  10    0.64    0.16
   4 -12 -10    1.25    0.24
   4  12 -10    0.86    0.20
  -4  12  10    0.94    0.18
  -3 -12  10    1.34    0.21
   3 -12 -10    1.08    0.20
   3  12 -10    1.33    0.23
  -3  12  10    1.10    0.21
  -2 -12  10    0.03    0.07
  -2  12  10    0.20    0.10
   2  12 -10    0.04    0.10
  -1 -12  10    2.40    0.26
  -1  12  10    2.28    0.25
   1  12 -10    2.61    0.26
   0 -12  10    0.02    0.11
   0  12  10    0.08    0.08
   1 -12  10    2.17    0.27
   1  12  10    2.24    0.27
   2 -12  10    0.96    0.22
   2  12  10    1.08    0.23
   3 -12  10    0.08    0.11
   3  12  10   -0.10    0.10
   4 -12  10    0.44    0.17
   4  12  10    0.45    0.17
   5 -12  10    0.01    0.13
   5  12  10   -0.05    0.14
   8 -13 -10    0.49    0.22
   8  13 -10    0.85    0.25
  -7 -13  10    4.43    0.35
   7 -13 -10    3.80    0.42
   7  13 -10    4.41    0.42
  -6 -13  10    0.16    0.09
   6 -13 -10   -0.06    0.15
   6  13 -10    0.10    0.14
  -5 -13  10    0.15    0.10
   5 -13 -10    0.23    0.19
  -5  13  10    0.37    0.12
   5  13 -10    0.19    0.16
  -4 -13  10    0.19    0.11
  -4  13  10    0.30    0.10
   4  13 -10    0.36    0.15
  -3 -13  10    1.10    0.21
  -3  13  10    1.61    0.22
   3  13 -10    1.60    0.23
  -2 -13  10    0.19    0.12
  -2  13  10    0.18    0.10
   2  13 -10    0.47    0.15
  -1 -13  10    0.01    0.09
  -1  13  10   -0.02    0.07
   1  13 -10    0.21    0.10
   0 -13  10    0.06    0.11
   0  13  10    0.11    0.08
   1 -13  10    0.00    0.10
   1  13  10    0.05    0.11
   2 -13  10    0.25    0.15
   2  13  10    0.19    0.13
   3 -13  10    6.20    0.47
   3  13  10    5.54    0.46
   4 -13  10    1.17    0.25
   4  13  10    1.40    0.27
   5 -13  10    0.14    0.15
   5  13  10    0.26    0.16
   7 -14 -10    4.26    0.44
  -7 -14  10    4.20    0.35
   7  14 -10    4.03    0.43
  -6 -14  10    0.03    0.10
   6  14 -10    0.29    0.17
   5 -14 -10    0.40    0.21
  -5 -14  10    0.36    0.13
   5  14 -10    0.44    0.18
  -4 -14  10    1.12    0.21
   4 -14 -10    1.47    0.30
   4  14 -10    1.65    0.25
  -4  14  10    1.37    0.20
  -3 -14  10    1.67    0.23
   3  14 -10    2.54    0.29
  -3  14  10    2.53    0.27
  -2 -14  10    3.72    0.35
  -2  14  10    3.88    0.34
   2  14 -10    4.12    0.36
  -1 -14  10    2.01    0.28
  -1  14  10    1.75    0.24
   1  14 -10    2.01    0.26
   0 -14  10    0.35    0.16
   0  14  10    0.60    0.16
   1 -14  10   -0.01    0.11
   1  14  10    0.13    0.13
   2 -14  10   -0.06    0.10
   2  14  10   -0.04    0.11
   3 -14  10    0.51    0.19
   3  14  10    0.62    0.21
   4 -14  10    1.15    0.25
   4  14  10    1.38    0.30
  -6 -15  10    0.20    0.12
   6  15 -10    0.42    0.21
   5 -15 -10    0.08    0.20
  -5 -15  10    0.04    0.10
   5  15 -10    0.02    0.15
   4 -15 -10    2.29    0.34
  -4 -15  10    1.97    0.26
   4  15 -10    2.33    0.31
  -3 -15  10    0.43    0.15
   3 -15 -10    0.63    0.24
   3  15 -10    0.46    0.16
  -2 -15  10    4.56    0.40
   2 -15 -10    4.44    0.45
   2  15 -10    5.55    0.43
  -2  15  10    4.05    0.36
  -1 -15  10    0.62    0.20
  -1  15  10    0.80    0.18
   1  15 -10    0.62    0.18
   0 -15  10    0.50    0.18
   0  15  10    0.54    0.17
   1 -15  10   -0.13    0.12
   1  15  10   -0.01    0.12
   2 -15  10   -0.19    0.11
   2  15  10   -0.02    0.13
   3 -15  10    0.22    0.16
   3  15  10    0.19    0.16
  -5 -16  10    2.92    0.32
   5  16 -10    2.93    0.36
  -4 -16  10    0.91    0.20
   4 -16 -10    1.22    0.31
   4  16 -10    1.06    0.25
   3 -16 -10    8.08    0.59
  -3 -16  10    9.98    0.60
   3  16 -10    9.59    0.60
   2 -16 -10    0.29    0.23
  -2 -16  10    0.24    0.12
   2  16 -10    0.32    0.17
   1 -16 -10    0.47    0.25
  -1 -16  10    0.79    0.24
   1  16 -10    0.26    0.15
   0 -16 -10   -0.01    0.21
   0 -16  10    0.06    0.14
  -1 -16 -10    1.86    0.38
   1 -16  10    1.72    0.32
   2 -16  10    0.67    0.23
  -2 -16 -10    0.41    0.19
   3 -17 -10    0.29    0.25
  -3 -17  10    0.06    0.11
   3  17 -10    0.08    0.15
  -2 -17  10    0.41    0.17
   2 -17 -10    0.44    0.25
   2  17 -10    0.46    0.17
  -1 -17  10    0.10    0.14
   1 -17 -10   -0.09    0.21
   0 -17 -10    4.40    0.48
   0 -17  10    4.13    0.43
  11   0 -11    4.09    0.43
  10   0 -11   -0.15    0.11
   9   0 -11    4.06    0.37
   8   0 -11   -0.02    0.10
   7   0 -11    3.29    0.29
   6   0 -11    0.02    0.08
  -6   0  11   -0.09    0.04
  -5   0  11    7.17    0.37
  -4   0  11    0.11    0.06
   4   0 -11   -0.02    0.07
   3   0 -11    1.56    0.20
  -3   0  11    1.82    0.18
   2   0 -11   -0.04    0.05
  -2   0  11   -0.01    0.05
  -1   0  11    0.40    0.11
   1   0 -11    0.52    0.13
   0   0 -11    0.14    0.07
   0   0  11   -0.04    0.06
  -1   0 -11    0.06    0.08
   1   0  11   -0.03    0.08
  -2   0 -11    0.03    0.07
   2   0  11   -0.05    0.08
   3   0  11    9.73    0.51
  -3   0 -11   10.30    0.55
   4   0  11    0.02    0.10
  -4   0 -11   -0.13    0.06
  -5   0 -11    0.04    0.07
   5   0  11   -0.10    0.09
  -6   0 -11   -0.10    0.07
   6   0  11   -0.18    0.11
  -7   0 -11    5.99    0.48
  -8   0 -11    0.03    0.11
  11  -1 -11    4.50    0.45
  11   1 -11    4.28    0.45
  10  -1 -11   -0.15    0.12
  10   1 -11    0.18    0.14
   9  -1 -11    0.67    0.19
   9   1 -11    0.65    0.19
   8  -1 -11    0.52    0.17
   8   1 -11    0.32    0.14
   7  -1 -11    7.41    0.43
   7   1 -11    7.25    0.43
   6  -1 -11    0.30    0.10
  -6  -1  11    0.19    0.07
   6   1 -11    0.06    0.09
  -6   1  11    0.17    0.07
  -5  -1  11    0.69    0.12
  -5   1  11    0.41    0.10
   4  -1 -11    1.26    0.23
  -4  -1  11    1.27    0.15
   4   1 -11    1.09    0.21
  -4   1  11    1.62    0.16
   3  -1 -11    0.08    0.08
  -3  -1  11    0.03    0.05
   3   1 -11    0.16    0.09
  -3   1  11    0.02    0.05
  -2  -1  11    3.88    0.28
   2  -1 -11    4.04    0.31
   2   1 -11    4.04    0.31
  -2   1  11    4.16    0.28
  -1  -1  11    7.45    0.41
   1  -1 -11    8.37    0.45
  -1   1  11    7.98    0.41
   1   1 -11    8.78    0.46
   0  -1 -11    4.38    0.32
   0  -1  11    3.73    0.29
   0   1  11    3.62    0.28
   0   1 -11    5.13    0.34
  -1  -1 -11   18.00    0.72
   1  -1  11   18.04    0.70
   1   1  11   18.14    0.70
  -1   1 -11   17.79    0.72
   2  -1  11   31.40    1.01
  -2  -1 -11   29.99    1.03
  -2   1 -11   31.73    1.05
   2   1  11   29.16    0.98
  -3  -1 -11    8.40    0.49
   3  -1  11    8.74    0.48
   3   1  11    9.49    0.49
  -3   1 -11    8.30    0.49
   4  -1  11    1.96    0.23
  -4  -1 -11    2.00    0.24
   4   1  11    2.22    0.25
  -4   1 -11    1.75    0.23
   5  -1  11    0.13    0.10
  -5  -1 -11    0.07    0.08
   5   1  11   -0.07    0.09
  -5   1 -11   -0.02    0.07
   6  -1  11    4.42    0.36
  -6  -1 -11    3.97    0.38
  -6   1 -11    4.32    0.39
   6   1  11    4.92    0.38
  -7  -1 -11    0.06    0.11
  -7   1 -11    0.23    0.13
  -8  -1 -11    0.53    0.18
  -8   1 -11    0.50    0.18
  11  -2 -11    0.20    0.17
  11   2 -11    0.04    0.17
  10  -2 -11    8.74    0.58
  10   2 -11    9.53    0.61
   9  -2 -11    0.53    0.18
   9   2 -11    0.51    0.17
   8  -2 -11    0.26    0.14
   8   2 -11    0.71    0.18
   7  -2 -11    5.50    0.36
   7   2 -11    4.68    0.35
  -6  -2  11    3.02    0.23
   6   2 -11    3.41    0.27
  -6   2  11    3.13    0.23
  -5  -2  11    2.03    0.19
  -5   2  11    1.50    0.16
   4  -2 -11    1.65    0.23
  -4  -2  11    1.95    0.19
   4   2 -11    1.79    0.23
  -4   2  11    1.76    0.17
  -3  -2  11    5.28    0.32
   3  -2 -11    4.64    0.35
   3   2 -11    4.31    0.33
  -3   2  11    4.66    0.29
  -2  -2  11    0.66    0.14
   2  -2 -11    0.76    0.17
  -2   2  11    0.88    0.13
   2   2 -11    0.61    0.15
  -1  -2  11    1.39    0.18
   1  -2 -11    1.44    0.19
   1   2 -11    1.70    0.20
  -1   2  11    1.57    0.18
   0  -2 -11    0.73    0.16
   0  -2  11    0.70    0.16
   0   2  11    0.59    0.13
   0   2 -11    0.53    0.13
  -1  -2 -11    1.38    0.18
   1  -2  11    1.45    0.20
  -1   2 -11    1.31    0.18
   1   2  11    1.35    0.20
   2  -2  11   19.99    0.75
  -2  -2 -11   18.91    0.77
   2   2  11   20.12    0.76
  -2   2 -11   19.97    0.79
   3  -2  11    8.33    0.47
  -3  -2 -11    8.45    0.49
   3   2  11    8.22    0.47
  -3   2 -11    8.30    0.49
  -4  -2 -11    0.54    0.15
   4  -2  11    0.50    0.16
   4   2  11    0.75    0.18
  -4   2 -11    0.65    0.17
  -5  -2 -11    0.71    0.18
   5  -2  11    1.10    0.21
  -5   2 -11    0.73    0.18
   5   2  11    0.79    0.18
  -6  -2 -11    0.15    0.12
   6  -2  11    0.25    0.14
  -6   2 -11    0.17    0.10
   6   2  11    0.33    0.16
  -7  -2 -11    0.63    0.19
  -7   2 -11    0.39    0.14
  -8  -2 -11    0.17    0.14
  -8   2 -11    0.07    0.10
  11  -3 -11    1.24    0.29
  11   3 -11    0.90    0.28
  10  -3 -11    0.77    0.22
  10   3 -11    0.65    0.22
   9  -3 -11    1.83    0.26
   9   3 -11    1.50    0.28
   8  -3 -11    6.19    0.43
   8   3 -11    7.03    0.46
   7  -3 -11   12.27    0.57
   7   3 -11   11.58    0.57
  -6  -3  11    0.26    0.07
   6   3 -11    0.19    0.10
  -6   3  11    0.29    0.08
  -5  -3  11   17.55    0.65
  -5   3  11   17.93    0.63
  -4  -3  11    2.45    0.22
   4  -3 -11    2.42    0.27
   4   3 -11    2.93    0.28
  -4   3  11    2.98    0.23
  -3  -3  11   23.67    0.81
   3  -3 -11   23.15    0.87
   3   3 -11   23.56    0.86
  -3   3  11   24.01    0.79
   2  -3 -11   32.77    1.05
  -2  -3  11   32.84    1.00
  -2   3  11   31.11    0.97
   2   3 -11   30.64    1.01
   1  -3 -11   16.55    0.68
  -1  -3  11   16.00    0.64
  -1   3  11   17.09    0.65
   1   3 -11   16.71    0.67
   0  -3 -11    0.64    0.15
   0  -3  11    0.65    0.15
   0   3  11    0.57    0.14
   0   3 -11    0.69    0.15
  -1  -3 -11   23.84    0.87
   1  -3  11   24.47    0.85
   1   3  11   23.89    0.84
  -1   3 -11   23.21    0.85
   2  -3  11    5.18    0.36
  -2  -3 -11    5.91    0.40
   2   3  11    5.50    0.37
  -2   3 -11    6.02    0.40
   3  -3  11    9.27    0.49
  -3  -3 -11    8.43    0.49
   3   3  11    7.99    0.47
  -3   3 -11    7.15    0.45
   4  -3  11    0.20    0.11
  -4  -3 -11    0.06    0.08
  -4   3 -11    0.18    0.11
   4   3  11    0.05    0.09
   5  -3  11    0.10    0.11
  -5  -3 -11    0.02    0.08
  -5   3 -11   -0.06    0.07
   5   3  11   -0.07    0.10
   6  -3  11    2.46    0.28
  -6  -3 -11    2.46    0.29
   6   3  11    1.87    0.24
  -6   3 -11    1.97    0.26
  -7  -3 -11    3.87    0.39
  -7   3 -11    4.27    0.40
  -8  -3 -11    3.80    0.40
  -8   3 -11    2.60    0.31
  11  -4 -11   -0.01    0.16
  11   4 -11    0.27    0.19
  10  -4 -11    0.88    0.23
  10   4 -11    0.48    0.21
   9  -4 -11    0.02    0.13
   9   4 -11   -0.10    0.12
   8  -4 -11    1.95    0.25
   8   4 -11    1.69    0.25
   7  -4 -11    0.57    0.16
   7   4 -11    0.59    0.17
  -6  -4  11    4.51    0.30
  -6   4  11    4.75    0.28
   6   4 -11    4.96    0.33
  -5  -4  11    0.11    0.07
  -5   4  11    0.19    0.07
   5   4 -11    0.06    0.07
   4  -4 -11    3.58    0.32
  -4  -4  11    3.65    0.27
   4   4 -11    3.20    0.29
  -4   4  11    3.02    0.24
   3  -4 -11    1.75    0.22
  -3  -4  11    1.35    0.16
  -3   4  11    1.35    0.16
   3   4 -11    1.51    0.19
   2  -4 -11    0.45    0.13
  -2  -4  11    0.41    0.11
  -2   4  11    0.34    0.11
   2   4 -11    0.46    0.13
  -1  -4  11   17.51    0.68
   1  -4 -11   17.27    0.70
  -1   4  11   18.08    0.68
   1   4 -11   16.97    0.68
   0  -4 -11    0.98    0.19
   0  -4  11    1.10    0.20
   0   4  11    0.89    0.17
   0   4 -11    0.96    0.18
  -1  -4 -11   19.48    0.76
   1  -4  11   19.95    0.75
   1   4  11   19.04    0.74
  -1   4 -11   18.64    0.74
   2  -4  11    0.34    0.13
  -2  -4 -11    0.18    0.09
   2   4  11    0.19    0.11
  -2   4 -11    0.24    0.11
  -3  -4 -11    3.17    0.29
   3  -4  11    3.19    0.29
  -3   4 -11    2.88    0.28
   3   4  11    2.81    0.27
  -4  -4 -11    0.38    0.12
[truncated: 100,513 more chars]
