# Supplementary material for: Synthesis and structure of (Z)-8-methyl-2-(8-methyl-2,3,4,9-tetra­hydro­carbazol-1-yl­idene)-2,3,4,9-tetra­hydro­carbazol-1-one
Source: Acta Crystallogr E Crystallogr Commun. 2026 Apr 10;82(Pt 5):450–3. doi: 10.1107/S2056989026003427 (PMC13148207; doi:10.1107/S2056989026003427)
Supplement: Supplementary file 2 [file e-82-00450-Isup2.hkl]

data_I                                                                          
_shelx_title ' 07mz473m in P2(1)/n'                                             
_shelx_refln_list_code          4                                               
_shelx_F_calc_maximum      198.57                                               
_exptl_crystal_F_000       808.00                                               
_reflns_d_resolution_high  0.7500                                               
                                                                                
loop_                                                                           
 _space_group_symop_operation_xyz                                               
 'x, y, z'                                                                      
 '-x+1/2, y+1/2, -z+1/2'                                                        
 '-x, -y, -z'                                                                   
 'x-1/2, -y-1/2, z-1/2'                                                         
                                                                                
_cell_length_a     9.4242                                                       
_cell_length_b    15.5665                                                       
_cell_length_c    13.5297                                                       
_cell_angle_alpha  90.000                                                       
_cell_angle_beta  101.748                                                       
_cell_angle_gamma  90.000                                                       
                                                                                
_shelx_F_squared_multiplier     1.000                                           
                                                                                
loop_                                                                           
 _refln_index_h                                                                 
 _refln_index_k                                                                 
 _refln_index_l                                                                 
 _refln_F_squared_calc                                                          
 _refln_F_squared_meas                                                          
 _refln_F_squared_sigma                                                         
 _refln_observed_status                                                         
   2   0   0       3930.34       4180.67        50.63 o                         
   4   0   0        517.44        501.77        11.14 o                         
   6   0   0        977.96       1101.50        34.45 o                         
   8   0   0        123.24        114.28        10.54 o                         
  10   0   0         12.40          7.29         4.86 o                         
  12   0   0        128.23        128.47        14.18 o                         
   1   1   0       1107.08       1263.49        12.02 o                         
   2   1   0          4.39          1.05         1.21 o                         
   3   1   0        577.90        592.86         6.96 o                         
   4   1   0         68.57         67.37         2.98 o                         
   5   1   0       1619.74       1826.22        25.17 o                         
   6   1   0         44.60         31.56         2.11 o                         
   7   1   0        348.95        362.64        15.81 o                         
   8   1   0          5.52          2.71         1.85 o                         
   9   1   0         14.64         11.29         7.90 o                         
  10   1   0          0.12         -1.88         2.42 o                         
  11   1   0        129.99        137.55        10.02 o                         
  12   1   0         54.47         46.41         7.30 o                         
   0   2   0       8137.85       8621.67       120.29 o                         
   1   2   0      11090.51      11981.84       117.67 o                         
   2   2   0       1859.53       2016.05        21.43 o                         
   3   2   0        144.92        142.81         2.69 o                         
   4   2   0       1295.16       1378.37        26.32 o                         
   5   2   0         35.72         35.98         2.89 o                         
   6   2   0        866.85        936.03        21.37 o                         
   7   2   0          0.21         -1.43         1.43 o                         
   8   2   0        112.22         89.74         7.09 o                         
   9   2   0         39.47         40.72         6.89 o                         
  10   2   0          1.06          3.44         2.58 o                         
  11   2   0        102.82        108.50         8.87 o                         
  12   2   0         97.84        113.20        10.94 o                         
   1   3   0       1109.05       1310.76        13.09 o                         
   2   3   0       1320.51       1262.66        14.45 o                         
   3   3   0        279.70        286.88         5.50 o                         
   4   3   0          4.45         10.40         1.09 o                         
   5   3   0          9.45          6.90         0.88 o                         
   6   3   0         59.52         55.39         2.92 o                         
   7   3   0          1.31         -1.86         3.24 o                         
   8   3   0        324.56        280.01        12.46 o                         
   9   3   0         29.37         31.19         5.01 o                         
  10   3   0        146.63        140.11         9.73 o                         
  11   3   0          0.44          0.00         5.67 o                         
  12   3   0         87.26         94.42        10.74 o                         
   0   4   0       1207.86       1415.97        23.06 o                         
   1   4   0         54.10         48.69         1.55 o                         
   2   4   0         58.88         49.20         1.75 o                         
   3   4   0        101.81        126.04         3.61 o                         
   4   4   0         18.83         16.55         1.80 o                         
   5   4   0        584.94        588.41         9.25 o                         
   6   4   0         81.55         92.49         5.37 o                         
   7   4   0          1.64         -1.35         1.35 o                         
   8   4   0        851.87        817.69        23.21 o                         
   9   4   0         57.21         59.79         6.16 o                         
  10   4   0          2.26          5.47         2.58 o                         
  11   4   0         19.07         18.03         4.43 o                         
  12   4   0         12.88         10.63         4.26 o                         
   1   5   0         76.53         83.05         2.68 o                         
   2   5   0       1425.27       1401.24        21.82 o                         
   3   5   0       1007.30       1055.98        15.90 o                         
   4   5   0        422.36        482.20         9.19 o                         
   5   5   0         30.82         31.23         2.01 o                         
   6   5   0         28.84         39.99         2.90 o                         
   7   5   0        470.71        476.86        16.04 o                         
   8   5   0        963.19        941.10        25.79 o                         
   9   5   0         82.58         86.91         7.30 o                         
  10   5   0          1.64          3.24         2.53 o                         
  11   5   0         64.35         52.26         7.30 o                         
   0   6   0        325.64        359.63         9.31 o                         
   1   6   0        660.78        592.72         9.26 o                         
   2   6   0         59.95         78.00         2.87 o                         
   3   6   0          0.08          3.77         1.23 o                         
   4   6   0         86.92         66.84         3.23 o                         
   5   6   0          0.81          4.32         1.12 o                         
   6   6   0         96.68         86.79         4.41 o                         
   7   6   0         92.47         94.56         4.67 o                         
   8   6   0          3.83         -0.51         2.13 o                         
   9   6   0         53.76         54.84         5.94 o                         
  10   6   0         27.92         23.69         4.85 o                         
  11   6   0         17.66          9.68         8.71 o                         
   1   7   0        687.95        646.63        12.08 o                         
   2   7   0         87.48         81.89         3.18 o                         
   3   7   0        470.55        464.31         9.76 o                         
   4   7   0         12.41         19.95         2.32 o                         
   5   7   0          5.98          4.64         1.31 o                         
   6   7   0         36.70         25.14         2.94 o                         
   7   7   0         69.21         63.65         4.12 o                         
   8   7   0        498.64        537.05        18.91 o                         
   9   7   0        219.44        227.47        38.09 o                         
  10   7   0          1.84          1.26         2.53 o                         
  11   7   0          7.88          8.95         3.29 o                         
   0   8   0        995.54       1077.19        21.60 o                         
   1   8   0        818.03        860.99        13.16 o                         
   2   8   0          4.32          8.45         1.42 o                         
   3   8   0        118.23        101.13         4.35 o                         
   4   8   0          1.08          2.41         1.23 o                         
   5   8   0        424.63        432.39        15.76 o                         
   6   8   0        124.61        112.56         6.42 o                         
   7   8   0        124.74        122.14         9.99 o                         
   8   8   0        173.26        160.07         9.86 o                         
   9   8   0          1.05          1.17         2.53 o                         
  10   8   0         35.49         22.47         4.56 o                         
  11   8   0         34.82         47.12         6.81 o                         
   1   9   0        524.15        534.03        13.22 o                         
   2   9   0        985.26       1058.17        21.17 o                         
   3   9   0         19.20         12.35         2.15 o                         
   4   9   0        206.18        211.65         6.88 o                         
   5   9   0        299.16        328.70        10.79 o                         
   6   9   0          6.68          7.24         2.24 o                         
   7   9   0         59.85         49.27         4.35 o                         
   8   9   0         15.91          9.52         3.65 o                         
   9   9   0         11.07          7.70         3.15 o                         
  10   9   0         22.13         19.09         4.15 o                         
  11   9   0         49.51         63.21         7.90 o                         
   0  10   0        551.16        492.64        14.03 o                         
   1  10   0        140.90        128.79         4.59 o                         
   2  10   0         25.74         20.49         2.25 o                         
   3  10   0         56.44         44.21         2.85 o                         
   4  10   0         23.42         19.52         2.70 o                         
   5  10   0        217.48        189.88         7.21 o                         
   6  10   0         21.39         18.74         3.85 o                         
   7  10   0          0.01          0.44         1.85 o                         
   8  10   0         71.25         66.10         6.73 o                         
   9  10   0         93.16         76.63         7.15 o                         
  10  10   0         18.83         12.85         3.89 o                         
   1  11   0        339.46        354.30         8.45 o                         
   2  11   0          7.84          2.61         1.19 o                         
   3  11   0         85.02         75.80         3.95 o                         
   4  11   0        380.99        445.27        11.42 o                         
   5  11   0         84.23         61.90         4.20 o                         
   6  11   0         47.57         46.28         6.08 o                         
   7  11   0        161.27        149.07         8.47 o                         
   8  11   0         60.05         47.10         6.13 o                         
   9  11   0        116.08        136.29        16.82 o                         
  10  11   0         59.57         80.24         7.96 o                         
   0  12   0         32.84         28.09         4.09 o                         
   1  12   0          1.03          4.57         1.44 o                         
   2  12   0        313.76        294.56         8.05 o                         
   3  12   0        256.85        232.21        11.70 o                         
   4  12   0        970.98        939.09        18.80 o                         
   5  12   0         21.90         18.76         2.79 o                         
   6  12   0         33.87         31.63         4.58 o                         
   7  12   0         52.09         53.98         5.47 o                         
   8  12   0         39.84         32.18         7.70 o                         
   9  12   0         29.47         21.82         5.13 o                         
  10  12   0         78.23         86.00         8.71 o                         
   1  13   0         24.05         21.65         2.80 o                         
   2  13   0          1.20         -0.42         1.31 o                         
   3  13   0          0.37          1.53         1.55 o                         
   4  13   0         15.84         14.08         3.22 o                         
   5  13   0        182.44        182.60         7.76 o                         
   6  13   0          0.99          1.84         2.84 o                         
   7  13   0         17.56         20.30         4.01 o                         
   8  13   0          0.44         -0.52         4.86 o                         
   9  13   0         58.87         63.64        10.74 o                         
   0  14   0        556.49        569.04        17.89 o                         
   1  14   0          6.32          4.21         1.75 o                         
   2  14   0         74.85         59.34         3.98 o                         
   3  14   0        317.19        279.52         9.01 o                         
   4  14   0        275.97        261.90         9.76 o                         
   5  14   0        292.08        289.51        10.31 o                         
   6  14   0         84.19         85.13         7.02 o                         
   7  14   0         72.10         64.55         6.23 o                         
   8  14   0          1.15          4.05         4.05 o                         
   9  14   0          0.13          3.24         5.27 o                         
   1  15   0         19.50         16.14         2.71 o                         
   2  15   0          6.47          7.15         3.16 o                         
   3  15   0          2.34         -0.94         1.91 o                         
   4  15   0          8.43          7.42         2.65 o                         
   5  15   0         13.14          7.85         2.65 o                         
   6  15   0         38.31         24.38         4.66 o                         
   7  15   0        113.59        127.54        13.78 o                         
   8  15   0        305.46        405.66        25.94 o                         
   0  16   0        403.14        405.67        36.88 o                         
   1  16   0         11.11         11.63         2.81 o                         
   2  16   0          0.00          0.61         1.55 o                         
   3  16   0        340.41        324.69        10.18 o                         
   4  16   0        289.45        326.25        11.67 o                         
   5  16   0        296.96        308.71        17.50 o                         
   6  16   0          6.47         -0.79         6.28 o                         
   7  16   0          7.48         11.25         3.57 o                         
   1  17   0          0.50         -1.53         1.53 o                         
   2  17   0         39.71         31.71         3.91 o                         
   3  17   0         11.47         12.06         3.31 o                         
   4  17   0         25.05         26.78         4.04 o                         
   5  17   0         55.96         43.76         5.30 o                         
   6  17   0         90.49         91.96         8.01 o                         
   7  17   0         57.22         62.90         7.30 o                         
   0  18   0         63.16         67.08         7.38 o                         
   1  18   0         24.23         22.62         3.33 o                         
   2  18   0          4.28          4.52         1.96 o                         
   3  18   0         50.65         46.11         4.69 o                         
   4  18   0         16.12         14.71         3.37 o                         
   5  18   0          2.84          5.36         2.61 o                         
   6  18   0         50.11         54.01         7.16 o                         
   1  19   0         16.60         15.37         2.95 o                         
   2  19   0          1.93          6.38         2.43 o                         
   3  19   0          0.90         -1.49         2.03 o                         
   4  19   0         69.02         76.94         6.31 o                         
   0  20   0         64.28         59.31         9.32 o                         
   1  20   0         10.54         22.77         3.71 o                         
   2  20   0          0.43          2.04         2.02 o                         
   3  20   0          0.01         -0.92         3.13 o                         
 -11   0   1        117.22         94.02        11.75 o                         
  -9   0   1        281.20        216.00        16.21 o                         
  -7   0   1        152.36        143.06        10.94 o                         
  -5   0   1       1195.56       1264.41        36.07 o                         
  -3   0   1       1336.07       1236.04        31.20 o                         
  -1   0   1        969.95       1056.51        23.51 o                         
   1   0   1      13018.00      13355.54       247.06 o                         
   3   0   1        143.12        118.30         4.50 o                         
   5   0   1          2.23          0.21         1.10 o                         
   7   0   1        612.08        620.45        25.53 o                         
   9   0   1         25.06         26.34         6.89 o                         
  11   0   1         78.69         68.49         9.73 o                         
 -12   1   1        154.81        158.85        11.32 o                         
 -11   1   1         29.40         27.25         5.16 o                         
 -10   1   1         36.54         49.68        11.96 o                         
  -9   1   1        338.87        318.98        13.90 o                         
  -8   1   1        317.22        284.13        12.36 o                         
  -7   1   1        576.54        543.42        26.34 o                         
  -6   1   1        120.77        100.80         6.02 o                         
  -5   1   1          6.64         10.28         2.43 o                         
  -4   1   1       1118.44       1245.84        17.53 o                         
  -3   1   1         36.54         33.13         1.98 o                         
  -2   1   1       7812.76       8672.68       111.69 o                         
  -1   1   1        970.90        997.75        16.30 o                         
   0   1   1        734.59        730.51         9.65 o                         
   1   1   1       1889.14       2121.70        21.46 o                         
   2   1   1        277.41        286.54         3.87 o                         
   3   1   1       2705.95       2798.76        24.55 o                         
   4   1   1          3.30          2.92         0.62 o                         
   5   1   1       1644.12       1864.06        18.19 o                         
   6   1   1        176.42        193.69         6.02 o                         
   7   1   1          9.50          5.17         1.85 o                         
   8   1   1        109.33        103.02        11.55 o                         
   9   1   1         43.65         32.14         5.25 o                         
  10   1   1         36.29         28.02         5.16 o                         
  11   1   1         29.20         36.44         6.48 o                         
  12   1   1         14.25         29.17         5.67 o                         
 -12   2   1        226.56        249.86        14.61 o                         
 -11   2   1        143.74        145.58        10.30 o                         
 -10   2   1         17.33          6.89         6.48 o                         
  -9   2   1         10.80         10.65         3.44 o                         
  -8   2   1        740.81        707.18        29.58 o                         
  -7   2   1        285.71        274.56        19.66 o                         
  -6   2   1        404.41        395.86         8.16 o                         
  -5   2   1       1142.92       1125.57        27.96 o                         
  -4   2   1        201.69        203.50         4.89 o                         
  -3   2   1       6791.08       7239.17        85.82 o                         
  -2   2   1       6413.33       6799.44        77.77 o                         
  -1   2   1        820.43        833.56        15.49 o                         
   0   2   1        728.49        720.59         6.86 o                         
   1   2   1       1828.31       1857.71        19.75 o                         
   2   2   1         18.06         14.20         1.13 o                         
   3   2   1        122.22        123.18         3.08 o                         
   4   2   1          0.19          0.73         0.48 o                         
   5   2   1        571.31        604.12        10.18 o                         
   6   2   1          2.74          2.01         0.80 o                         
   7   2   1         78.98         54.95         4.85 o                         
   8   2   1        156.91        159.68         8.88 o                         
   9   2   1        141.43        112.38         8.02 o                         
  10   2   1        106.76        107.69         9.73 o                         
  11   2   1        209.23        206.35        12.46 o                         
  12   2   1         42.62         51.47         7.45 o                         
 -12   3   1         84.06        103.32         9.02 o                         
 -11   3   1        195.66        190.68        12.04 o                         
 -10   3   1         91.10         82.84        12.56 o                         
  -9   3   1        235.27        245.81        20.67 o                         
  -8   3   1        314.84        279.25        12.46 o                         
  -7   3   1         49.13         57.38         6.69 o                         
  -6   3   1        346.83        365.12         8.22 o                         
  -5   3   1        975.81        907.36        15.01 o                         
  -4   3   1       1672.93       1763.46        25.79 o                         
  -3   3   1       1073.49       1155.87        21.86 o                         
  -2   3   1          1.51          1.74         0.59 o                         
  -1   3   1      15823.79      17052.12       148.65 o                         
   0   3   1        278.63        247.83         3.10 o                         
   1   3   1         58.07         45.09         1.28 o                         
   2   3   1       1571.25       1657.39        16.65 o                         
   3   3   1        327.26        299.50         4.85 o                         
   4   3   1         11.40          5.11         0.81 o                         
   5   3   1         55.37         63.68         2.35 o                         
   6   3   1        245.88        283.46         7.55 o                         
   7   3   1        151.48        138.71         9.52 o                         
   8   3   1          3.23          0.41         1.72 o                         
   9   3   1         57.23         47.37         6.69 o                         
  10   3   1        122.60        162.69        11.35 o                         
  11   3   1        133.67        126.62         9.60 o                         
  12   3   1         16.13         21.57         4.87 o                         
 -12   4   1          0.14         -1.42         6.08 o                         
 -11   4   1         87.58         81.37         8.01 o                         
 -10   4   1         95.40         87.31         7.59 o                         
  -9   4   1        153.75        128.15         8.87 o                         
  -8   4   1        339.61        327.23        13.61 o                         
  -7   4   1          0.01          0.81         2.63 o                         
  -6   4   1        291.87        350.29        12.07 o                         
  -5   4   1          1.57          5.13         0.99 o                         
  -4   4   1         59.87         58.24         2.45 o                         
  -3   4   1        773.83        785.21        12.00 o                         
  -2   4   1          6.81          3.92         0.94 o                         
  -1   4   1      23889.03      24841.51       242.22 o                         
   0   4   1       1707.59       1704.89        14.20 o                         
   1   4   1         52.59         56.14         1.47 o                         
   2   4   1       1513.89       1587.32        16.29 o                         
   3   4   1        995.57        954.92        11.23 o                         
   4   4   1       3873.20       4458.37        42.47 o                         
   5   4   1         43.80         34.94         1.85 o                         
   6   4   1        510.80        572.52        15.09 o                         
   7   4   1        417.61        370.66        21.07 o                         
   8   4   1          2.30          7.08         2.71 o                         
   9   4   1        274.58        244.96        12.18 o                         
  10   4   1          8.71         14.53         3.86 o                         
  11   4   1         63.00         56.81         6.81 o                         
 -12   5   1         17.12         18.48         4.86 o                         
 -11   5   1         13.49         17.75         7.90 o                         
 -10   5   1          1.81         -1.95         1.95 o                         
  -9   5   1        170.97        140.93        11.75 o                         
  -8   5   1          0.25         -2.63         2.63 o                         
  -7   5   1        285.85        267.22        11.46 o                         
  -6   5   1        853.50        858.55        15.92 o                         
  -5   5   1        457.22        446.01         7.92 o                         
  -4   5   1        406.34        446.38         9.69 o                         
  -3   5   1          9.08          7.97         1.31 o                         
  -2   5   1        101.05        127.89         4.62 o                         
  -1   5   1       2346.03       2480.63        27.48 o                         
   0   5   1        776.56        857.31         9.82 o                         
   1   5   1          0.25          2.43         0.44 o                         
   2   5   1       1039.02       1118.71        11.84 o                         
   3   5   1        168.94        142.85         3.08 o                         
   4   5   1       1397.50       1593.98        19.73 o                         
   5   5   1        386.17        360.49         6.50 o                         
   6   5   1        369.72        370.33         7.57 o                         
   7   5   1         65.99         49.91         5.01 o                         
   8   5   1         16.77         16.34         3.69 o                         
   9   5   1        522.26        481.93        18.05 o                         
  10   5   1        102.56         97.62         8.25 o                         
  11   5   1         89.18         89.34         8.16 o                         
 -11   6   1          2.03         -0.81         2.58 o                         
 -10   6   1         56.76         35.85         5.87 o                         
  -9   6   1         36.55         27.33         4.85 o                         
  -8   6   1         55.63         54.68         5.58 o                         
  -7   6   1        490.53        476.90        19.79 o                         
  -6   6   1        109.64        104.16         4.76 o                         
  -5   6   1          8.99          3.24         1.07 o                         
  -4   6   1         85.68         67.70         3.08 o                         
  -3   6   1       2283.92       2678.98        34.83 o                         
  -2   6   1        361.35        402.96         7.70 o                         
  -1   6   1        779.35        768.03        16.79 o                         
   0   6   1        139.31        159.44         4.76 o                         
   1   6   1         31.64         28.12         1.31 o                         
   2   6   1        169.41        146.93         6.38 o                         
   3   6   1         86.00         82.69         4.39 o                         
   4   6   1        138.47        106.69         4.74 o                         
   5   6   1       1072.58       1140.09        22.37 o                         
   6   6   1        354.84        350.95         9.54 o                         
   7   6   1       1027.67       1134.25        20.75 o                         
   8   6   1         93.40         92.12         7.30 o                         
   9   6   1         34.91         27.02         4.87 o                         
  10   6   1        125.26        122.53         9.31 o                         
  11   6   1         62.42         69.90         7.30 o                         
 -11   7   1         45.79         52.73        13.98 o                         
 -10   7   1         18.91         15.25         5.47 o                         
  -9   7   1         14.26         14.12         3.57 o                         
  -8   7   1         25.12         28.73         8.31 o                         
  -7   7   1         14.79         12.56         2.20 o                         
  -6   7   1        100.52        123.95         6.77 o                         
  -5   7   1          6.45          5.49         1.48 o                         
  -4   7   1         30.74         23.91         2.18 o                         
  -3   7   1        372.42        381.16         8.52 o                         
  -2   7   1       1217.14       1332.78        27.49 o                         
  -1   7   1        387.88        349.81         6.93 o                         
   0   7   1       1295.36       1350.07        14.96 o                         
   1   7   1        409.29        413.86         8.80 o                         
   2   7   1        540.09        516.33        13.05 o                         
   3   7   1        889.21        963.65        13.59 o                         
   4   7   1        221.38        226.11         5.58 o                         
   5   7   1         37.60         34.03         2.65 o                         
   6   7   1        111.00        118.26         5.54 o                         
   7   7   1        522.74        505.61        13.24 o                         
   8   7   1        228.36        206.04        15.20 o                         
   9   7   1        102.92         85.16         8.11 o                         
  10   7   1          3.15         -1.71         2.53 o                         
  11   7   1          5.28         -3.00         3.00 o                         
 -11   8   1          3.67          5.88         3.65 o                         
 -10   8   1         15.99         21.62         4.27 o                         
  -9   8   1          9.64          4.53         3.11 o                         
  -8   8   1        138.10        120.81         8.60 o                         
  -7   8   1        430.94        436.42        25.11 o                         
  -6   8   1        585.34        585.26        16.01 o                         
  -5   8   1        557.82        530.75        11.34 o                         
  -4   8   1          0.35         -0.25         0.88 o                         
  -3   8   1        311.27        308.94         7.91 o                         
  -2   8   1          0.94          5.72         1.26 o                         
  -1   8   1        510.35        474.27         9.18 o                         
   0   8   1        106.55         93.39         6.32 o                         
   1   8   1        879.40        937.42        22.43 o                         
   2   8   1         97.72        115.89         3.21 o                         
   3   8   1        225.87        261.31         5.93 o                         
   4   8   1        185.42        179.43         6.06 o                         
   5   8   1         10.68          9.05         2.26 o                         
   6   8   1        128.87        142.94         8.92 o                         
   7   8   1        440.12        413.94        20.86 o                         
   8   8   1         93.28         70.46         6.57 o                         
   9   8   1         45.41         36.24         5.71 o                         
  10   8   1        115.87        113.04         9.02 o                         
  11   8   1          0.43         -3.04         3.04 o                         
 -11   9   1         30.42         46.25         7.02 o                         
 -10   9   1          2.83          7.90         3.15 o                         
  -9   9   1          0.87          1.00         2.71 o                         
  -8   9   1         80.26         81.99         7.45 o                         
  -7   9   1         61.60         58.34         4.31 o                         
  -6   9   1        386.86        398.12        13.14 o                         
  -5   9   1        112.52         89.71         4.46 o                         
  -4   9   1        467.63        451.00        15.49 o                         
  -3   9   1         12.59         12.84         2.02 o                         
  -2   9   1        227.32        233.18         6.12 o                         
  -1   9   1        264.61        273.59         7.25 o                         
   0   9   1        432.02        473.78         9.27 o                         
   1   9   1         52.05         29.20         2.33 o                         
   2   9   1         32.44         26.78         2.35 o                         
   3   9   1        902.40        906.57        27.51 o                         
   4   9   1          8.69          8.49         1.78 o                         
   5   9   1        138.49        151.17         8.60 o                         
   6   9   1        214.51        200.34        10.13 o                         
   7   9   1        156.00        161.63        12.59 o                         
   8   9   1        202.09        188.34        15.20 o                         
   9   9   1         19.74         19.25         4.77 o                         
  10   9   1         13.80          8.80         3.85 o                         
 -10  10   1        110.11        112.32         9.46 o                         
  -9  10   1         73.56         88.22         7.88 o                         
  -8  10   1         64.96         59.83         9.32 o                         
  -7  10   1        443.39        469.33        15.38 o                         
  -6  10   1        924.05        924.57        23.02 o                         
  -5  10   1        281.98        256.82         8.11 o                         
  -4  10   1        275.90        271.24        11.01 o                         
  -3  10   1         11.34          9.33         2.63 o                         
  -2  10   1        378.59        370.31        10.70 o                         
  -1  10   1          4.12          5.66         1.40 o                         
   0  10   1         19.66         22.20         2.38 o                         
   1  10   1          8.37          5.37         1.40 o                         
   2  10   1       1013.85        973.15        20.36 o                         
   3  10   1        353.36        355.94        12.63 o                         
   4  10   1        103.80         94.18         7.01 o                         
   5  10   1         10.57         10.98         4.02 o                         
   6  10   1        204.50        204.58         9.52 o                         
   7  10   1          2.95          5.73         1.93 o                         
   8  10   1         43.98         51.94         6.52 o                         
   9  10   1         66.71         58.72         7.72 o                         
  10  10   1          7.66         11.07         7.50 o                         
 -10  11   1        266.31        308.45        16.33 o                         
  -9  11   1        112.62        116.56        12.97 o                         
  -8  11   1          3.11          0.41         3.44 o                         
  -7  11   1          7.23          5.86         2.32 o                         
  -6  11   1         22.14         19.59         3.89 o                         
  -5  11   1         37.25         25.68         3.21 o                         
  -4  11   1        451.34        429.52        11.17 o                         
  -3  11   1        340.51        357.59         8.74 o                         
  -2  11   1        304.77        285.56         7.58 o                         
  -1  11   1         14.40         18.83         2.27 o                         
   0  11   1         26.73         32.72         3.42 o                         
   1  11   1        156.34        141.65         5.20 o                         
   2  11   1        121.11        115.00         4.75 o                         
   3  11   1        207.33        192.28         6.27 o                         
   4  11   1        361.61        349.43        10.11 o                         
   5  11   1         85.98         87.06         5.04 o                         
   6  11   1         19.66         16.38         3.51 o                         
   7  11   1        302.20        325.70        13.03 o                         
   8  11   1          2.98          3.26         2.76 o                         
   9  11   1         31.76         18.62         4.56 o                         
  10  11   1          8.49         10.04         6.69 o                         
 -10  12   1          4.63          8.09         5.07 o                         
  -9  12   1          0.54         -0.41         2.70 o                         
  -8  12   1        117.23        108.71         9.32 o                         
  -7  12   1         45.19         39.11         4.96 o                         
  -6  12   1         44.23         30.76         4.56 o                         
  -5  12   1          1.20         -1.62         2.96 o                         
  -4  12   1        524.12        493.71        12.66 o                         
  -3  12   1         39.82         30.46         3.07 o                         
  -2  12   1          9.79         11.71         2.00 o                         
  -1  12   1        193.62        177.33         7.13 o                         
   0  12   1        973.45        981.10        16.55 o                         
   1  12   1         56.37         57.98         3.56 o                         
   2  12   1        340.13        324.28         8.64 o                         
   3  12   1        636.31        613.62        12.68 o                         
   4  12   1         53.73         50.79         4.05 o                         
   5  12   1        454.57        466.45        21.02 o                         
   6  12   1         79.22         82.98         6.40 o                         
   7  12   1         10.50          7.50         2.87 o                         
   8  12   1          0.53          1.24         2.76 o                         
   9  12   1        188.49        199.24        19.45 o                         
  -9  13   1          6.31          5.25         3.44 o                         
  -8  13   1         35.82         33.27         8.71 o                         
  -7  13   1          0.96          4.51         2.32 o                         
  -6  13   1          0.85          0.03         2.23 o                         
  -5  13   1         74.33         54.63         4.60 o                         
  -4  13   1        163.62        127.39         6.91 o                         
  -3  13   1          6.29          3.47         1.55 o                         
  -2  13   1         77.72         57.41         3.84 o                         
  -1  13   1        198.61        167.35         7.72 o                         
   0  13   1          4.30          7.17         1.97 o                         
   1  13   1        498.64        489.48        17.94 o                         
   2  13   1        790.90        752.04        14.61 o                         
   3  13   1          0.23          0.83         1.55 o                         
   4  13   1          0.01          1.90         1.58 o                         
   5  13   1        678.21        709.78        33.28 o                         
   6  13   1          8.65          5.29         2.62 o                         
   7  13   1         27.94         35.74         5.88 o                         
   8  13   1         55.37         62.87         7.78 o                         
   9  13   1         34.65         33.66         5.87 o                         
  -9  14   1         10.73         13.91         4.18 o                         
  -8  14   1         29.58         25.53         7.29 o                         
  -7  14   1          0.00          0.99         2.53 o                         
  -6  14   1          0.02          4.17         2.42 o                         
  -5  14   1         35.79         32.21         4.03 o                         
  -4  14   1        308.25        322.36        10.73 o                         
  -3  14   1        248.94        223.60         7.64 o                         
  -2  14   1        245.53        233.48         7.66 o                         
  -1  14   1         15.08         12.76         2.30 o                         
   0  14   1        152.99        137.22         6.32 o                         
   1  14   1        769.70        735.38        14.78 o                         
   2  14   1         45.30         41.61         3.77 o                         
   3  14   1        103.49        112.46         5.47 o                         
   4  14   1          7.76          8.87         2.47 o                         
   5  14   1          0.02         -0.78         1.84 o                         
   6  14   1         39.57         27.61         4.85 o                         
   7  14   1         65.13         75.08         6.73 o                         
   8  14   1          0.59          3.26         5.27 o                         
  -8  15   1          0.05          0.00         4.05 o                         
  -7  15   1         25.29         22.00         4.67 o                         
  -6  15   1          8.35         12.87         3.85 o                         
  -5  15   1        109.40         99.36         6.31 o                         
  -4  15   1          0.25         -0.92         1.76 o                         
  -3  15   1         11.90         10.76         2.25 o                         
  -2  15   1         12.32         11.53         2.22 o                         
  -1  15   1         98.56         73.76         4.65 o                         
   0  15   1         62.35         55.74         4.74 o                         
   1  15   1         99.00         93.41         5.20 o                         
   2  15   1         53.29         49.03         4.07 o                         
   3  15   1          3.26          5.82         2.20 o                         
   4  15   1         33.08         30.88         4.20 o                         
   5  15   1        308.46        305.48        11.04 o                         
   6  15   1         54.44         41.78         6.02 o                         
   7  15   1         40.23         42.88         5.94 o                         
   8  15   1        150.61        149.54        14.99 o                         
  -7  16   1         39.89         57.63        11.96 o                         
  -6  16   1         14.96         16.88         4.15 o                         
  -5  16   1         47.68         45.59         6.73 o                         
  -4  16   1        149.13        130.11         7.33 o                         
  -3  16   1        244.56        259.18         8.88 o                         
  -2  16   1        105.42         91.57         5.16 o                         
  -1  16   1         94.51         77.80         4.93 o                         
   0  16   1          4.29          8.48         2.35 o                         
   1  16   1         55.36         50.50         4.75 o                         
   2  16   1         68.87         59.83         4.48 o                         
   3  16   1        115.94        110.90         5.91 o                         
   4  16   1         31.54         30.57         7.03 o                         
   5  16   1         13.22         18.29         3.29 o                         
   6  16   1          1.94          4.48         2.62 o                         
   7  16   1          5.76          6.28         3.85 o                         
  -7  17   1         30.78         37.11        14.18 o                         
  -6  17   1         46.08         42.62         6.28 o                         
  -5  17   1         10.80          9.67         2.97 o                         
  -4  17   1         78.64         71.25         5.82 o                         
  -3  17   1         63.07         53.65         7.83 o                         
  -2  17   1          0.01          0.84         1.68 o                         
  -1  17   1         11.11         11.10         2.48 o                         
   0  17   1         70.41         64.54         6.05 o                         
   1  17   1          4.26          5.09         2.12 o                         
   2  17   1         30.46         32.07         3.90 o                         
   3  17   1         33.27         25.49         3.67 o                         
   4  17   1        344.74        343.97        12.45 o                         
   5  17   1          5.03         -0.42         2.23 o                         
   6  17   1         28.34         28.52         5.13 o                         
  -6  18   1         32.16         23.29         5.01 o                         
  -5  18   1         20.54         15.77         3.32 o                         
  -4  18   1        115.90        139.82         8.00 o                         
  -3  18   1         37.75         39.23         4.33 o                         
  -2  18   1         53.31         44.83         4.59 o                         
  -1  18   1         56.53         62.55         6.20 o                         
   0  18   1         38.30         30.83         4.00 o                         
   1  18   1          2.15          4.09         2.15 o                         
   2  18   1         69.10         69.25         5.18 o                         
   3  18   1          1.56          1.15         2.05 o                         
   4  18   1         14.29         16.14         3.45 o                         
   5  18   1         81.90        102.99         6.86 o                         
  -5  19   1          6.39          7.29         3.44 o                         
  -4  19   1         40.81         48.34         5.80 o                         
  -3  19   1         90.26         98.99         6.79 o                         
  -2  19   1         36.35         30.84         3.83 o                         
  -1  19   1         39.41         57.03         5.14 o                         
   0  19   1         25.11         18.59         3.41 o                         
   1  19   1          7.53         15.47         3.24 o                         
   2  19   1        157.02        172.73         9.83 o                         
   3  19   1          2.37          1.75         2.01 o                         
   4  19   1        129.94        155.78         8.72 o                         
  -3  20   1        103.89        121.75         8.25 o                         
  -2  20   1         20.70         15.21         2.93 o                         
  -1  20   1         38.85         29.84         4.04 o                         
   0  20   1          0.47          1.24         2.51 o                         
   1  20   1          0.85          1.00         2.55 o                         
   2  20   1         81.86         79.48         6.84 o                         
   3  20   1         98.51        113.85         7.73 o                         
 -12   0   2         67.98         92.80        12.16 o                         
 -10   0   2         98.63         78.62         9.73 o                         
  -8   0   2        522.04        554.40        25.53 o                         
  -6   0   2       1282.55       1343.84        39.72 o                         
  -4   0   2         84.91         79.84         6.48 o                         
  -2   0   2       5523.93       5868.94        83.03 o                         
   0   0   2       2569.60       2933.86        42.54 o                         
   2   0   2       2207.25       2368.93        29.53 o                         
   4   0   2       5800.42       6239.96        74.75 o                         
   6   0   2        491.53        420.62        13.18 o                         
   8   0   2         46.17         31.61         6.48 o                         
  10   0   2         67.32         51.87        10.13 o                         
 -12   1   2         33.48         39.74         7.29 o                         
 -11   1   2         12.70         10.13         3.15 o                         
 -10   1   2         34.31         26.94         4.86 o                         
  -9   1   2       1040.33       1023.04        27.65 o                         
  -8   1   2          9.83          5.22         2.24 o                         
  -7   1   2         75.67         83.05         6.16 o                         
  -6   1   2        139.78        137.77         7.30 o                         
  -5   1   2       1854.44       2102.37        28.27 o                         
  -4   1   2         16.63         19.02         1.37 o                         
  -3   1   2        225.54        199.96         3.69 o                         
  -2   1   2      25912.42      27856.75       272.22 o                         
  -1   1   2      15554.12      17068.48       191.83 o                         
   0   1   2       2115.80       2331.46        21.82 o                         
   1   1   2        959.09       1017.07        15.37 o                         
   2   1   2        665.99        584.46         6.49 o                         
   3   1   2         34.52         26.95         1.17 o                         
   4   1   2        664.72        707.08         8.47 o                         
   5   1   2        593.77        672.20         8.60 o                         
   6   1   2        117.69         99.89         2.83 o                         
   7   1   2        280.14        284.53         9.35 o                         
   8   1   2        165.81        158.84         9.02 o                         
   9   1   2         50.16         41.52         8.31 o                         
  10   1   2        367.82        441.62        17.76 o                         
  11   1   2         37.47         42.47         6.23 o                         
 -12   2   2          1.46          5.77         3.40 o                         
 -11   2   2         39.52         40.80         6.40 o                         
 -10   2   2         33.96         17.52         4.01 o                         
  -9   2   2         84.72         75.59         6.73 o                         
  -8   2   2         39.22         36.92        13.58 o                         
  -7   2   2         93.90         93.46        10.13 o                         
  -6   2   2        631.16        598.65        18.07 o                         
  -5   2   2        390.49        410.26         9.49 o                         
  -4   2   2       3029.96       3241.76        41.24 o                         
  -3   2   2       1676.29       1769.56        21.82 o                         
  -2   2   2      39428.46      40076.01       449.89 o                         
  -1   2   2         25.61         36.65         1.64 o                         
   0   2   2        717.68        774.32         7.50 o                         
   1   2   2       2833.68       2928.92        27.36 o                         
   2   2   2        779.21        813.66        10.32 o                         
   3   2   2        247.24        253.95         5.10 o                         
   4   2   2        497.51        525.42         6.95 o                         
   5   2   2         83.29         61.44         2.22 o                         
   6   2   2         17.57         15.88         1.47 o                         
   7   2   2        325.15        319.58         9.98 o                         
   8   2   2         58.28         44.06         5.47 o                         
   9   2   2          0.48          0.65         2.84 o                         
  10   2   2        158.77        161.37        10.30 o                         
  11   2   2         13.24         13.45         3.73 o                         
 -12   3   2          0.07          5.17         3.00 o                         
 -11   3   2         26.85         18.86         4.38 o                         
 -10   3   2        152.34        130.09         9.16 o                         
  -9   3   2          1.02          2.03         2.29 o                         
  -8   3   2          0.01          1.01         1.72 o                         
  -7   3   2        243.68        205.92        11.75 o                         
  -6   3   2          8.85          5.98         1.35 o                         
  -5   3   2        111.85        122.97         4.26 o                         
  -4   3   2        190.98        177.05         5.03 o                         
  -3   3   2       1686.15       1780.51        22.79 o                         
  -2   3   2       3135.25       3557.24        42.52 o                         
  -1   3   2      13807.46      15124.20       148.30 o                         
   0   3   2          0.85          3.83         1.14 o                         
   1   3   2        108.66         88.83         1.90 o                         
   2   3   2        193.90        224.91         3.91 o                         
   3   3   2        339.80        333.63         5.45 o                         
   4   3   2       1943.98       2264.95        21.62 o                         
   5   3   2       1244.99       1329.14        17.87 o                         
   6   3   2         35.31         27.75         1.85 o                         
   7   3   2        515.55        548.80        13.88 o                         
   8   3   2        151.86        133.32         8.16 o                         
   9   3   2         11.27         12.96         5.07 o                         
  10   3   2         39.72         42.80         6.30 o                         
  11   3   2         42.13         41.19         6.04 o                         
 -12   4   2          0.00         -2.84         2.87 o                         
 -11   4   2         28.03         39.52         6.16 o                         
 -10   4   2          5.00          5.27         4.05 o                         
  -9   4   2          2.30          0.12         1.85 o                         
  -8   4   2        245.59        231.92        11.96 o                         
  -7   4   2          6.81          1.44         2.24 o                         
  -6   4   2        346.23        377.65         9.05 o                         
  -5   4   2         57.25         61.37         2.31 o                         
  -4   4   2        838.14        948.36        12.76 o                         
  -3   4   2        937.27       1053.01        15.23 o                         
  -2   4   2         12.50         16.42         2.34 o                         
  -1   4   2      17248.91      18632.27       182.53 o                         
   0   4   2       5594.06       5879.77        48.74 o                         
   1   4   2        110.29        104.99         2.19 o                         
   2   4   2          0.94          0.57         0.55 o                         
   3   4   2        379.94        396.88         6.18 o                         
   4   4   2         40.09         49.92         2.16 o                         
   5   4   2        132.23        165.76         5.35 o                         
   6   4   2         91.18         90.08         4.08 o                         
   7   4   2         53.09         47.50         4.85 o                         
   8   4   2         85.74         77.91         9.52 o                         
   9   4   2          0.41          5.60         2.42 o                         
  10   4   2         51.62         41.40         6.30 o                         
  11   4   2          6.32         -1.42         4.26 o                         
 -12   5   2          0.14         -1.22         2.84 o                         
 -11   5   2          3.72          2.12         2.42 o                         
 -10   5   2          4.66          6.69         3.15 o                         
  -9   5   2         40.62         29.76         5.01 o                         
  -8   5   2          9.21         14.18         3.73 o                         
  -7   5   2         19.64         13.47         3.44 o                         
  -6   5   2        296.31        266.11         7.52 o                         
  -5   5   2        116.84         97.65         5.56 o                         
  -4   5   2        523.85        513.69         9.61 o                         
  -3   5   2        902.07        919.24        15.41 o                         
  -2   5   2        221.90        211.55         5.29 o                         
  -1   5   2       5251.56       5608.44        51.55 o                         
   0   5   2        323.76        317.12         4.34 o                         
   1   5   2        241.10        228.45         4.86 o                         
   2   5   2        635.77        592.24         7.32 o                         
   3   5   2         74.73         55.16         2.17 o                         
   4   5   2        164.18        142.77         3.78 o                         
   5   5   2        151.02        162.75         4.01 o                         
   6   5   2        949.23        932.53        14.31 o                         
   7   5   2       1038.63       1082.32        27.76 o                         
   8   5   2         29.73         23.09         4.15 o                         
   9   5   2          3.62          7.53         2.92 o                         
  10   5   2        169.78        195.72        31.20 o                         
  11   5   2          0.84          2.63         2.58 o                         
 -11   6   2          0.05          1.42         2.24 o                         
 -10   6   2         49.69         47.20         6.73 o                         
  -9   6   2         66.74         53.59         6.00 o                         
  -8   6   2          4.73          2.57         2.63 o                         
  -7   6   2         53.25         32.77         3.16 o                         
  -6   6   2        260.00        280.38         9.28 o                         
  -5   6   2        157.27        132.66         4.49 o                         
  -4   6   2         33.71         49.14         2.76 o                         
  -3   6   2        420.03        393.98         8.34 o                         
  -2   6   2        520.59        580.25         9.29 o                         
  -1   6   2       1215.94       1192.72        13.30 o                         
   0   6   2        489.61        524.17         6.49 o                         
   1   6   2       1037.80       1093.45        21.04 o                         
   2   6   2        786.73        901.33        10.20 o                         
   3   6   2        484.45        487.04         7.49 o                         
   4   6   2        196.33        191.76         4.54 o                         
   5   6   2          7.57          8.28         1.21 o                         
   6   6   2        715.75        715.08        11.09 o                         
   7   6   2        242.24        264.46         8.70 o                         
   8   6   2        359.82        352.53        14.61 o                         
   9   6   2         10.53         11.09         3.40 o                         
  10   6   2         79.96         78.60         7.30 o                         
  11   6   2         55.52         66.66        19.45 o                         
 -11   7   2          3.06         -1.58         2.53 o                         
 -10   7   2         11.25          5.27         4.26 o                         
  -9   7   2         81.44         69.88         6.73 o                         
  -8   7   2         85.76         78.15         7.15 o                         
  -7   7   2         72.54         80.66         4.66 o                         
  -6   7   2        794.93        802.51        16.69 o                         
  -5   7   2        458.70        428.28         9.43 o                         
  -4   7   2         24.48         36.62         2.56 o                         
  -3   7   2         53.72         43.76         3.06 o                         
  -2   7   2       1546.40       1558.41        19.98 o                         
  -1   7   2          1.00          6.29         0.95 o                         
   0   7   2         31.17         24.47         1.38 o                         
   1   7   2       1259.05       1298.01        12.48 o                         
   2   7   2         78.12         83.87         3.17 o                         
   3   7   2        704.46        782.32        13.32 o                         
   4   7   2          0.21          1.71         0.78 o                         
   5   7   2        895.37        958.27        14.65 o                         
   6   7   2        682.28        651.41        10.71 o                         
   7   7   2         28.99         31.94         4.13 o                         
   8   7   2        389.07        426.05        21.68 o                         
   9   7   2         77.34         65.72         6.73 o                         
  10   7   2         28.80         12.25         3.69 o                         
  11   7   2         28.86         51.24         9.93 o                         
 -11   8   2         55.07         53.61         7.59 o                         
 -10   8   2          3.57          4.69         3.65 o                         
  -9   8   2         26.13         24.23         4.85 o                         
  -8   8   2         80.44         72.05         6.86 o                         
  -7   8   2          1.42          2.16         1.80 o                         
  -6   8   2          5.20          4.66         2.23 o                         
  -5   8   2          0.00          1.87         1.31 o                         
  -4   8   2          7.02          5.94         1.64 o                         
  -3   8   2        874.15        833.05        14.90 o                         
  -2   8   2        961.98        968.89        14.46 o                         
  -1   8   2         29.48         27.79         2.16 o                         
   0   8   2       1224.35       1396.92        18.09 o                         
   1   8   2        225.65        218.62         3.91 o                         
   2   8   2        356.54        366.17         7.19 o                         
   3   8   2        608.70        666.12        10.97 o                         
   4   8   2        167.17        159.94         4.92 o                         
   5   8   2        250.68        238.01        11.38 o                         
   6   8   2        317.54        311.80        11.54 o                         
   7   8   2         26.50         14.85         2.55 o                         
   8   8   2        606.01        598.46        20.49 o                         
   9   8   2        111.27        115.11        11.75 o                         
  10   8   2         63.43         68.58         7.15 o                         
 -11   9   2          0.04         -2.91         3.11 o                         
 -10   9   2        149.68        158.53        11.03 o                         
  -9   9   2         43.07         32.52         5.71 o                         
  -8   9   2         10.12         14.67         3.97 o                         
  -7   9   2        431.18        426.91        12.09 o                         
  -6   9   2         13.44          8.71         2.29 o                         
  -5   9   2        316.18        326.29        14.79 o                         
  -4   9   2         31.60         34.52         3.13 o                         
  -3   9   2        184.28        149.06         6.23 o                         
  -2   9   2         23.78         18.00         2.11 o                         
  -1   9   2        321.77        360.63         7.90 o                         
   0   9   2        403.01        423.09        11.51 o                         
   1   9   2        272.24        292.05         5.56 o                         
   2   9   2          2.82         -0.34         0.71 o                         
   3   9   2        188.22        179.96         5.11 o                         
   4   9   2         29.70         19.69         2.12 o                         
   5   9   2        224.28        244.69         6.66 o                         
   6   9   2        175.66        190.92        10.94 o                         
   7   9   2         24.09         18.71         3.14 o                         
   8   9   2          2.83          3.85         3.85 o                         
   9   9   2         69.40         64.66         6.86 o                         
  10   9   2          1.92         -0.75         2.71 o                         
 -10  10   2         45.45         34.49         6.02 o                         
  -9  10   2        272.24        260.45        14.04 o                         
  -8  10   2          3.24          5.98         3.13 o                         
  -7  10   2          0.37          2.22         1.85 o                         
  -6  10   2        545.95        513.35        15.86 o                         
  -5  10   2        788.75        837.62        16.43 o                         
  -4  10   2        393.14        398.75        13.84 o                         
  -3  10   2        434.90        421.09         9.19 o                         
  -2  10   2         80.16         81.30         3.80 o                         
  -1  10   2         91.11        100.40         4.23 o                         
   0  10   2       1672.22       1676.22        19.23 o                         
   1  10   2          0.32          1.01         0.82 o                         
   2  10   2         47.71         44.96         2.26 o                         
   3  10   2         14.03          9.34         1.42 o                         
   4  10   2        265.12        286.42         7.19 o                         
   5  10   2        560.95        533.06        24.99 o                         
   6  10   2         35.36         37.78         4.48 o                         
   7  10   2         62.75         62.32         4.62 o                         
   8  10   2         35.94         37.77         5.83 o                         
   9  10   2         34.85         36.88         6.02 o                         
  10  10   2         17.19         10.74         3.73 o                         
 -10  11   2         17.66         22.04         4.85 o                         
  -9  11   2         60.11         45.63        11.35 o                         
  -8  11   2         78.99         85.64         8.18 o                         
  -7  11   2         19.39         19.47         5.07 o                         
  -6  11   2        665.63        675.13        19.44 o                         
  -5  11   2         55.94         47.33         3.89 o                         
  -4  11   2         97.01         97.50         5.26 o                         
  -3  11   2        101.05        103.70         4.54 o                         
  -2  11   2         51.18         41.88         3.10 o                         
  -1  11   2         11.13          5.75         1.49 o                         
   0  11   2        326.65        297.96        10.73 o                         
   1  11   2        105.47        102.31         4.46 o                         
   2  11   2         58.87         58.58         4.04 o                         
   3  11   2         65.93         64.88         3.73 o                         
   4  11   2        330.96        303.89         9.50 o                         
   5  11   2          0.00          0.62         1.60 o                         
   6  11   2        261.58        252.67        11.42 o                         
   7  11   2         18.83         13.11         3.21 o                         
   8  11   2          7.25         18.39         4.27 o                         
   9  11   2         23.63         32.08         5.58 o                         
  10  11   2         21.89         25.57        13.17 o                         
 -10  12   2          0.28          1.02         4.05 o                         
  -9  12   2         90.31        111.25         9.63 o                         
  -8  12   2          0.77         -0.95         2.84 o                         
  -7  12   2          2.03          4.05         2.43 o                         
  -6  12   2        171.45        182.26        13.17 o                         
  -5  12   2        383.00        355.86        10.67 o                         
  -4  12   2          7.50          4.78         2.08 o                         
  -3  12   2         85.61         69.39         4.80 o                         
  -2  12   2         29.83         29.76         3.08 o                         
  -1  12   2          0.03         -0.86         1.23 o                         
   0  12   2        349.50        337.67        13.36 o                         
   1  12   2        107.58        111.03         4.95 o                         
   2  12   2        177.98        155.63         5.82 o                         
   3  12   2        116.21         94.43         4.86 o                         
   4  12   2         37.63         38.11         4.13 o                         
   5  12   2          9.60          8.35         2.26 o                         
   6  12   2          5.24          4.86         2.58 o                         
   7  12   2          6.73          8.14         3.00 o                         
   8  12   2         18.69         32.40         5.71 o                         
   9  12   2         33.09         37.85         6.28 o                         
  -9  13   2         18.61         19.70         5.45 o                         
  -8  13   2         27.72         22.02         5.15 o                         
  -7  13   2          1.56          4.89         4.46 o                         
  -6  13   2        271.40        285.08        12.63 o                         
  -5  13   2         80.06         61.04         4.57 o                         
  -4  13   2          3.01          2.56         1.81 o                         
  -3  13   2        117.45        103.71         6.90 o                         
  -2  13   2        129.38        114.64         5.10 o                         
  -1  13   2        136.56        125.21         5.47 o                         
   0  13   2        130.90        138.06         7.10 o                         
   1  13   2          0.02          1.07         1.55 o                         
   2  13   2          4.11          6.86         1.81 o                         
   3  13   2        316.82        299.63        14.04 o                         
   4  13   2         54.29         39.32         5.73 o                         
   5  13   2        354.48        377.01        11.69 o                         
   6  13   2         82.60         81.38         7.70 o                         
   7  13   2         48.29         45.07         5.35 o                         
   8  13   2         97.94        117.82        10.74 o                         
   9  13   2         26.11         20.81         4.86 o                         
  -9  14   2         42.85         47.67         7.69 o                         
  -8  14   2         33.80         29.58         7.29 o                         
  -7  14   2         27.65         23.88         5.07 o                         
  -6  14   2         96.85        103.12         7.67 o                         
  -5  14   2          9.78          5.08         2.34 o                         
  -4  14   2         49.88         36.73         4.37 o                         
  -3  14   2          0.02          1.16         1.45 o                         
  -2  14   2        141.06        136.68         5.86 o                         
  -1  14   2         98.59         77.53         4.52 o                         
   0  14   2         11.96         13.89         2.36 o                         
   1  14   2        179.64        163.73         8.72 o                         
   2  14   2        603.94        580.49        13.00 o                         
   3  14   2         36.32         41.03         4.68 o                         
   4  14   2         17.95         13.67         2.89 o                         
   5  14   2        118.66        116.54         6.70 o                         
   6  14   2        182.79        197.10        10.84 o                         
   7  14   2          2.99          2.23         2.58 o                         
   8  14   2        148.43        158.40        11.37 o                         
  -8  15   2         19.71         14.59         5.27 o                         
  -7  15   2        102.71        107.20         8.30 o                         
  -6  15   2        129.33        124.02         8.65 o                         
  -5  15   2          0.82          0.65         2.00 o                         
  -4  15   2        135.20        127.96         7.06 o                         
  -3  15   2         38.00         30.44         3.64 o                         
  -2  15   2          0.99          0.63         1.45 o                         
  -1  15   2        277.10        270.31         8.89 o                         
   0  15   2         28.12         24.06         3.51 o                         
   1  15   2        348.18        374.71        10.88 o                         
   2  15   2         15.67         14.55         2.45 o                         
   3  15   2        196.25        183.82        11.41 o                         
   4  15   2          6.53          8.70         2.32 o                         
   5  15   2          1.31          4.74         2.47 o                         
   6  15   2          0.10          2.97         2.53 o                         
   7  15   2          7.27          4.46         4.05 o                         
   8  15   2         28.26         48.63         9.73 o                         
  -8  16   2          1.31         -3.65         3.65 o                         
  -7  16   2         28.51         22.59         5.67 o                         
  -6  16   2         16.25          3.24         2.87 o                         
  -5  16   2          2.69          4.24         2.10 o                         
  -4  16   2          7.14          4.76         2.52 o                         
  -3  16   2         15.34         16.92         2.84 o                         
  -2  16   2          0.34         -1.06         1.61 o                         
  -1  16   2         22.50         27.90         3.64 o                         
   0  16   2         72.37         63.36         4.80 o                         
   1  16   2          5.89         10.67         2.45 o                         
   2  16   2          0.19          1.70         1.79 o                         
   3  16   2        135.51        127.03         6.30 o                         
   4  16   2        313.85        316.94        11.53 o                         
   5  16   2         22.87         25.03         5.66 o                         
   6  16   2         30.23         33.29         5.67 o                         
   7  16   2         71.41         95.21         8.01 o                         
  -7  17   2         20.27         27.98         5.88 o                         
  -6  17   2         55.53         67.52         6.73 o                         
  -5  17   2         50.84         48.00         5.51 o                         
  -4  17   2          3.14          2.59         2.41 o                         
  -3  17   2          8.08          5.33         2.22 o                         
  -2  17   2        103.73        105.63         8.58 o                         
  -1  17   2          1.83          3.92         2.22 o                         
   0  17   2         38.04         40.52         4.43 o                         
   1  17   2        110.34         92.05         5.71 o                         
   2  17   2        321.46        345.52        10.82 o                         
   3  17   2         38.57         38.71         4.74 o                         
   4  17   2         61.43         60.69         5.50 o                         
   5  17   2         14.37         14.94         3.21 o                         
   6  17   2          0.17          4.40         2.92 o                         
  -6  18   2         55.14         69.44         7.15 o                         
  -5  18   2         58.56         77.55         6.15 o                         
  -4  18   2         20.06         18.83         3.45 o                         
  -3  18   2         36.59         31.42         3.84 o                         
  -2  18   2         23.66         22.59         3.37 o                         
  -1  18   2         28.98         32.56         3.98 o                         
   0  18   2         16.96         15.85         3.12 o                         
   1  18   2         38.37         37.67         4.23 o                         
   2  18   2          0.05          3.71         2.14 o                         
   3  18   2         81.80         82.61         5.55 o                         
   4  18   2          2.44          3.19         2.41 o                         
   5  18   2         88.17         98.98         8.16 o                         
  -5  19   2          0.74          3.04         2.87 o                         
  -4  19   2         40.42         40.81         5.41 o                         
  -3  19   2          0.67          1.33         2.22 o                         
  -2  19   2          8.99         15.78         3.26 o                         
  -1  19   2         37.43         32.03         4.38 o                         
   0  19   2         53.72         57.66         5.68 o                         
   1  19   2          8.11          8.25         2.71 o                         
   2  19   2        228.50        223.04        12.42 o                         
   3  19   2         48.93         53.27         5.44 o                         
   4  19   2        139.39        159.92         9.12 o                         
  -3  20   2          4.44          2.12         3.28 o                         
  -2  20   2         56.56         69.12         5.51 o                         
  -1  20   2        126.80        161.67         8.19 o                         
   0  20   2          6.53          9.79         3.24 o                         
   1  20   2          0.46          0.89         2.40 o                         
   2  20   2          0.07         -2.65         3.57 o                         
 -11   0   3          1.23         -2.03         3.24 o                         
  -9   0   3       1954.70       2051.83        62.82 o                         
  -7   0   3         49.91         34.85         6.89 o                         
  -5   0   3         68.10        107.39         8.11 o                         
  -3   0   3        421.21        352.37        12.16 o                         
  -1   0   3       1317.46       1472.09        22.63 o                         
   1   0   3        287.59        242.79         9.28 o                         
   3   0   3       4960.04       5379.47        64.60 o                         
   5   0   3        656.19        590.71        11.51 o                         
   7   0   3         48.47         45.82         4.72 o                         
   9   0   3        128.15        121.98        11.75 o                         
  11   0   3         59.13         46.60         8.92 o                         
 -12   1   3         14.71         10.54         4.01 o                         
 -11   1   3          1.52          5.88         2.82 o                         
 -10   1   3          1.57          0.18         5.27 o                         
  -9   1   3          0.72          0.32         2.71 o                         
  -8   1   3        133.50        109.57         7.74 o                         
  -7   1   3        111.96        108.21         7.02 o                         
  -6   1   3         36.63         42.35         6.48 o                         
  -5   1   3         74.39         66.53         2.65 o                         
  -4   1   3         15.98         14.18         0.90 o                         
  -3   1   3       4327.55       4666.27        47.82 o                         
  -2   1   3       1145.09       1216.79        14.00 o                         
  -1   1   3       3170.79       3512.38        50.77 o                         
   0   1   3       2090.02       2120.49        20.36 o                         
   1   1   3        205.39        156.94         2.91 o                         
   2   1   3       1400.41       1365.25        13.22 o                         
   3   1   3        181.45        190.53         3.61 o                         
   4   1   3       1289.04       1535.23        15.73 o                         
   5   1   3          7.56          6.85         1.07 o                         
   6   1   3        103.53         91.32         3.93 o                         
   7   1   3         26.52         24.45         2.88 o                         
   8   1   3         11.90         12.11         2.40 o                         
   9   1   3          8.88          2.51         2.24 o                         
  10   1   3          2.76          6.72         5.47 o                         
  11   1   3          1.42         -1.42         2.29 o                         
 -12   2   3          5.62          5.12         3.40 o                         
 -11   2   3         20.22         20.69         4.27 o                         
 -10   2   3        520.06        513.00        25.73 o                         
  -9   2   3         66.89         44.38         6.59 o                         
  -8   2   3        880.03        831.57        27.76 o                         
  -7   2   3        113.00        107.54        10.13 o                         
  -6   2   3        328.11        343.82        12.74 o                         
  -5   2   3          1.72          0.18         0.71 o                         
  -4   2   3       1987.01       2266.43        25.15 o                         
  -3   2   3       1876.93       1822.70        20.52 o                         
  -2   2   3       4450.68       4726.84        55.33 o                         
  -1   2   3        105.32        110.47         2.96 o                         
   0   2   3        878.35        972.36        11.43 o                         
   1   2   3       1431.40       1411.03        16.04 o                         
   2   2   3          7.37         11.44         1.10 o                         
   3   2   3         67.76         41.34         1.65 o                         
   4   2   3       1100.88       1272.51        13.72 o                         
   5   2   3        665.46        701.17         9.27 o                         
   6   2   3        400.74        366.07         6.40 o                         
   7   2   3         33.36         38.45         3.44 o                         
   8   2   3         10.88         12.45         2.50 o                         
   9   2   3        222.34        203.75        14.59 o                         
  10   2   3          8.46         12.13         3.57 o                         
  11   2   3          2.68          5.69         3.00 o                         
 -12   3   3          0.31          0.32         2.71 o                         
 -11   3   3         10.00          9.68         4.26 o                         
 -10   3   3        294.29        280.93        14.03 o                         
  -9   3   3          0.00          1.09         2.71 o                         
  -8   3   3         10.05          4.46         3.15 o                         
  -7   3   3        425.49        448.42        20.67 o                         
  -6   3   3        492.81        519.18        19.50 o                         
  -5   3   3        725.85        735.28        10.38 o                         
  -4   3   3       1364.37       1508.12        18.05 o                         
  -3   3   3        171.47        154.51         3.97 o                         
  -2   3   3       4103.24       4467.64        52.99 o                         
  -1   3   3       5729.26       6036.09        61.07 o                         
   0   3   3         88.79         92.12         2.03 o                         
   1   3   3        965.25        962.53         9.84 o                         
   2   3   3        919.17        905.04        10.72 o                         
   3   3   3        233.67        248.39         4.81 o                         
   4   3   3        275.53        308.92         6.21 o                         
   5   3   3          5.74          5.97         1.00 o                         
   6   3   3         43.15         41.67         2.13 o                         
   7   3   3        919.36        909.51        16.46 o                         
   8   3   3        669.53        635.51        16.07 o                         
   9   3   3        111.71        114.72         9.32 o                         
  10   3   3         72.05         59.77         6.69 o                         
  11   3   3        108.44        140.24         9.86 o                         
 -12   4   3          1.87          0.26         8.31 o                         
 -11   4   3         47.29         32.84        10.13 o                         
 -10   4   3        194.66        198.37        11.87 o                         
  -9   4   3          9.64         11.09         3.86 o                         
  -8   4   3          1.89          3.43         2.63 o                         
  -7   4   3         47.05         35.50         5.13 o                         
  -6   4   3        278.34        273.27        11.49 o                         
  -5   4   3       3825.50       4333.15        46.52 o                         
  -4   4   3        376.43        398.29         6.09 o                         
  -3   4   3        278.64        298.62         6.45 o                         
  -2   4   3       2301.97       2411.09        30.77 o                         
  -1   4   3        613.90        643.40         8.24 o                         
   0   4   3         67.00         69.99         1.83 o                         
   1   4   3        119.57        131.85         2.73 o                         
   2   4   3       3059.31       3331.29        36.21 o                         
   3   4   3        211.26        201.50         4.34 o                         
   4   4   3        145.52        156.67         3.70 o                         
   5   4   3        162.79        162.77         4.17 o                         
   6   4   3        119.70        122.57         3.65 o                         
   7   4   3        557.61        522.44        11.75 o                         
   8   4   3        149.92        132.84         8.30 o                         
   9   4   3         91.00         89.44         7.45 o                         
  10   4   3          7.79          5.96         5.07 o                         
  11   4   3         36.15         42.61         6.16 o                         
 -12   5   3         25.16         38.31        11.55 o                         
 -11   5   3         15.03         17.87         4.67 o                         
 -10   5   3         96.61        101.30         8.74 o                         
  -9   5   3         67.36         55.04         8.92 o                         
  -8   5   3          6.44          3.83         3.11 o                         
  -7   5   3        278.05        281.02        12.18 o                         
  -6   5   3        347.93        350.97        12.23 o                         
  -5   5   3        273.03        229.26         5.46 o                         
  -4   5   3        138.41        181.05         5.17 o                         
  -3   5   3        791.79        880.35        15.50 o                         
  -2   5   3         19.40         12.93         1.52 o                         
  -1   5   3       4255.31       4522.50        42.32 o                         
   0   5   3       1009.82       1004.22        10.51 o                         
   1   5   3        406.42        414.46         5.64 o                         
   2   5   3       2017.24       2102.70        21.78 o                         
   3   5   3         12.23         13.38         1.41 o                         
   4   5   3         80.61         95.75         4.06 o                         
   5   5   3         43.29         51.50         2.35 o                         
   6   5   3          9.27          8.42         1.40 o                         
   7   5   3        489.99        437.50        10.74 o                         
   8   5   3        161.89        164.51         9.44 o                         
   9   5   3         31.85         26.90         4.58 o                         
  10   5   3        161.02        170.45        10.74 o                         
  11   5   3          0.49          2.54         7.70 o                         
 -12   6   3          1.19          8.05         3.00 o                         
 -11   6   3         47.37         54.27         9.93 o                         
 -10   6   3          2.47          1.09         3.00 o                         
  -9   6   3        125.93        132.40         9.60 o                         
  -8   6   3         49.22         41.72         6.16 o                         
  -7   6   3        686.96        691.71        44.98 o                         
  -6   6   3         48.35         39.94         3.86 o                         
  -5   6   3         11.59         14.32         1.95 o                         
  -4   6   3        307.75        335.63         7.92 o                         
  -3   6   3       1866.47       2116.58        24.76 o                         
  -2   6   3         47.71         30.81         1.92 o                         
  -1   6   3         94.09        107.93         2.81 o                         
   0   6   3        159.44        162.76         3.69 o                         
   1   6   3        912.13        959.76        10.58 o                         
   2   6   3        102.94         89.69         3.56 o                         
   3   6   3        976.37       1046.56        13.11 o                         
   4   6   3         53.49         63.05         2.67 o                         
   5   6   3         29.55         28.52         2.01 o                         
   6   6   3         46.82         60.84         2.73 o                         
   7   6   3         68.83         62.03         4.62 o                         
   8   6   3         22.36         21.25         8.92 o                         
   9   6   3          4.43          1.49         3.04 o                         
  10   6   3         74.91         72.41         9.52 o                         
  11   6   3          7.76          9.03         3.57 o                         
 -11   7   3          3.63         -2.81         2.81 o                         
 -10   7   3         10.07         11.88         3.97 o                         
  -9   7   3         69.13         74.02         7.45 o                         
  -8   7   3        550.00        555.34        19.48 o                         
  -7   7   3        366.71        357.32        15.92 o                         
  -6   7   3          1.06          0.78         1.63 o                         
  -5   7   3          1.28          3.68         1.52 o                         
  -4   7   3        391.22        426.40         9.54 o                         
  -3   7   3        646.03        668.33        15.77 o                         
  -2   7   3       6439.32       7363.06        68.11 o                         
  -1   7   3         31.60         25.24         1.51 o                         
   0   7   3        284.02        275.92         4.48 o                         
   1   7   3         26.29         24.82         1.46 o                         
   2   7   3       1186.07       1279.22        15.18 o                         
   3   7   3       2068.06       2371.98        25.32 o                         
   4   7   3        503.35        485.17         8.28 o                         
   5   7   3         67.13         64.21         2.97 o                         
   6   7   3         69.05         69.95         3.44 o                         
   7   7   3          2.73          2.37         1.50 o                         
   8   7   3         52.98         34.71         5.30 o                         
   9   7   3        208.71        223.05        12.18 o                         
  10   7   3          0.14          1.62         8.11 o                         
 -11   8   3         44.49         44.67         7.69 o                         
 -10   8   3         23.00         24.74         5.54 o                         
  -9   8   3         10.79          5.88         4.05 o                         
  -8   8   3        177.84        188.29        11.03 o                         
  -7   8   3         18.25         24.42         4.61 o                         
  -6   8   3         69.01         65.04         5.16 o                         
  -5   8   3        131.06        111.05         4.84 o                         
  -4   8   3        185.62        186.78         6.26 o                         
  -3   8   3         26.82         30.79         3.02 o                         
  -2   8   3       3330.85       3599.02        35.82 o                         
  -1   8   3       1039.97       1019.78        10.60 o                         
   0   8   3        153.73        148.96         3.62 o                         
   1   8   3        221.93        238.34         4.38 o                         
   2   8   3          8.44          7.61         1.00 o                         
   3   8   3         19.82         18.53         1.77 o                         
   4   8   3        402.53        444.30         8.07 o                         
   5   8   3       1030.11       1057.98        14.73 o                         
   6   8   3        199.24        197.54         6.47 o                         
   7   8   3        229.87        225.04         7.36 o                         
   8   8   3         59.19         46.54         8.51 o                         
   9   8   3          2.49          4.76         2.82 o                         
  10   8   3         26.02         40.38         9.52 o                         
 -11   9   3         23.96         26.07         6.13 o                         
 -10   9   3         28.03         27.96         8.92 o                         
  -9   9   3        161.34        157.52        22.49 o                         
  -8   9   3          1.71          0.31         3.00 o                         
  -7   9   3       1239.68       1304.49        25.11 o                         
  -6   9   3          2.13          0.35         2.23 o                         
  -5   9   3         46.24         51.57         3.69 o                         
  -4   9   3         47.73         47.44         3.37 o                         
  -3   9   3         20.88         13.89         2.25 o                         
  -2   9   3       1306.18       1349.16        16.16 o                         
  -1   9   3        264.38        258.08         4.40 o                         
   0   9   3          1.23         -0.33         0.54 o                         
   1   9   3         53.21         39.13         1.76 o                         
   2   9   3        303.46        308.87         5.20 o                         
   3   9   3        715.02        723.77        12.00 o                         
   4   9   3        102.70         94.84         3.73 o                         
   5   9   3       1084.49       1119.67        17.42 o                         
   6   9   3         16.55         14.69         2.47 o                         
   7   9   3          1.88         -0.59         1.68 o                         
   8   9   3         69.50         61.28         6.28 o                         
   9   9   3         78.91         86.90         7.85 o                         
  10   9   3          1.55          5.91         3.00 o                         
 -11  10   3          4.23          5.33         3.74 o                         
 -10  10   3          2.10          1.12         2.93 o                         
  -9  10   3         12.82         14.21         4.27 o                         
  -8  10   3          5.07          1.62         3.21 o                         
  -7  10   3         26.20         16.04         3.14 o                         
  -6  10   3        666.65        665.47        18.86 o                         
  -5  10   3         53.31         47.21         4.82 o                         
  -4  10   3         12.50         14.88         2.80 o                         
  -3  10   3         15.50         11.63         2.80 o                         
  -2  10   3        183.38        195.27         6.01 o                         
  -1  10   3        256.37        237.81         5.42 o                         
   0  10   3          1.73         -0.08         0.66 o                         
   1  10   3         14.70         14.17         1.21 o                         
   2  10   3         25.39         23.06         1.60 o                         
   3  10   3          0.00         -0.35         0.80 o                         
   4  10   3         37.12         37.54         2.71 o                         
   5  10   3         54.45         47.36         3.21 o                         
   6  10   3         35.57         31.14         3.58 o                         
   7  10   3          4.52          6.35         2.08 o                         
   8  10   3         10.04         18.04         4.01 o                         
   9  10   3        242.02        261.01        13.88 o                         
  10  10   3         17.13         13.66         4.27 o                         
 -10  11   3          0.18          1.92         3.22 o                         
  -9  11   3         28.99         21.84         4.96 o                         
  -8  11   3         39.79         28.13         9.32 o                         
  -7  11   3        196.92        173.90         9.34 o                         
  -6  11   3         24.12         13.21         3.37 o                         
  -5  11   3        362.25        341.28        10.05 o                         
  -4  11   3         45.02         36.82         3.47 o                         
  -3  11   3        896.12        906.34        15.55 o                         
  -2  11   3         37.63         33.18         2.99 o                         
  -1  11   3         66.98         63.41         3.64 o                         
   0  11   3        103.58         84.31         4.15 o                         
   1  11   3        466.34        483.06        10.47 o                         
   2  11   3        242.13        226.40         6.93 o                         
   3  11   3         19.47         13.44         2.17 o                         
   4  11   3        634.63        650.03        14.88 o                         
   5  11   3         80.92         73.88         5.00 o                         
   6  11   3        354.99        378.09        31.21 o                         
   7  11   3         51.05         47.40         5.35 o                         
   8  11   3          4.82          6.26         3.57 o                         
   9  11   3          8.35          6.78         3.11 o                         
 -10  12   3          5.16         -1.12         3.97 o                         
  -9  12   3         93.54        111.67        14.18 o                         
  -8  12   3        341.59        359.58        17.01 o                         
  -7  12   3          4.31          4.50         2.50 o                         
  -6  12   3         14.79          6.38         2.62 o                         
  -5  12   3        633.49        631.84        14.88 o                         
  -4  12   3         64.63         55.34         4.26 o                         
  -3  12   3         17.29         13.27         2.30 o                         
  -2  12   3          3.09          1.16         1.26 o                         
  -1  12   3        440.66        426.59        10.11 o                         
   0  12   3        660.20        661.90        13.06 o                         
   1  12   3          2.15          1.94         1.24 o                         
   2  12   3        344.45        330.75         8.91 o                         
   3  12   3         47.68         40.00         3.54 o                         
   4  12   3         19.18         17.31         2.96 o                         
   5  12   3        179.77        179.82        11.49 o                         
   6  12   3         22.57         23.55         3.98 o                         
   7  12   3          6.82          9.55         4.05 o                         
   8  12   3         33.21         55.37         6.37 o                         
   9  12   3          0.15         -2.66         3.04 o                         
  -9  13   3         55.07         62.46         8.08 o                         
  -8  13   3          0.00         -0.48         3.65 o                         
  -7  13   3         48.82         41.60         5.84 o                         
  -6  13   3          3.36          5.16         8.11 o                         
  -5  13   3         44.82         32.59         4.03 o                         
  -4  13   3        162.03        155.97         7.23 o                         
  -3  13   3        116.35        101.08         5.01 o                         
  -2  13   3        110.01         93.44         4.75 o                         
  -1  13   3        754.02        726.65        15.44 o                         
   0  13   3          6.15          8.70         1.95 o                         
   1  13   3        771.89        748.35        14.69 o                         
   2  13   3        236.38        223.20         7.55 o                         
   3  13   3        552.98        564.91        12.75 o                         
   4  13   3         30.17         27.81         3.82 o                         
   5  13   3        175.89        188.86        13.95 o                         
   6  13   3         23.94         16.77         3.98 o                         
   7  13   3        153.88        150.88         9.46 o                         
   8  13   3         35.90         32.93         5.70 o                         
  -9  14   3         90.86         90.25         9.05 o                         
  -8  14   3         32.99         32.71         6.67 o                         
  -7  14   3          2.70          3.99         2.92 o                         
  -6  14   3         17.54         23.42         4.86 o                         
  -5  14   3         84.34         80.37         5.67 o                         
  -4  14   3        133.02        131.16         8.73 o                         
  -3  14   3         57.12         49.85         4.86 o                         
  -2  14   3          3.53          4.00         1.64 o                         
  -1  14   3         66.16         66.64         4.35 o                         
   0  14   3         73.09         71.83         6.96 o                         
   1  14   3        139.72        127.29         5.87 o                         
   2  14   3          4.96          5.29         1.97 o                         
   3  14   3         84.55         76.48         6.32 o                         
   4  14   3        112.24        115.79         6.54 o                         
   5  14   3          0.91         -0.89         1.94 o                         
   6  14   3        427.69        508.41        18.33 o                         
   7  14   3         79.90         86.25        13.98 o                         
   8  14   3         21.14         15.13         4.57 o                         
  -8  15   3         16.95         14.99         6.08 o                         
  -7  15   3          1.78          0.00         2.76 o                         
  -6  15   3         26.12         20.21         4.57 o                         
  -5  15   3         65.63         49.35         6.47 o                         
  -4  15   3        241.90        262.06        10.09 o                         
  -3  15   3         23.46         22.94         3.12 o                         
  -2  15   3          0.14          0.14         1.51 o                         
  -1  15   3         82.31         74.47         6.40 o                         
   0  15   3        347.07        302.62         9.37 o                         
   1  15   3        219.80        196.77         7.49 o                         
   2  15   3        354.27        357.48        10.32 o                         
   3  15   3          2.90          2.88         1.79 o                         
   4  15   3          0.44          5.98         2.55 o                         
   5  15   3          0.01          0.36         2.08 o                         
   6  15   3          1.85         -2.24         2.24 o                         
   7  15   3          7.95         14.29         3.44 o                         
  -7  16   3          3.97         -3.89         4.26 o                         
  -6  16   3         43.80         63.76         7.27 o                         
  -5  16   3         16.54         25.61         6.29 o                         
  -4  16   3         47.19         55.39         5.47 o                         
  -3  16   3         41.81         44.18         4.91 o                         
  -2  16   3         19.57         15.05         4.15 o                         
  -1  16   3          2.26          4.26         3.04 o                         
   0  16   3        206.05        207.14         8.19 o                         
   1  16   3         19.38         21.25         4.15 o                         
   2  16   3        141.87        145.52         6.71 o                         
   3  16   3          0.79         -0.28         2.16 o                         
   4  16   3        238.57        264.16        10.60 o                         
   5  16   3          9.48          6.83         2.78 o                         
   6  16   3         27.43         29.83         4.96 o                         
   7  16   3          8.14          8.16         3.40 o                         
  -7  17   3         17.06         19.26         4.48 o                         
  -6  17   3         14.39         14.13         4.17 o                         
  -5  17   3        157.57        164.40         8.70 o                         
  -4  17   3         44.34         36.31         4.90 o                         
  -3  17   3        347.82        381.89        17.49 o                         
  -2  17   3          0.65          1.91         1.93 o                         
  -1  17   3        245.23        265.19         9.47 o                         
   0  17   3         39.56         31.15         4.04 o                         
   1  17   3          5.94          5.95         2.35 o                         
   2  17   3         10.60         11.97         2.76 o                         
   3  17   3         86.23         86.00         5.54 o                         
   4  17   3         11.36         10.48         3.64 o                         
   5  17   3         51.48         56.62        10.38 o                         
   6  17   3          8.87          7.48         3.40 o                         
  -6  18   3          6.94         -1.32         6.28 o                         
  -5  18   3          3.58          6.28         2.91 o                         
  -4  18   3         23.39         15.64         6.06 o                         
  -3  18   3         71.64         80.55         8.42 o                         
  -2  18   3         18.60         15.68         3.07 o                         
  -1  18   3         71.85         64.90         5.27 o                         
   0  18   3          0.02          1.13         2.14 o                         
   1  18   3          8.68         12.27         2.91 o                         
   2  18   3        165.37        171.01         7.76 o                         
   3  18   3          0.13         -0.84         1.94 o                         
   4  18   3        243.38        252.47        11.07 o                         
   5  18   3          3.48          6.84         5.07 o                         
  -4  19   3         28.94         29.14         4.77 o                         
  -3  19   3         42.46         31.09         4.95 o                         
  -2  19   3         85.06         76.48         5.69 o                         
  -1  19   3          8.94         12.35         2.84 o                         
   0  19   3         89.95        105.43         7.37 o                         
   1  19   3          0.75          3.77         2.49 o                         
   2  19   3         43.36         45.19         4.95 o                         
   3  19   3        123.83        160.88         9.02 o                         
   4  19   3         14.18         20.72         5.43 o                         
  -3  20   3         15.77         13.41         4.23 o                         
  -2  20   3          1.59          3.63         2.48 o                         
  -1  20   3         31.13         41.93         5.09 o                         
   0  20   3         35.58         28.61         4.15 o                         
   1  20   3          0.03          3.73         2.63 o                         
   2  20   3         22.06         21.09         3.88 o                         
 -12   0   4          3.85          6.89         6.48 o                         
 -10   0   4          1.65          3.24         4.05 o                         
  -8   0   4          3.50          4.86         4.46 o                         
  -6   0   4       1487.68       1441.91        42.15 o                         
  -4   0   4        105.49        101.84         4.05 o                         
  -2   0   4        755.83        789.65        14.18 o                         
   0   0   4       1686.49       1550.31        25.64 o                         
   2   0   4       1073.80        978.95        14.60 o                         
   4   0   4        775.64        786.38        13.83 o                         
   6   0   4       1671.81       1729.59        26.60 o                         
   8   0   4        595.47        635.43        35.66 o                         
  10   0   4         27.50         23.51         7.29 o                         
 -12   1   4          0.62         -1.90         4.15 o                         
 -11   1   4          1.51          2.92         3.57 o                         
 -10   1   4         23.26         24.53         5.44 o                         
  -9   1   4         65.46         61.56         6.57 o                         
  -8   1   4        364.29        350.76        14.39 o                         
  -7   1   4        450.50        473.58        15.47 o                         
  -6   1   4        149.83        166.63         4.66 o                         
  -5   1   4         72.21         73.63         2.35 o                         
  -4   1   4         21.42         20.38         1.58 o                         
  -3   1   4         15.66         23.82         2.28 o                         
  -2   1   4         53.88         57.51         1.97 o                         
  -1   1   4       1141.25       1296.62        13.41 o                         
   0   1   4         23.83         20.79         1.17 o                         
   1   1   4       2731.26       2749.12        26.58 o                         
   2   1   4          2.17          1.35         0.56 o                         
   3   1   4        536.59        609.03         8.38 o                         
   4   1   4         41.14         36.18         2.19 o                         
   5   1   4        340.79        366.07         6.29 o                         
   6   1   4         36.10         40.58         2.16 o                         
   7   1   4        101.00         93.33         4.89 o                         
   8   1   4        174.77        150.19         6.33 o                         
   9   1   4         18.90         14.86         5.67 o                         
  10   1   4         12.10         13.76         3.69 o                         
  11   1   4         52.63         80.66         7.50 o                         
 -12   2   4         87.58         87.50        10.54 o                         
 -11   2   4         54.05         43.42         7.27 o                         
 -10   2   4         26.39         17.81         5.01 o                         
  -9   2   4        203.95        205.16        11.45 o                         
  -8   2   4         86.76         84.70         8.71 o                         
  -7   2   4        144.80        128.05         7.88 o                         
  -6   2   4         94.69         88.18         4.83 o                         
  -5   2   4         36.45         43.52         1.87 o                         
  -4   2   4        857.01        920.08        12.21 o                         
  -3   2   4        705.29        762.86        10.38 o                         
  -2   2   4       1245.12       1510.39        17.52 o                         
  -1   2   4         19.71         22.79         1.31 o                         
   0   2   4       2216.98       2413.35        21.40 o                         
   1   2   4       1422.87       1499.65        15.77 o                         
   2   2   4       6407.65       6745.48        61.81 o                         
   3   2   4       2313.48       2578.50        23.99 o                         
   4   2   4          7.93          9.02         1.11 o                         
   5   2   4        438.76        441.53         7.13 o                         
   6   2   4          8.18          9.48         1.38 o                         
   7   2   4        698.75        654.93        13.42 o                         
   8   2   4         97.20        100.20         5.15 o                         
   9   2   4        476.48        454.80        30.39 o                         
  10   2   4         60.98         65.82         8.71 o                         
  11   2   4          0.87         -2.82         2.82 o                         
 -12   3   4          1.64          2.11         4.56 o                         
 -11   3   4        123.60        141.13        12.16 o                         
 -10   3   4         97.71         89.35         8.45 o                         
  -9   3   4         35.92         32.54         6.28 o                         
  -8   3   4         15.65         11.85         3.69 o                         
  -7   3   4        514.46        556.12        21.07 o                         
  -6   3   4        120.39        151.40         5.14 o                         
  -5   3   4         87.22         94.01         4.04 o                         
  -4   3   4       8644.60       9672.21        97.43 o                         
  -3   3   4        414.24        495.41         9.95 o                         
  -2   3   4       2482.16       2620.47        32.90 o                         
  -1   3   4        154.75        162.04         4.56 o                         
   0   3   4          0.12          0.62         0.63 o                         
   1   3   4        365.53        337.84         5.17 o                         
   2   3   4        170.39        181.79         3.92 o                         
   3   3   4        692.41        812.57         9.77 o                         
   4   3   4        278.16        303.95         5.46 o                         
   5   3   4          4.47          0.69         0.81 o                         
   6   3   4        454.35        502.44         8.19 o                         
   7   3   4        146.88        141.76         5.66 o                         
   8   3   4         37.47         28.05         3.21 o                         
   9   3   4         31.13         33.05         5.01 o                         
  10   3   4         86.82         83.61         9.12 o                         
  11   3   4        146.02        157.21        12.97 o                         
 -12   4   4         72.16         55.69         8.71 o                         
 -11   4   4          0.68          2.23         3.98 o                         
 -10   4   4         93.67         74.52         8.01 o                         
  -9   4   4          9.51          9.51         3.69 o                         
  -8   4   4         73.46         70.36        10.54 o                         
  -7   4   4          2.21          1.01         2.24 o                         
  -6   4   4        117.23        113.19         4.75 o                         
  -5   4   4       1181.94       1273.66        16.64 o                         
  -4   4   4        841.07        851.48        12.13 o                         
  -3   4   4          1.96          3.06         0.79 o                         
  -2   4   4       2456.19       2823.93        46.06 o                         
  -1   4   4        235.09        218.00         4.05 o                         
   0   4   4        795.58        890.72         9.64 o                         
   1   4   4         86.72         57.85         2.05 o                         
   2   4   4       1471.21       1582.70        17.36 o                         
   3   4   4         25.92         12.82         1.47 o                         
   4   4   4        842.11        824.36        10.51 o                         
   5   4   4        150.03        134.82         3.81 o                         
   6   4   4        234.10        224.83         6.07 o                         
   7   4   4         30.71         17.29         2.38 o                         
   8   4   4         46.76         35.60         3.64 o                         
   9   4   4          2.40          4.19         2.53 o                         
  10   4   4         93.10         87.81         7.30 o                         
  11   4   4         40.16         42.60         6.44 o                         
 -12   5   4          5.87         11.21         6.69 o                         
 -11   5   4         72.00         73.99         9.60 o                         
 -10   5   4        132.80        120.47         9.88 o                         
  -9   5   4         41.30         41.69         6.44 o                         
  -8   5   4         17.62         12.03         5.07 o                         
  -7   5   4          0.36          2.03         2.42 o                         
  -6   5   4        462.07        481.59        16.75 o                         
  -5   5   4        100.69         89.79         5.04 o                         
  -4   5   4        174.72        159.04         6.17 o                         
  -3   5   4       2074.06       2245.21        30.05 o                         
  -2   5   4        357.48        398.69         9.67 o                         
  -1   5   4        462.84        435.12         6.00 o                         
   0   5   4       1376.56       1426.65        14.28 o                         
   1   5   4       1896.81       1992.04        19.08 o                         
   2   5   4       1198.75       1267.36        14.79 o                         
   3   5   4       1563.93       1691.45        19.06 o                         
   4   5   4        656.25        704.11        10.46 o                         
   5   5   4          6.55          3.56         1.02 o                         
   6   5   4         88.72         93.01         4.95 o                         
   7   5   4         76.55         72.01         4.19 o                         
   8   5   4        137.52        140.29         7.17 o                         
   9   5   4         20.46         16.83         3.86 o                         
  10   5   4        170.37        194.85        14.18 o                         
  11   5   4         11.70         16.10         4.86 o                         
 -12   6   4         41.16         49.85         8.60 o                         
 -11   6   4        181.89        199.71        13.46 o                         
 -10   6   4         42.44         31.07         6.30 o                         
  -9   6   4         57.72         44.57         6.98 o                         
  -8   6   4         35.63         30.82         5.42 o                         
  -7   6   4         14.80         11.38         2.29 o                         
  -6   6   4        333.31        338.38        16.52 o                         
  -5   6   4          0.02          0.43         1.04 o                         
  -4   6   4        807.17        838.63        24.78 o                         
  -3   6   4       1610.45       1778.51        37.12 o                         
  -2   6   4         39.20         52.74         3.17 o                         
  -1   6   4       1049.01       1141.67        13.38 o                         
   0   6   4        338.18        308.06         4.96 o                         
   1   6   4       1536.77       1626.92        16.40 o                         
   2   6   4         56.72         44.96         2.36 o                         
   3   6   4        368.90        397.63         7.07 o                         
   4   6   4         24.18         25.30         2.00 o                         
   5   6   4        126.29        138.84         4.05 o                         
   6   6   4        233.99        197.76         5.07 o                         
   7   6   4         25.79         21.42         2.45 o                         
   8   6   4        292.20        260.99         9.97 o                         
   9   6   4         32.00         26.32         4.43 o                         
  10   6   4          6.55          8.32         3.29 o                         
 -11   7   4         45.26         38.78         7.56 o                         
 -10   7   4          4.15          4.54         3.51 o                         
  -9   7   4        154.38        163.44        11.16 o                         
  -8   7   4         17.01         19.67         4.87 o                         
  -7   7   4        118.43        128.08        10.80 o                         
  -6   7   4         71.08         60.97         5.10 o                         
  -5   7   4         15.29          5.18         1.52 o                         
  -4   7   4        127.13        102.51         4.55 o                         
  -3   7   4       1317.46       1384.32        21.39 o                         
  -2   7   4        490.24        507.40        13.86 o                         
  -1   7   4       3916.04       4345.94        38.31 o                         
   0   7   4        640.74        682.05         8.55 o                         
   1   7   4         20.84         33.61         1.68 o                         
   2   7   4        335.46        296.37         5.32 o                         
   3   7   4        394.86        414.24         7.35 o                         
   4   7   4          5.96         10.10         1.40 o                         
   5   7   4       1042.98       1058.77        16.56 o                         
   6   7   4         10.22         10.88         1.64 o                         
   7   7   4        219.32        204.35         9.43 o                         
   8   7   4        171.71        206.93         8.97 o                         
   9   7   4         67.89         57.32         6.42 o                         
  10   7   4        133.68        150.38        10.17 o                         
 -11   8   4         32.49         36.37         7.72 o                         
 -10   8   4          1.90         -1.22         3.44 o                         
  -9   8   4        495.40        516.47        20.19 o                         
  -8   8   4        414.62        441.06        17.48 o                         
  -7   8   4        111.59        103.28         8.58 o                         
  -6   8   4       1194.65       1232.54        22.52 o                         
  -5   8   4        247.34        231.71         9.91 o                         
  -4   8   4        237.34        262.17         7.73 o                         
  -3   8   4        810.62        822.79        14.57 o                         
  -2   8   4       2596.45       2858.47        29.58 o                         
  -1   8   4        217.49        183.72         3.84 o                         
   0   8   4         84.63        101.42         2.76 o                         
   1   8   4          7.25         10.52         1.20 o                         
   2   8   4        328.67        355.29         6.09 o                         
   3   8   4         52.63         51.07         2.51 o                         
   4   8   4        504.34        489.79         9.47 o                         
   5   8   4         20.90         12.98         1.79 o                         
   6   8   4        191.72        170.94         5.09 o                         
   7   8   4         24.46         18.57         2.71 o                         
   8   8   4         37.65         37.33         5.58 o                         
   9   8   4         77.80         69.06        10.33 o                         
  10   8   4          0.44          2.43         3.00 o                         
 -11   9   4         11.06          2.43         4.05 o                         
 -10   9   4         14.16         20.51         6.08 o                         
  -9   9   4         36.54         24.47         5.42 o                         
  -8   9   4         88.56         73.97         7.45 o                         
  -7   9   4         21.83         32.86         4.17 o                         
  -6   9   4         43.25         30.44         4.05 o                         
  -5   9   4          0.01         -0.43         1.31 o                         
  -4   9   4          0.12          0.81         1.40 o                         
  -3   9   4         63.74         52.57         3.66 o                         
  -2   9   4         76.66         65.66         2.48 o                         
  -1   9   4       1935.35       2070.25        24.26 o                         
   0   9   4         22.09         19.12         1.42 o                         
   1   9   4        679.45        727.40         9.54 o                         
   2   9   4        201.13        201.16         4.53 o                         
   3   9   4         88.66         94.70         3.46 o                         
   4   9   4         13.47         15.29         1.92 o                         
   5   9   4         15.69         15.34         1.97 o                         
   6   9   4        166.40        176.32         6.33 o                         
   7   9   4         62.49         59.24         4.56 o                         
   8   9   4         70.54         62.66         6.33 o                         
   9   9   4        161.45        184.43        11.32 o                         
  10   9   4         18.10         11.38         4.66 o                         
 -10  10   4          3.76          1.81         4.27 o                         
  -9  10   4          5.97          6.59         4.43 o                         
  -8  10   4        150.02        145.60        16.62 o                         
  -7  10   4        222.22        235.43         9.17 o                         
  -6  10   4         14.03         15.63         3.40 o                         
  -5  10   4         98.47         96.66         6.16 o                         
  -4  10   4          4.86          4.63         1.91 o                         
  -3  10   4        222.18        231.28         7.78 o                         
  -2  10   4         42.19         29.13         2.77 o                         
  -1  10   4        105.84         91.32         5.48 o                         
   0  10   4        174.97        171.43         3.66 o                         
   1  10   4          9.60         11.56         1.29 o                         
   2  10   4         64.30         71.71         2.93 o                         
   3  10   4        111.70        119.53         4.99 o                         
   4  10   4          1.37          1.07         1.17 o                         
   5  10   4        431.62        433.49        13.32 o                         
   6  10   4        132.51        124.22         6.14 o                         
   7  10   4          1.40          4.76         2.65 o                         
   8  10   4        128.56        126.85         9.12 o                         
   9  10   4          1.88         -1.86         2.82 o                         
 -10  11   4         63.65         66.70         9.74 o                         
  -9  11   4         62.56         48.34         7.85 o                         
  -8  11   4         11.70         10.64         4.43 o                         
  -7  11   4        122.66        111.79         7.69 o                         
  -6  11   4         97.65         91.07         6.81 o                         
  -5  11   4        471.75        443.30        14.03 o                         
  -4  11   4         54.44         49.74         4.04 o                         
  -3  11   4        949.23       1016.33        19.52 o                         
  -2  11   4          8.45          4.43         1.37 o                         
  -1  11   4        126.48        112.32         3.96 o                         
   0  11   4        217.52        220.34         6.78 o                         
   1  11   4         33.50         35.51         3.87 o                         
   2  11   4        151.00        139.67         5.45 o                         
   3  11   4        590.10        591.86        15.85 o                         
   4  11   4         34.97         29.95         2.84 o                         
   5  11   4         50.23         41.89         4.84 o                         
   6  11   4         24.25         23.92         4.30 o                         
   7  11   4         22.94         29.32         3.73 o                         
   8  11   4          0.72         -0.85         7.09 o                         
   9  11   4         17.70         23.06         4.86 o                         
 -10  12   4          2.65          9.77         5.13 o                         
  -9  12   4         11.76         14.42         7.70 o                         
  -8  12   4          2.91          3.85         4.01 o                         
  -7  12   4          0.83          2.09         3.04 o                         
  -6  12   4          3.01          3.47         2.39 o                         
  -5  12   4        159.78        147.65         7.39 o                         
  -4  12   4        160.39        171.03         8.50 o                         
  -3  12   4         21.41         18.71         3.22 o                         
  -2  12   4        165.34        157.89         7.08 o                         
  -1  12   4        362.96        365.50         9.26 o                         
   0  12   4         59.84         49.04         3.61 o                         
   1  12   4        100.75         95.53         6.28 o                         
   2  12   4        153.33        151.90         8.40 o                         
   3  12   4         60.34         53.45         3.90 o                         
   4  12   4        869.49        865.14        22.47 o                         
   5  12   4        281.32        306.03        17.75 o                         
   6  12   4        310.82        300.50        13.04 o                         
   7  12   4        794.56        974.55        26.61 o                         
   8  12   4         17.96         26.44         4.77 o                         
   9  12   4          5.57          3.74         3.57 o                         
  -9  13   4         89.98         93.26         9.98 o                         
  -8  13   4         60.40         56.05         8.54 o                         
  -7  13   4         28.39         26.04         9.12 o                         
  -6  13   4          7.06          0.41         3.85 o                         
  -5  13   4          2.91          4.60         2.61 o                         
  -4  13   4        118.08         97.08         5.84 o                         
  -3  13   4        618.74        620.04        13.29 o                         
  -2  13   4          0.75          0.28         1.35 o                         
  -1  13   4        585.19        545.46        12.39 o                         
   0  13   4        744.21        710.56        14.18 o                         
   1  13   4        759.20        757.71        14.99 o                         
   2  13   4        365.88        367.31         9.87 o                         
   3  13   4         56.97         49.97         3.95 o                         
   4  13   4         19.45         14.87         2.96 o                         
   5  13   4          0.77          3.19         2.57 o                         
   6  13   4         79.01         88.26         7.02 o                         
   7  13   4          3.68          1.22         2.58 o                         
   8  13   4         11.35         18.51         4.05 o                         
  -9  14   4          4.64          1.95         8.51 o                         
  -8  14   4          0.09          3.26         4.18 o                         
  -7  14   4          0.77          4.38         2.70 o                         
  -6  14   4         31.46         15.74         4.46 o                         
  -5  14   4         97.74         92.34         7.25 o                         
  -4  14   4         30.80         27.81         3.82 o                         
  -3  14   4         31.91         23.79         3.28 o                         
  -2  14   4         61.66         42.11         4.00 o                         
  -1  14   4        380.42        362.27        10.10 o                         
   0  14   4        229.95        201.79         7.39 o                         
   1  14   4         18.59         16.55         2.83 o                         
   2  14   4         16.74         14.71         2.55 o                         
   3  14   4         40.68         43.18         6.79 o                         
   4  14   4         35.13         31.42         4.03 o                         
   5  14   4         33.52         26.15         4.05 o                         
   6  14   4         26.59         38.00         5.87 o                         
   7  14   4        302.76        360.04        15.44 o                         
   8  14   4          6.22          3.46         4.05 o                         
  -8  15   4         70.74        109.01        14.59 o                         
  -7  15   4         18.24         25.79         6.28 o                         
  -6  15   4        124.19        134.54        10.74 o                         
  -5  15   4         52.74         52.22         5.26 o                         
  -4  15   4        179.85        165.21         8.20 o                         
  -3  15   4         57.57         43.38         4.07 o                         
  -2  15   4         39.00         31.95         3.69 o                         
  -1  15   4         96.33         82.36         4.90 o                         
   0  15   4         39.91         36.21         3.93 o                         
   1  15   4        125.95        107.34         5.66 o                         
   2  15   4          6.15          8.23         2.22 o                         
   3  15   4        279.19        294.32         9.62 o                         
   4  15   4         30.89         38.00         4.63 o                         
   5  15   4         52.72         50.44         5.11 o                         
   6  15   4          7.64          4.22         4.05 o                         
   7  15   4         60.17         63.05         6.44 o                         
  -7  16   4          0.01         -2.82         2.82 o                         
  -6  16   4          0.12          1.43         2.76 o                         
  -5  16   4         11.80         18.51         3.53 o                         
  -4  16   4         23.09         19.29         3.79 o                         
  -3  16   4         50.24         53.81         4.44 o                         
  -2  16   4         56.96         55.77         4.33 o                         
  -1  16   4        181.59        176.96        10.06 o                         
   0  16   4          6.81          6.55         2.45 o                         
   1  16   4        117.02        114.13         5.96 o                         
   2  16   4         60.37         55.78         4.66 o                         
   3  16   4         31.22         33.54         3.95 o                         
   4  16   4          7.60          6.49         2.45 o                         
   5  16   4          4.82          4.33         2.61 o                         
   6  16   4         10.64          9.99         3.65 o                         
  -7  17   4          1.40          5.30         3.74 o                         
  -6  17   4         27.23         20.68         5.07 o                         
  -5  17   4         43.30         27.54         4.63 o                         
  -4  17   4          5.10          5.88         2.84 o                         
  -3  17   4          6.04          3.65         2.68 o                         
  -2  17   4         25.00         26.65         3.61 o                         
  -1  17   4         11.20          7.91         2.26 o                         
   0  17   4         83.79         81.89         5.29 o                         
   1  17   4          1.04         -1.79         1.79 o                         
   2  17   4          6.50         10.26         2.62 o                         
   3  17   4         38.53         51.30         6.14 o                         
   4  17   4         61.11         59.69         6.29 o                         
   5  17   4         18.75         24.53         5.01 o                         
  -6  18   4          1.19          2.12         3.67 o                         
  -5  18   4         38.70         40.37         7.70 o                         
  -4  18   4         57.33         57.96         6.07 o                         
  -3  18   4          9.05          8.61         2.97 o                         
  -2  18   4         13.00         11.88         2.64 o                         
  -1  18   4         18.98         10.19         2.67 o                         
   0  18   4         81.52         72.26         5.22 o                         
   1  18   4         55.90         53.83         5.62 o                         
   2  18   4         40.01         35.45         4.38 o                         
   3  18   4        232.36        248.28        10.91 o                         
   4  18   4         17.25         25.94         4.18 o                         
  -4  19   4          3.62          2.31         3.01 o                         
  -3  19   4         24.69         33.68         6.03 o                         
  -2  19   4          2.01          0.81         2.17 o                         
  -1  19   4         32.54         37.24         4.64 o                         
   0  19   4        134.72        150.56         7.79 o                         
   1  19   4          0.40          1.12         2.46 o                         
   2  19   4         36.83         41.26         4.95 o                         
   3  19   4        140.82        149.41         8.70 o                         
  -2  20   4          1.29          4.64         2.42 o                         
  -1  20   4         10.71         12.57         3.42 o                         
   0  20   4         35.11         43.75         8.42 o                         
   1  20   4         21.86         23.71         4.18 o                         
 -11   0   5         87.40         85.92        12.16 o                         
  -9   0   5        628.68        674.35        30.80 o                         
  -7   0   5         90.15         71.73         8.51 o                         
  -5   0   5         12.23         30.65         2.39 o                         
  -3   0   5        163.71        194.64        10.33 o                         
  -1   0   5       3022.07       3367.18       187.84 o                         
   1   0   5        133.04        111.16         3.51 o                         
   3   0   5         39.65         34.55         2.38 o                         
   5   0   5          3.32          3.52         1.36 o                         
   7   0   5       3089.78       3103.29        59.57 o                         
   9   0   5         38.82         31.19         5.01 o                         
  11   0   5         19.54         21.48         5.67 o                         
 -12   1   5         15.12          7.61         5.01 o                         
 -11   1   5        101.88         96.31         9.31 o                         
 -10   1   5        221.03        200.58        12.18 o                         
  -9   1   5         75.66         60.63         7.02 o                         
  -8   1   5         47.63         41.48         5.87 o                         
  -7   1   5        142.04        130.25         9.12 o                         
  -6   1   5        299.29        320.01         8.60 o                         
  -5   1   5        131.47        120.86         3.32 o                         
  -4   1   5         11.69          6.93         1.00 o                         
  -3   1   5       1623.34       1630.09        19.28 o                         
  -2   1   5        783.58        840.07        10.99 o                         
  -1   1   5        190.75        170.60         2.93 o                         
   0   1   5        241.40        267.05         4.28 o                         
   1   1   5          3.99          9.76         0.76 o                         
   2   1   5       1485.83       1663.36        16.26 o                         
   3   1   5         67.95         50.45         1.93 o                         
   4   1   5         52.45         39.72         1.93 o                         
   5   1   5         34.04         34.13         2.61 o                         
   6   1   5        852.96        788.49        11.02 o                         
   7   1   5        158.66        170.50         6.73 o                         
   8   1   5          2.97          1.92         1.40 o                         
   9   1   5          5.76          1.73         1.85 o                         
  10   1   5        109.64        119.26        10.74 o                         
  11   1   5          4.63          3.24         8.11 o                         
 -12   2   5          7.34          6.85         5.01 o                         
 -11   2   5        188.25        203.38        13.30 o                         
 -10   2   5        141.69        151.99        10.72 o                         
  -9   2   5        115.32        105.13         8.30 o                         
  -8   2   5        285.47        282.06        12.75 o                         
  -7   2   5        303.18        296.00        12.18 o                         
  -6   2   5         10.18         16.96         2.73 o                         
  -5   2   5          1.68          2.01         0.75 o                         
  -4   2   5        199.02        200.50         4.64 o                         
  -3   2   5        701.42        811.20        11.22 o                         
  -2   2   5        313.54        339.26         5.87 o                         
  -1   2   5        115.55        113.54         2.88 o                         
   0   2   5        151.43        170.11         3.46 o                         
   1   2   5       2924.47       3076.65        30.08 o                         
   2   2   5        582.41        699.89         9.18 o                         
   3   2   5        215.18        209.27         4.13 o                         
   4   2   5        259.70        232.42         5.86 o                         
   5   2   5       1188.11       1139.70        18.67 o                         
   6   2   5          0.46          1.21         0.98 o                         
   7   2   5          7.75          7.03         2.63 o                         
   8   2   5        125.63        112.11         5.44 o                         
   9   2   5         61.90         52.20         4.15 o                         
  10   2   5          1.09          2.76         5.88 o                         
  11   2   5          6.07          5.47         3.15 o                         
 -12   3   5         76.00         85.71        10.15 o                         
 -11   3   5         29.21         17.81         5.42 o                         
 -10   3   5         14.90         13.45         5.88 o                         
  -9   3   5         87.84         76.29         7.43 o                         
  -8   3   5         77.06         67.60         9.52 o                         
  -7   3   5          9.68         17.37         4.86 o                         
  -6   3   5        595.35        659.58        10.22 o                         
  -5   3   5       2699.19       2904.43        37.09 o                         
  -4   3   5       2619.85       2857.00        32.06 o                         
  -3   3   5       3625.05       4126.86        43.98 o                         
  -2   3   5       2359.59       2643.23        33.76 o                         
  -1   3   5       1620.76       1738.78        18.47 o                         
   0   3   5        898.52        956.43        10.16 o                         
   1   3   5        335.36        330.95         5.49 o                         
   2   3   5       1748.25       2051.52        21.83 o                         
   3   3   5          7.42         12.67         1.26 o                         
   4   3   5        251.44        260.12         5.16 o                         
   5   3   5         82.77         77.35         2.93 o                         
   6   3   5        106.52        110.08         6.46 o                         
   7   3   5        246.29        230.26         7.44 o                         
   8   3   5        248.10        259.78         8.50 o                         
   9   3   5         95.59         90.39         5.26 o                         
  10   3   5          2.82          9.26         3.00 o                         
 -12   4   5          2.82          1.41         4.56 o                         
 -11   4   5         11.09         10.33         4.58 o                         
 -10   4   5        365.21        375.84        24.52 o                         
  -9   4   5        150.54        148.20        10.03 o                         
  -8   4   5        111.08        111.86         8.45 o                         
  -7   4   5        166.32        166.50        10.54 o                         
  -6   4   5        631.80        689.13        10.96 o                         
  -5   4   5         51.72         57.20         3.33 o                         
  -4   4   5        319.27        289.73         6.15 o                         
  -3   4   5         34.78         46.64         2.55 o                         
  -2   4   5        113.65        156.31         4.68 o                         
  -1   4   5        236.57        238.17         5.65 o                         
   0   4   5       3113.64       3356.55        29.80 o                         
   1   4   5         29.98         42.92         1.69 o                         
   2   4   5        579.54        663.80         9.39 o                         
   3   4   5         19.61         22.45         3.14 o                         
   4   4   5         20.19         17.28         1.59 o                         
   5   4   5         20.98         22.79         1.89 o                         
   6   4   5         70.29         76.04         3.32 o                         
   7   4   5        322.50        312.97         8.95 o                         
   8   4   5         31.16         33.90         3.63 o                         
   9   4   5        238.33        257.73        10.41 o                         
  10   4   5         28.28         40.12         5.87 o                         
 -12   5   5         39.38         39.42         9.93 o                         
 -11   5   5         14.43         16.71         6.28 o                         
 -10   5   5        210.25        205.12        12.73 o                         
  -9   5   5        458.56        473.72        18.48 o                         
  -8   5   5        258.83        236.96        12.03 o                         
  -7   5   5        783.91        756.82        21.49 o                         
  -6   5   5       1022.64       1155.50        20.15 o                         
  -5   5   5        223.99        230.12         5.65 o                         
  -4   5   5        912.48        995.82        16.20 o                         
  -3   5   5        254.36        242.76         7.45 o                         
  -2   5   5        506.20        538.46        10.37 o                         
  -1   5   5       1419.94       1578.67        15.93 o                         
   0   5   5        674.38        694.22         9.22 o                         
   1   5   5       1751.88       1903.27        18.71 o                         
   2   5   5         24.84         31.11         2.08 o                         
   3   5   5         89.66         78.71         2.91 o                         
   4   5   5          2.72          2.52         0.96 o                         
   5   5   5        246.22        262.91         6.22 o                         
   6   5   5         89.22         92.57         3.47 o                         
   7   5   5         18.78         16.23         3.39 o                         
   8   5   5          0.41         -1.74         2.05 o                         
   9   5   5         12.19         25.28         3.73 o                         
  10   5   5          2.77         10.67         3.00 o                         
 -11   6   5         19.34         19.85         5.58 o                         
 -10   6   5         20.47         22.69         5.58 o                         
  -9   6   5         23.54         20.93         5.47 o                         
  -8   6   5        387.93        373.46        15.47 o                         
  -7   6   5        896.18        990.97        19.02 o                         
  -6   6   5         30.17         28.32         3.08 o                         
  -5   6   5         40.49         38.27         2.38 o                         
  -4   6   5         87.74         96.37         7.53 o                         
  -3   6   5        987.06       1112.07        17.91 o                         
  -2   6   5         80.29         73.46         2.98 o                         
  -1   6   5        445.19        441.25         6.49 o                         
   0   6   5       2223.00       2393.54        22.71 o                         
   1   6   5        222.00        277.83         6.50 o                         
   2   6   5         87.53         72.40         2.69 o                         
   3   6   5         12.93         11.99         1.44 o                         
   4   6   5        425.06        405.33         7.79 o                         
   5   6   5        247.24        260.11         5.86 o                         
   6   6   5        148.83        133.42         4.25 o                         
   7   6   5        117.48        106.85         4.46 o                         
   8   6   5          0.04          0.60         1.60 o                         
   9   6   5         64.39         73.87         5.48 o                         
  10   6   5         14.54         16.50         3.86 o                         
 -11   7   5        262.91        261.98        15.47 o                         
 -10   7   5         15.13         12.44         4.96 o                         
  -9   7   5        158.08        166.65        11.16 o                         
  -8   7   5         39.75         37.67         6.16 o                         
  -7   7   5        466.77        444.55        19.86 o                         
  -6   7   5        922.65        866.57        32.32 o                         
  -5   7   5         20.97         24.95         2.74 o                         
  -4   7   5        171.53        136.11         5.05 o                         
  -3   7   5       1040.15       1040.88        17.59 o                         
  -2   7   5       1121.99       1171.74        16.13 o                         
  -1   7   5        868.16        878.66        10.72 o                         
   0   7   5         31.61         42.99         1.90 o                         
   1   7   5        353.96        318.89         5.57 o                         
   2   7   5          1.97          3.90         0.95 o                         
   3   7   5        140.62        147.09         4.27 o                         
   4   7   5        131.83        143.31         5.47 o                         
   5   7   5        460.81        462.73         8.95 o                         
   6   7   5        115.98        102.16         3.81 o                         
   7   7   5        133.55        118.29         5.83 o                         
   8   7   5          0.39         -0.88         1.50 o                         
   9   7   5          0.94          3.65         2.87 o                         
  10   7   5         28.64         25.64         4.56 o                         
 -11   8   5         14.62          6.57         5.30 o                         
 -10   8   5         22.74         17.13         5.30 o                         
  -9   8   5          3.88          4.30         3.57 o                         
  -8   8   5        130.45        137.57        10.54 o                         
  -7   8   5        117.66        114.52         5.84 o                         
  -6   8   5         93.04         78.70         5.14 o                         
  -5   8   5          0.03         -0.12         1.25 o                         
  -4   8   5         88.90         86.00         4.28 o                         
  -3   8   5       1875.66       2003.02        29.51 o                         
  -2   8   5        709.31        729.88        12.52 o                         
  -1   8   5          1.85          1.13         0.91 o                         
   0   8   5          0.48          0.78         0.68 o                         
   1   8   5        104.94        107.30         5.20 o                         
   2   8   5         38.48         50.28         2.27 o                         
   3   8   5         90.84         88.51         3.46 o                         
   4   8   5        127.29        116.13         4.13 o                         
   5   8   5         31.49         24.90         2.37 o                         
   6   8   5         37.98         37.54         2.76 o                         
   7   8   5        147.31        132.87         5.21 o                         
   8   8   5          8.59         12.83         2.79 o                         
   9   8   5         21.32         29.93         7.90 o                         
  10   8   5         58.63         79.90        17.63 o                         
 -11   9   5         29.64         36.11         7.67 o                         
 -10   9   5         17.82         17.32         5.47 o                         
  -9   9   5          1.60          3.92         3.80 o                         
  -8   9   5         93.11         93.41         8.45 o                         
  -7   9   5        112.17         92.16         8.94 o                         
  -6   9   5        339.36        321.28        11.98 o                         
  -5   9   5        193.71        197.92        12.00 o                         
  -4   9   5       1264.81       1342.24        29.23 o                         
  -3   9   5         46.39         50.94         2.86 o                         
  -2   9   5         10.06          3.61         0.99 o                         
  -1   9   5        306.82        310.73         5.59 o                         
   0   9   5        229.95        202.23         4.44 o                         
   1   9   5        429.22        404.06         6.77 o                         
   2   9   5       1319.38       1398.55        17.40 o                         
   3   9   5        197.42        197.64         5.30 o                         
   4   9   5        159.48        154.37         4.89 o                         
   5   9   5         43.11         42.95         2.90 o                         
   6   9   5        171.05        141.77         5.34 o                         
   7   9   5        105.29         92.20         4.05 o                         
   8   9   5         80.73         87.78         5.98 o                         
   9   9   5         75.89         88.89        11.75 o                         
 -10  10   5         43.04         31.38         7.02 o                         
  -9  10   5         42.67         31.48         6.40 o                         
  -8  10   5        183.72        182.44        11.60 o                         
  -7  10   5          0.06          0.27         2.06 o                         
  -6  10   5          3.20          1.92         2.43 o                         
  -5  10   5         57.43         51.08         4.40 o                         
  -4  10   5        333.14        371.18        10.35 o                         
  -3  10   5        119.80        118.72         5.69 o                         
  -2  10   5        867.81        889.26        13.10 o                         
  -1  10   5         92.00         78.94         2.74 o                         
   0  10   5          5.85          3.94         1.00 o                         
   1  10   5        162.46        131.79         3.69 o                         
   2  10   5         39.21         28.37         2.03 o                         
   3  10   5        855.58        883.70        13.12 o                         
   4  10   5        122.63        141.96         8.50 o                         
   5  10   5         83.93         92.37         4.08 o                         
   6  10   5        111.22        115.69         4.84 o                         
   7  10   5         19.84         29.71         4.27 o                         
   8  10   5         26.67         32.38         5.13 o                         
   9  10   5          6.27         12.45         3.65 o                         
 -10  11   5          0.99         -0.89         4.27 o                         
  -9  11   5         85.05         73.39        11.55 o                         
  -8  11   5         22.93         24.53         5.71 o                         
  -7  11   5        145.08        125.43         6.97 o                         
  -6  11   5          8.98          5.92         2.39 o                         
  -5  11   5          8.07          7.15         2.38 o                         
  -4  11   5        618.56        612.30        14.46 o                         
  -3  11   5        548.21        550.96        13.52 o                         
  -2  11   5       1368.48       1428.98        21.76 o                         
  -1  11   5         18.92         19.00         1.88 o                         
   0  11   5         77.27         78.88         3.47 o                         
   1  11   5          4.10          6.45         1.84 o                         
   2  11   5         81.26         81.62         4.30 o                         
   3  11   5        402.25        433.70        10.82 o                         
   4  11   5        247.58        216.32         6.27 o                         
   5  11   5          3.04          0.14         1.50 o                         
   6  11   5         20.63         21.40         7.29 o                         
   7  11   5          2.28          2.69         2.90 o                         
   8  11   5         49.28         45.02         8.51 o                         
   9  11   5         55.93         55.14         6.60 o                         
 -10  12   5          5.08          4.74         4.85 o                         
  -9  12   5          2.93          3.85         6.69 o                         
  -8  12   5          0.07          8.16         4.27 o                         
  -7  12   5         17.90         16.86         4.05 o                         
  -6  12   5         26.36         27.86         4.72 o                         
  -5  12   5          5.13          7.61         2.49 o                         
  -4  12   5         42.90         41.11         3.98 o                         
  -3  12   5        108.16        110.63         6.15 o                         
  -2  12   5         78.37         89.57         4.65 o                         
  -1  12   5         24.31         18.55         2.75 o                         
   0  12   5          4.14          4.37         1.54 o                         
   1  12   5        290.20        289.04         8.66 o                         
   2  12   5        304.24        280.46         8.29 o                         
   3  12   5         18.05         11.04         2.55 o                         
   4  12   5        787.60        826.30        18.48 o                         
   5  12   5        159.16        179.12         7.93 o                         
   6  12   5        102.62        104.82         7.72 o                         
   7  12   5         87.18        107.09         6.75 o                         
   8  12   5         12.81         16.24         3.89 o                         
  -9  13   5          8.99          2.15         4.72 o                         
  -8  13   5          0.85         -2.33         3.98 o                         
  -7  13   5         20.97         28.06         7.09 o                         
  -6  13   5         41.82         36.62         7.70 o                         
  -5  13   5         79.32         75.19         5.32 o                         
  -4  13   5         23.93         24.07         3.63 o                         
  -3  13   5         33.22         29.54         3.87 o                         
  -2  13   5         47.89         33.85         3.36 o                         
  -1  13   5         17.71         11.75         2.22 o                         
   0  13   5          1.01          0.33         1.70 o                         
   1  13   5         18.07         12.03         2.40 o                         
   2  13   5        302.64        316.43         9.21 o                         
   3  13   5         22.10         22.11         3.45 o                         
   4  13   5          5.59          1.51         1.89 o                         
   5  13   5         25.33         27.35         3.81 o                         
   6  13   5         25.46         25.66         4.72 o                         
   7  13   5         68.07         79.48         8.71 o                         
   8  13   5         18.98         13.27         4.27 o                         
  -9  14   5         32.30         33.22        10.33 o                         
  -8  14   5        122.74        143.05        12.77 o                         
  -7  14   5         41.48         49.09         6.14 o                         
  -6  14   5        249.49        266.01        12.81 o                         
  -5  14   5        119.26        136.83         7.20 o                         
  -4  14   5        141.92        127.25         6.97 o                         
  -3  14   5        223.34        192.57         8.52 o                         
  -2  14   5         31.73         26.22         3.19 o                         
  -1  14   5          3.16          7.35         2.22 o                         
   0  14   5        443.41        460.11        11.59 o                         
   1  14   5         54.24         63.69         6.73 o                         
   2  14   5        436.81        462.76        13.51 o                         
   3  14   5        194.87        204.56        17.08 o                         
   4  14   5        240.63        268.06        10.13 o                         
   5  14   5          0.12         -1.21         3.44 o                         
   6  14   5         78.30         90.14         7.30 o                         
   7  14   5          1.55          3.04         4.26 o                         
  -8  15   5          7.50          2.85         5.02 o                         
  -7  15   5         17.14         23.56         4.57 o                         
  -6  15   5          6.21         13.36         3.74 o                         
  -5  15   5          8.33         11.96         3.30 o                         
  -4  15   5         75.28         71.56         5.59 o                         
  -3  15   5          0.81         -0.41         2.11 o                         
  -2  15   5        120.80        117.27         5.87 o                         
  -1  15   5        906.52       1008.18        19.09 o                         
   0  15   5         41.08         40.29         4.15 o                         
   1  15   5        243.39        236.29         8.42 o                         
   2  15   5        144.68        151.25         6.80 o                         
   3  15   5          3.56          0.10         2.94 o                         
   4  15   5        129.55        148.81        10.01 o                         
   5  15   5          8.85          6.74         2.83 o                         
   6  15   5        216.35        233.24        12.32 o                         
   7  15   5         41.67         56.96         7.30 o                         
  -7  16   5          0.02         -3.00         3.00 o                         
  -6  16   5          2.07          6.82         4.05 o                         
  -5  16   5        261.11        272.40        16.92 o                         
  -4  16   5          0.02         -1.00         2.43 o                         
  -3  16   5          0.30          1.04         2.41 o                         
  -2  16   5        310.54        297.93         9.83 o                         
  -1  16   5          0.33         -0.27         1.71 o                         
   0  16   5          1.63          1.89         2.03 o                         
   1  16   5         11.16          5.44         2.24 o                         
   2  16   5        136.86        144.97         8.27 o                         
   3  16   5         38.87         41.34         4.90 o                         
   4  16   5         47.21         56.75         5.49 o                         
   5  16   5          3.26          6.06         2.51 o                         
   6  16   5         72.09         94.70         7.88 o                         
  -6  17   5         56.84         59.87         6.97 o                         
  -5  17   5          7.24          7.33         2.82 o                         
  -4  17   5         62.54         72.35        10.18 o                         
  -3  17   5         33.92         40.78         5.15 o                         
  -2  17   5        170.79        193.31         8.04 o                         
  -1  17   5         23.93         19.00         3.29 o                         
   0  17   5        116.27        133.81        10.73 o                         
   1  17   5          6.82          7.34         2.54 o                         
   2  17   5         27.03         26.35         3.61 o                         
   3  17   5         85.59         85.81         6.22 o                         
   4  17   5          4.56          4.60         2.63 o                         
   5  17   5          2.17         -0.52         4.90 o                         
  -5  18   5          0.71          1.45         3.30 o                         
  -4  18   5         16.55          8.02         3.43 o                         
  -3  18   5         63.19         72.26         7.57 o                         
  -2  18   5         58.09         74.89         6.61 o                         
  -1  18   5         13.38         16.62         3.21 o                         
   0  18   5         69.90         74.09         5.44 o                         
   1  18   5          0.00         -0.92         2.25 o                         
   2  18   5         20.78         20.89         3.34 o                         
   3  18   5         39.41         47.06         8.42 o                         
   4  18   5         35.93         42.80         6.25 o                         
  -4  19   5          3.42          4.83         3.53 o                         
  -3  19   5          1.87          2.12         3.14 o                         
  -2  19   5          6.65          2.75         2.45 o                         
  -1  19   5         14.19         22.77         4.00 o                         
   0  19   5         81.92         90.80         7.19 o                         
   1  19   5         53.83         53.39         5.51 o                         
   2  19   5        129.72        149.83         7.62 o                         
 -12   0   6         73.22         69.70        13.78 o                         
 -10   0   6          1.93          3.24         4.86 o                         
  -8   0   6          0.24          1.62         3.65 o                         
  -6   0   6        426.52        469.25        11.62 o                         
  -4   0   6         81.45        131.99         5.25 o                         
  -2   0   6        141.66        177.29         7.29 o                         
   0   0   6       3486.35       3695.22        57.43 o                         
   2   0   6        586.23        521.97         9.70 o                         
   4   0   6         64.47         68.67         7.21 o                         
   6   0   6       1096.20       1066.01        19.54 o                         
   8   0   6          2.06          2.89         3.85 o                         
  10   0   6         40.52         37.28         9.32 o                         
 -12   1   6          1.12          2.03         4.30 o                         
 -11   1   6         75.60         59.03         9.12 o                         
 -10   1   6          9.82          9.45         4.66 o                         
  -9   1   6        158.79        153.89        13.98 o                         
  -8   1   6         33.45         35.23         5.58 o                         
  -7   1   6        183.39        151.73         8.45 o                         
  -6   1   6        304.20        313.21         6.30 o                         
  -5   1   6         23.61         24.79         2.59 o                         
  -4   1   6        282.03        294.27         5.93 o                         
  -3   1   6        295.28        319.24         6.03 o                         
  -2   1   6        391.80        420.07         6.79 o                         
  -1   1   6        223.39        197.32         3.26 o                         
   0   1   6         25.04         35.06         2.12 o                         
   1   1   6        208.67        197.33         3.94 o                         
   2   1   6          5.34          6.97         0.86 o                         
   3   1   6        131.11        126.27         3.23 o                         
   4   1   6         63.36         52.70         2.33 o                         
   5   1   6       1126.42       1070.17        13.34 o                         
   6   1   6        793.79        829.37        13.74 o                         
   7   1   6        137.32        139.52         6.43 o                         
   8   1   6        373.31        387.99        10.71 o                         
   9   1   6         15.50         16.99         2.69 o                         
  10   1   6         93.98         99.43         9.16 o                         
 -12   2   6         94.68        119.18        17.83 o                         
 -11   2   6         23.05         30.04        11.96 o                         
 -10   2   6        108.02        108.49         9.28 o                         
  -9   2   6        103.81         79.63         7.88 o                         
  -8   2   6         69.28         63.46         6.44 o                         
  -7   2   6         21.82         18.24         3.73 o                         
  -6   2   6          1.07          5.03         1.45 o                         
  -5   2   6        213.00        202.99         4.98 o                         
  -4   2   6          0.29         -0.38         0.71 o                         
  -3   2   6         45.18         37.68         2.03 o                         
  -2   2   6         10.09          7.72         1.05 o                         
  -1   2   6        697.63        780.13         9.58 o                         
   0   2   6         63.36         65.12         2.61 o                         
   1   2   6        168.87        160.03         4.94 o                         
   2   2   6       1801.05       1838.68        19.75 o                         
   3   2   6         68.64         73.95         3.38 o                         
   4   2   6         33.36         31.67         3.04 o                         
   5   2   6          2.10          1.58         0.97 o                         
   6   2   6         96.19        101.25         3.65 o                         
   7   2   6        246.99        195.82        10.73 o                         
   8   2   6         22.52         23.18         2.91 o                         
   9   2   6         24.46         29.55         3.45 o                         
  10   2   6          4.27         10.13         6.08 o                         
 -12   3   6         54.52         57.34         9.02 o                         
 -11   3   6        128.15        122.63        12.16 o                         
 -10   3   6         60.45         41.14         6.86 o                         
  -9   3   6        113.92        123.31         9.31 o                         
  -8   3   6        247.53        240.84        28.17 o                         
  -7   3   6        472.62        475.33        15.90 o                         
  -6   3   6        251.67        246.75         5.78 o                         
  -5   3   6        933.48        928.82        13.55 o                         
  -4   3   6         10.20          7.29         1.23 o                         
  -3   3   6        238.93        263.40         5.67 o                         
  -2   3   6          3.78          1.54         0.71 o                         
  -1   3   6       2944.95       3142.46        31.66 o                         
   0   3   6        235.47        244.31         4.04 o                         
   1   3   6        182.32        178.16         3.89 o                         
   2   3   6        310.77        277.02         5.85 o                         
   3   3   6         31.04         27.18         1.94 o                         
   4   3   6          0.50          0.49         0.79 o                         
   5   3   6        762.66        765.15        18.34 o                         
   6   3   6        233.54        215.87         5.40 o                         
   7   3   6        386.88        373.98         9.96 o                         
   8   3   6        241.78        231.99         8.08 o                         
   9   3   6          3.39          4.59         1.75 o                         
  10   3   6         21.13         38.12         6.00 o                         
 -12   4   6         11.49          8.12         5.30 o                         
 -11   4   6         11.72          8.58         4.67 o                         
 -10   4   6        165.36        157.26        11.03 o                         
  -9   4   6          5.18          7.29         3.73 o                         
  -8   4   6         79.96         82.62        13.98 o                         
  -7   4   6         59.46         50.25         6.02 o                         
  -6   4   6        493.19        551.98        18.54 o                         
  -5   4   6         74.98         72.15         4.09 o                         
  -4   4   6         52.14         60.10         2.67 o                         
  -3   4   6        735.97        740.29        11.34 o                         
  -2   4   6          0.66          1.15         0.85 o                         
  -1   4   6          6.93          2.18         0.78 o                         
   0   4   6        131.76        148.75         3.18 o                         
   1   4   6        129.86        144.25         3.26 o                         
   2   4   6         78.93         94.75         3.10 o                         
   3   4   6        390.05        417.37         7.50 o                         
   4   4   6          0.40         -0.43         0.88 o                         
   5   4   6        166.08        149.77         4.25 o                         
   6   4   6       1178.56       1190.61        15.31 o                         
   7   4   6         42.71         36.31         3.34 o                         
   8   4   6         44.50         48.08         3.80 o                         
   9   4   6          1.26          2.20         1.68 o                         
  10   4   6         12.07          9.82         3.59 o                         
 -12   5   6        150.20        159.23        12.89 o                         
 -11   5   6          0.01          2.00         4.15 o                         
 -10   5   6        253.05        270.01        14.61 o                         
  -9   5   6          0.26          2.34         3.29 o                         
  -8   5   6          2.15          4.62         4.86 o                         
  -7   5   6        941.28        920.11        24.50 o                         
  -6   5   6       1886.98       2049.92        25.80 o                         
  -5   5   6        276.66        310.85         7.01 o                         
  -4   5   6         53.62         39.15         2.33 o                         
  -3   5   6        869.46        959.48        20.05 o                         
  -2   5   6        263.41        275.96         7.55 o                         
  -1   5   6        134.52        146.74         3.39 o                         
   0   5   6        125.95        152.23         4.73 o                         
   1   5   6        174.58        189.50         4.53 o                         
   2   5   6         42.44         45.57         3.75 o                         
   3   5   6          8.10          3.72         1.49 o                         
   4   5   6         85.13         94.25         3.29 o                         
   5   5   6          0.04          3.00         1.05 o                         
   6   5   6         19.62         26.91         2.56 o                         
   7   5   6        170.99        154.66         6.21 o                         
   8   5   6         51.93         50.54         3.95 o                         
   9   5   6          0.40          7.12         2.33 o                         
  10   5   6          5.97         17.02         6.08 o                         
 -11   6   6          9.25         12.56         5.73 o                         
 -10   6   6          3.52          7.19         4.27 o                         
  -9   6   6         37.18         42.40         6.73 o                         
  -8   6   6          1.45          0.87         3.85 o                         
  -7   6   6         89.53         74.80         8.27 o                         
  -6   6   6        144.27        130.72         5.32 o                         
  -5   6   6        463.82        480.31         9.38 o                         
  -4   6   6        187.58        178.19         5.88 o                         
  -3   6   6        423.21        460.90        10.11 o                         
  -2   6   6        151.88        141.99         4.35 o                         
  -1   6   6         83.51         89.63         2.73 o                         
   0   6   6         86.28         72.17         2.44 o                         
   1   6   6        511.79        534.19         7.67 o                         
   2   6   6        127.26        159.23         4.32 o                         
   3   6   6        122.29        106.93         3.68 o                         
   4   6   6        329.43        314.82         6.93 o                         
   5   6   6        842.72        878.40        12.33 o                         
   6   6   6        545.32        572.08         9.76 o                         
   7   6   6         30.17         32.70         2.99 o                         
   8   6   6          0.13          3.20         1.66 o                         
   9   6   6         22.19         28.51         4.16 o                         
  10   6   6          6.55          0.41         4.46 o                         
 -11   7   6        296.60        279.67        42.55 o                         
 -10   7   6         16.61         18.04         5.30 o                         
  -9   7   6          0.69         -0.68         4.05 o                         
  -8   7   6        174.69        173.63        10.74 o                         
  -7   7   6          2.75          3.21         1.62 o                         
  -6   7   6        503.40        478.34        12.45 o                         
  -5   7   6          0.06          0.43         1.29 o                         
  -4   7   6         85.74         87.24         4.16 o                         
  -3   7   6        642.92        663.62        14.76 o                         
  -2   7   6        278.68        327.62         7.17 o                         
  -1   7   6         41.69         29.41         1.94 o                         
   0   7   6        182.35        205.40         4.68 o                         
   1   7   6        471.71        506.13         7.64 o                         
   2   7   6        394.83        397.63         7.44 o                         
   3   7   6        302.96        297.99         6.58 o                         
   4   7   6         39.53         31.46         2.42 o                         
   5   7   6        704.86        696.20        12.29 o                         
   6   7   6         42.29         48.33         2.82 o                         
   7   7   6        242.40        262.17         7.46 o                         
   8   7   6          8.91          6.49         1.91 o                         
   9   7   6        112.88        135.39         9.60 o                         
 -11   8   6         61.33         66.50         9.60 o                         
 -10   8   6        181.45        175.29        22.29 o                         
  -9   8   6         19.97         17.13         5.27 o                         
  -8   8   6         12.61         12.97         4.30 o                         
  -7   8   6         38.32         47.23         4.45 o                         
  -6   8   6        233.59        223.15        14.10 o                         
  -5   8   6         11.78         10.09         2.47 o                         
  -4   8   6          1.41          0.68         1.06 o                         
  -3   8   6         91.05        100.53         9.01 o                         
  -2   8   6          1.96          2.73         1.18 o                         
  -1   8   6         25.70         23.77         1.69 o                         
   0   8   6        275.38        296.55         5.53 o                         
   1   8   6        724.77        763.71        10.26 o                         
   2   8   6        178.95        184.82         4.92 o                         
   3   8   6        256.31        229.49         6.41 o                         
   4   8   6         78.91         66.26         4.19 o                         
   5   8   6          3.59          5.21         1.54 o                         
   6   8   6        890.60        921.63        13.57 o                         
   7   8   6         13.98         12.85         2.26 o                         
   8   8   6        134.30        154.43         6.72 o                         
   9   8   6         28.91         30.24         5.58 o                         
 -11   9   6         44.54         36.23         7.67 o                         
 -10   9   6         44.74         32.93         9.32 o                         
  -9   9   6          9.02          4.16         5.27 o                         
  -8   9   6        278.45        275.10        14.03 o                         
  -7   9   6        246.79        229.64        17.64 o                         
  -6   9   6          2.34          2.31         3.22 o                         
  -5   9   6        127.19        122.92         5.87 o                         
  -4   9   6        259.84        256.81         8.16 o                         
  -3   9   6         33.03         30.23         2.44 o                         
  -2   9   6         28.70         30.10         1.94 o                         
  -1   9   6          3.06          4.97         0.95 o                         
   0   9   6        230.31        235.79         4.99 o                         
   1   9   6        155.58        131.47         3.79 o                         
   2   9   6          0.14          1.79         0.96 o                         
   3   9   6        625.33        624.71        12.38 o                         
   4   9   6          7.08          4.87         1.34 o                         
   5   9   6        232.78        217.24         6.25 o                         
   6   9   6        498.23        515.36        10.83 o                         
   7   9   6          2.58          4.40         1.79 o                         
   8   9   6          8.01         13.63         2.51 o                         
   9   9   6         53.19         62.37         6.69 o                         
 -10  10   6          2.55          1.67         4.48 o                         
  -9  10   6         13.52          7.24         4.56 o                         
  -8  10   6         51.08         36.61         6.44 o                         
  -7  10   6         98.02         97.78         5.84 o                         
  -6  10   6          0.11         -2.43         3.04 o                         
  -5  10   6        135.72        124.94         6.11 o                         
  -4  10   6         42.52         45.88         3.30 o                         
  -3  10   6         71.10         74.87         5.85 o                         
  -2  10   6         30.21         31.74         2.11 o                         
  -1  10   6        277.41        292.18         5.79 o                         
   0  10   6        950.48        968.32        14.73 o                         
   1  10   6       1450.90       1529.41        18.90 o                         
   2  10   6         32.09         28.70         2.31 o                         
   3  10   6        153.54        135.50         5.36 o                         
   4  10   6          0.08          2.00         1.27 o                         
   5  10   6        407.59        421.13         9.17 o                         
   6  10   6        133.98        140.71         5.93 o                         
   7  10   6         65.78         67.42         4.10 o                         
   8  10   6          1.10          3.65         4.46 o                         
   9  10   6         13.19         19.45         6.89 o                         
 -10  11   6          0.14          6.71         5.06 o                         
  -9  11   6         16.12         18.03         5.73 o                         
  -8  11   6         36.76         38.64         6.86 o                         
  -7  11   6          5.07          6.78         3.13 o                         
  -6  11   6         53.46         46.19         5.15 o                         
  -5  11   6        474.83        444.67        12.35 o                         
  -4  11   6        460.82        454.94        12.37 o                         
  -3  11   6       3869.90       4099.72        48.34 o                         
  -2  11   6       1585.03       1625.09        20.75 o                         
  -1  11   6         15.88         14.53         1.88 o                         
   0  11   6        177.63        184.42         5.72 o                         
   1  11   6         70.36         58.63         4.16 o                         
   2  11   6          8.58          4.67         1.77 o                         
   3  11   6         14.11         15.65         2.28 o                         
   4  11   6        241.16        244.59         7.49 o                         
   5  11   6        342.30        328.53         9.15 o                         
   6  11   6          8.94          8.20         2.87 o                         
   7  11   6         27.46         31.72         4.40 o                         
   8  11   6          0.41          2.03         4.05 o                         
 -10  12   6         28.79         36.19         8.16 o                         
  -9  12   6        188.38        222.01        14.32 o                         
  -8  12   6         16.75         20.38         5.35 o                         
  -7  12   6         30.88         24.11         4.48 o                         
  -6  12   6         30.17         25.57         4.38 o                         
  -5  12   6         19.42         19.83         3.91 o                         
  -4  12   6        708.58        673.70        16.94 o                         
  -3  12   6         24.80         21.81         5.46 o                         
  -2  12   6        302.41        262.33         8.09 o                         
  -1  12   6        441.60        421.62         9.22 o                         
   0  12   6          5.52          4.75         2.26 o                         
   1  12   6         58.59         53.56         6.26 o                         
   2  12   6        217.32        215.04         7.33 o                         
   3  12   6          4.95          6.00         2.06 o                         
   4  12   6         57.08         43.83         3.95 o                         
   5  12   6         60.63         63.02         6.54 o                         
   6  12   6          2.27          1.85         2.53 o                         
   7  12   6          1.24          1.47         2.28 o                         
   8  12   6          0.29         -2.84         5.27 o                         
  -9  13   6         19.18          9.08         5.45 o                         
  -8  13   6          0.52          2.65         4.27 o                         
  -7  13   6         15.35         18.32         4.27 o                         
  -6  13   6        292.04        297.97        13.43 o                         
  -5  13   6         15.91         14.32         3.18 o                         
  -4  13   6          0.79          0.26         1.85 o                         
  -3  13   6        337.11        351.75        11.42 o                         
  -2  13   6        720.82        693.55        14.43 o                         
  -1  13   6         40.23         27.11         3.34 o                         
   0  13   6         24.79         22.06         2.99 o                         
   1  13   6         59.54         43.10         3.92 o                         
   2  13   6          2.28         -1.44         1.44 o                         
   3  13   6          0.07          0.01         1.81 o                         
   4  13   6          0.87          0.83         2.00 o                         
   5  13   6          0.29         -0.06         4.41 o                         
   6  13   6         10.23         20.86         3.49 o                         
   7  13   6          4.64         10.12         3.12 o                         
  -8  14   6         23.17         33.81         9.73 o                         
  -7  14   6        175.67        181.90        10.90 o                         
  -6  14   6        105.90         99.79         7.98 o                         
  -5  14   6        270.72        274.89        10.49 o                         
  -4  14   6         11.63         12.20         3.09 o                         
  -3  14   6          4.78          6.24         2.17 o                         
  -2  14   6        141.72        143.75         6.26 o                         
  -1  14   6        176.55        162.32         6.79 o                         
   0  14   6        316.01        337.19         9.81 o                         
   1  14   6         49.03         41.33         4.17 o                         
   2  14   6        217.53        227.49         8.20 o                         
   3  14   6         58.63         59.86         5.42 o                         
   4  14   6          1.81         -2.93         3.32 o                         
   5  14   6        137.52        163.72         8.10 o                         
   6  14   6         49.28         38.26         5.42 o                         
   7  14   6          2.44          5.67         4.86 o                         
  -8  15   6          6.40          3.09         5.42 o                         
  -7  15   6          6.34          1.07         4.86 o                         
  -6  15   6         29.89         19.93         4.48 o                         
  -5  15   6          0.00         -0.82         2.38 o                         
  -4  15   6         77.52         75.94         5.76 o                         
  -3  15   6        127.71        117.36         7.20 o                         
  -2  15   6          0.32          1.16         1.87 o                         
  -1  15   6        504.79        513.01        12.89 o                         
   0  15   6          8.87          6.34         2.17 o                         
   1  15   6          0.35         -0.02         2.40 o                         
   2  15   6        227.93        221.05         8.35 o                         
   3  15   6         48.60         45.62         4.95 o                         
   4  15   6        146.83        149.74        10.55 o                         
   5  15   6         98.67        119.70         7.09 o                         
   6  15   6          2.57          8.02         2.70 o                         
  -7  16   6          9.67          9.65         4.05 o                         
  -6  16   6         10.28         15.29         4.22 o                         
  -5  16   6         36.19         47.19         5.60 o                         
  -4  16   6         57.23         50.80         6.72 o                         
  -3  16   6        249.75        242.50        10.32 o                         
  -2  16   6          0.20          0.51         1.95 o                         
  -1  16   6          1.83          3.52         1.96 o                         
   0  16   6          3.52          1.25         2.02 o                         
   1  16   6        234.29        237.96         9.75 o                         
   2  16   6         27.88         30.55         3.84 o                         
   3  16   6        195.95        237.88        10.22 o                         
   4  16   6         49.33         58.76         5.92 o                         
   5  16   6         23.72         27.72         4.72 o                         
  -6  17   6         28.60         34.12         6.07 o                         
  -5  17   6          0.53         -2.92         2.92 o                         
  -4  17   6          0.90          8.39         3.14 o                         
  -3  17   6         59.21         63.72         9.19 o                         
  -2  17   6         48.74         40.51         4.49 o                         
  -1  17   6         17.64          9.80         2.73 o                         
   0  17   6         73.02         73.67         5.54 o                         
   1  17   6          2.33          2.80         2.30 o                         
   2  17   6          0.01         -0.98         4.50 o                         
   3  17   6         36.24         35.57         4.79 o                         
   4  17   6        139.56        178.13         9.11 o                         
  -5  18   6          2.88          7.05         4.27 o                         
  -4  18   6          5.39          3.32         2.78 o                         
  -3  18   6         54.79         50.59         6.07 o                         
  -2  18   6          1.29         -1.81         1.81 o                         
  -1  18   6         31.59         37.02         4.29 o                         
   0  18   6         31.06         26.65         3.98 o                         
   1  18   6         19.57         27.84         3.91 o                         
   2  18   6        139.43        153.49         9.83 o                         
   3  18   6          9.18          8.53         2.97 o                         
  -3  19   6         15.55         18.74         4.50 o                         
  -2  19   6          1.63          0.26         2.42 o                         
  -1  19   6         54.76         63.29         5.50 o                         
   0  19   6         24.02         27.92         4.36 o                         
   1  19   6         14.78         20.91         3.67 o                         
 -11   0   7         14.29         11.35         7.29 o                         
  -9   0   7         63.99         55.93        10.13 o                         
  -7   0   7        190.51        176.29        12.97 o                         
  -5   0   7        229.77        234.49         7.89 o                         
  -3   0   7        465.61        505.59        11.74 o                         
  -1   0   7       5813.20       6393.37        95.09 o                         
   1   0   7       1318.97       1553.55        29.21 o                         
   3   0   7          8.15         13.89         2.03 o                         
   5   0   7          5.78          7.67         1.96 o                         
   7   0   7         16.63         22.29         3.89 o                         
   9   0   7          1.35         -0.81         3.24 o                         
 -12   1   7         45.50         44.89         8.60 o                         
 -11   1   7         20.50         24.47         6.28 o                         
 -10   1   7        146.39        134.20        10.03 o                         
  -9   1   7        201.28        206.86        11.58 o                         
  -8   1   7        329.96        315.46        13.61 o                         
  -7   1   7        225.92        208.17        10.03 o                         
  -6   1   7        193.68        209.84         6.18 o                         
  -5   1   7         58.69         58.32         2.67 o                         
  -4   1   7       1539.28       1620.27        20.29 o                         
  -3   1   7         78.41         80.46         2.93 o                         
  -2   1   7       1732.69       1844.52        25.71 o                         
  -1   1   7        934.88        916.61        15.92 o                         
   0   1   7        705.67        751.23        12.10 o                         
   1   1   7         42.13         40.89         2.58 o                         
   2   1   7        174.81        179.02         3.54 o                         
   3   1   7        847.64        830.41        10.43 o                         
   4   1   7        447.19        405.30         9.57 o                         
   5   1   7        847.90        826.68        11.50 o                         
   6   1   7        758.24        713.63        10.96 o                         
   7   1   7         23.77         32.30         5.99 o                         
   8   1   7         49.70         38.05         6.16 o                         
   9   1   7          8.30          6.40         3.44 o                         
  10   1   7         78.27         84.10        15.20 o                         
 -12   2   7          7.05          9.47         5.30 o                         
 -11   2   7         21.79         24.12         6.44 o                         
 -10   2   7         10.06          9.65         4.38 o                         
  -9   2   7          1.60          2.98         3.11 o                         
  -8   2   7        155.30        158.44        10.54 o                         
  -7   2   7         28.57         31.66         5.16 o                         
  -6   2   7         24.68         25.86         3.16 o                         
  -5   2   7        107.56        106.10         3.71 o                         
  -4   2   7          0.09         -0.72         0.74 o                         
  -3   2   7          8.45          6.55         1.15 o                         
  -2   2   7       2295.22       2464.01        23.33 o                         
  -1   2   7          0.22          0.93         0.54 o                         
   0   2   7       1761.41       2030.16        26.04 o                         
   1   2   7        130.78         84.86         3.54 o                         
   2   2   7        112.09        117.51         2.99 o                         
   3   2   7        365.61        341.40         5.89 o                         
   4   2   7        116.63        106.73         3.34 o                         
   5   2   7          0.05          3.50         1.08 o                         
   6   2   7        117.06        143.43         5.59 o                         
   7   2   7        106.32        109.46         5.32 o                         
   8   2   7          0.51          0.81         2.43 o                         
   9   2   7         47.00         43.81         6.23 o                         
  10   2   7        156.99        210.10        17.22 o                         
 -12   3   7         28.36         26.14         6.88 o                         
 -11   3   7        149.31        156.02        24.92 o                         
 -10   3   7          9.60          3.08         4.46 o                         
  -9   3   7          4.94          1.43         3.00 o                         
  -8   3   7         55.39         46.55         6.28 o                         
  -7   3   7         98.82         84.54         6.88 o                         
  -6   3   7        495.93        523.19         9.59 o                         
  -5   3   7        379.76        415.85         8.17 o                         
  -4   3   7         16.62         10.16         1.44 o                         
  -3   3   7         44.90         43.97         2.31 o                         
  -2   3   7        815.52        878.78        10.47 o                         
  -1   3   7        846.07        887.75        14.45 o                         
   0   3   7        371.89        379.54         8.00 o                         
   1   3   7        485.69        521.02         7.86 o                         
   2   3   7        130.62        137.44         3.70 o                         
   3   3   7        186.70        151.48         4.43 o                         
   4   3   7       1500.65       1464.50        16.71 o                         
   5   3   7         95.87         84.54         3.24 o                         
   6   3   7        204.91        216.09         6.52 o                         
   7   3   7          0.31          1.09         1.65 o                         
   8   3   7         46.46         54.00         6.33 o                         
   9   3   7         49.20         42.20        11.75 o                         
  10   3   7          4.97          6.21         3.51 o                         
 -12   4   7          0.32          1.74         4.86 o                         
 -11   4   7         25.96         20.64         6.28 o                         
 -10   4   7         43.40         36.64         7.90 o                         
  -9   4   7          8.50          7.28         4.15 o                         
  -8   4   7        127.51        125.61         8.74 o                         
  -7   4   7       2151.98       2277.38        44.85 o                         
  -6   4   7          0.32         -0.53         1.00 o                         
  -5   4   7        690.78        845.63        15.94 o                         
  -4   4   7         87.41         77.27         3.22 o                         
  -3   4   7         26.63         29.21         2.00 o                         
  -2   4   7        419.34        428.57         7.39 o                         
  -1   4   7          0.88          2.84         0.86 o                         
   0   4   7        561.67        606.98         7.96 o                         
   1   4   7        673.07        711.09        10.09 o                         
   2   4   7         20.26         17.64         1.98 o                         
   3   4   7          2.50          1.79         1.08 o                         
   4   4   7        205.26        210.66         5.02 o                         
   5   4   7        264.82        250.52         5.81 o                         
   6   4   7        265.91        250.07         6.19 o                         
   7   4   7         42.75         40.71         4.92 o                         
   8   4   7         12.89         15.98         4.05 o                         
   9   4   7        158.24        158.66        10.74 o                         
  10   4   7         14.48         22.85         6.08 o                         
 -11   5   7          0.21          1.10         3.89 o                         
 -10   5   7          7.42          3.15         3.80 o                         
  -9   5   7         51.33         41.99         6.59 o                         
  -8   5   7         80.15         71.20         8.11 o                         
  -7   5   7          3.03          5.56         1.68 o                         
  -6   5   7        427.30        463.21         9.35 o                         
  -5   5   7         52.14         54.12         2.92 o                         
  -4   5   7         50.85         49.37         2.87 o                         
  -3   5   7        247.46        228.41         6.63 o                         
  -2   5   7         91.62        101.61         3.38 o                         
  -1   5   7        431.12        504.87         8.24 o                         
   0   5   7          0.86          2.61         0.70 o                         
   1   5   7          3.76          8.39         1.01 o                         
   2   5   7         41.04         36.34         2.11 o                         
   3   5   7         66.37         57.03         3.15 o                         
   4   5   7       2583.63       2743.36        30.24 o                         
   5   5   7       1293.84       1325.43        16.48 o                         
   6   5   7        379.88        387.84         9.46 o                         
   7   5   7         15.42         11.45         2.61 o                         
   8   5   7          9.47         13.21         3.59 o                         
   9   5   7         11.21         10.03         3.86 o                         
 -11   6   7         54.69         63.96         9.44 o                         
 -10   6   7         46.50         35.33         6.98 o                         
  -9   6   7         35.75         38.03         6.40 o                         
  -8   6   7       1130.02       1148.70        29.80 o                         
  -7   6   7          7.57         12.19         2.95 o                         
  -6   6   7        148.56        145.87         4.89 o                         
  -5   6   7        136.12        146.78         5.05 o                         
  -4   6   7         82.66         81.37         3.66 o                         
  -3   6   7        141.03        130.15         4.45 o                         
  -2   6   7        272.87        281.82         6.04 o                         
  -1   6   7         10.00         15.86         1.57 o                         
   0   6   7        998.84       1011.21        13.09 o                         
   1   6   7        508.98        499.49         7.59 o                         
   2   6   7         19.40         19.29         1.72 o                         
   3   6   7         68.01         57.00         2.94 o                         
   4   6   7        148.42        135.44         4.56 o                         
   5   6   7        264.19        246.13         5.95 o                         
   6   6   7         42.69         43.41         2.97 o                         
   7   6   7         12.20         16.61         2.55 o                         
   8   6   7          0.11          3.48         1.94 o                         
   9   6   7         20.23         24.11         5.01 o                         
 -11   7   7          9.57          7.70         5.44 o                         
 -10   7   7        170.95        159.45        11.60 o                         
  -9   7   7        332.93        300.59        15.19 o                         
  -8   7   7        197.91        209.98        11.74 o                         
  -7   7   7          2.02          0.56         1.89 o                         
  -6   7   7         21.78         25.14         2.32 o                         
  -5   7   7        239.53        242.02         7.34 o                         
  -4   7   7        542.79        542.02        12.06 o                         
  -3   7   7         22.80         28.17         2.40 o                         
  -2   7   7        408.89        428.46         7.89 o                         
  -1   7   7          2.23          3.85         0.98 o                         
   0   7   7        552.06        555.17         8.21 o                         
   1   7   7         33.75         39.70         2.69 o                         
   2   7   7        806.76        814.31        12.13 o                         
   3   7   7         33.62         43.11         4.03 o                         
   4   7   7          3.39          2.20         1.34 o                         
   5   7   7         55.66         50.74         2.94 o                         
   6   7   7         34.69         36.32         2.70 o                         
   7   7   7          0.03          0.86         1.74 o                         
   8   7   7         53.55         63.03         6.36 o                         
   9   7   7         63.84         84.80         8.01 o                         
 -11   8   7         13.89         11.62         5.58 o                         
 -10   8   7          3.10          5.92         6.89 o                         
  -9   8   7        496.42        550.37        21.06 o                         
  -8   8   7         41.64         35.88         6.30 o                         
  -7   8   7        237.29        246.30        12.54 o                         
  -6   8   7         21.96         22.08         2.36 o                         
  -5   8   7         55.90         59.70         8.34 o                         
  -4   8   7       1796.68       1818.56        28.19 o                         
  -3   8   7        387.20        398.12         9.07 o                         
  -2   8   7          0.01          0.91         0.90 o                         
  -1   8   7          7.79          6.16         1.04 o                         
   0   8   7        132.75        133.54         5.14 o                         
   1   8   7         87.04         81.54         2.98 o                         
   2   8   7          1.17          3.87         1.26 o                         
   3   8   7        759.21        803.52        12.63 o                         
   4   8   7        134.02        114.21         4.35 o                         
   5   8   7         37.24         36.72         2.93 o                         
   6   8   7          0.61          1.82         1.81 o                         
   7   8   7          0.12          0.20         1.64 o                         
   8   8   7         46.17         50.66         5.12 o                         
   9   8   7          7.97         10.94         6.08 o                         
 -10   9   7          9.82          3.71         5.88 o                         
  -9   9   7         23.17         19.28         5.25 o                         
  -8   9   7          6.78          9.46         4.15 o                         
  -7   9   7        116.84        105.89         7.33 o                         
  -6   9   7        410.69        416.13        12.16 o                         
  -5   9   7        106.63        108.56         5.40 o                         
  -4   9   7        368.59        378.27         8.78 o                         
  -3   9   7        307.48        321.06         7.87 o                         
  -2   9   7        115.22        128.22         4.28 o                         
  -1   9   7        104.97         96.56         3.23 o                         
   0   9   7        213.84        213.69         5.33 o                         
   1   9   7          2.66          5.17         1.19 o                         
   2   9   7          0.21          1.90         1.08 o                         
   3   9   7         81.40         77.45         3.56 o                         
   4   9   7          1.31          2.79         1.38 o                         
   5   9   7         40.63         41.82         3.04 o                         
   6   9   7          2.69          3.47         2.28 o                         
   7   9   7         48.71         49.74         4.30 o                         
   8   9   7          3.71          4.37         2.55 o                         
   9   9   7         23.94         36.88         8.92 o                         
 -10  10   7          6.07          9.46         5.06 o                         
  -9  10   7          0.13         -3.43         3.69 o                         
  -8  10   7          6.93         11.26         4.43 o                         
  -7  10   7          1.30          3.07         2.18 o                         
  -6  10   7          0.36          0.41         2.09 o                         
  -5  10   7        171.67        167.20         6.67 o                         
  -4  10   7       1514.99       1574.73        31.02 o                         
  -3  10   7         49.92         48.69         3.88 o                         
  -2  10   7        660.03        680.06        11.02 o                         
  -1  10   7         79.35         80.11         3.05 o                         
   0  10   7        165.36        147.09         8.88 o                         
   1  10   7         38.20         34.89         2.39 o                         
   2  10   7       1683.82       1734.24        19.83 o                         
   3  10   7        284.98        286.88        10.18 o                         
   4  10   7         53.25         45.42         3.02 o                         
   5  10   7         23.57         20.57         2.34 o                         
   6  10   7          0.05          2.53         1.95 o                         
   7  10   7         18.60         16.52         3.43 o                         
   8  10   7        116.17        148.33        14.59 o                         
 -10  11   7          1.14          0.92         4.72 o                         
  -9  11   7          2.33          1.93         4.43 o                         
  -8  11   7        157.36        149.52        11.03 o                         
  -7  11   7          1.06          1.28         2.31 o                         
  -6  11   7        127.32        127.81        10.13 o                         
  -5  11   7         24.39         22.65         3.65 o                         
  -4  11   7         91.85        102.52         4.99 o                         
  -3  11   7          4.35         10.96         2.12 o                         
  -2  11   7         11.82         12.29         1.86 o                         
  -1  11   7          0.09         -0.13         1.02 o                         
   0  11   7        341.67        336.31         7.65 o                         
   1  11   7       1205.46       1330.96        18.30 o                         
   2  11   7        343.82        346.11         8.03 o                         
   3  11   7         14.93         15.42         3.22 o                         
   4  11   7         30.26         29.58         3.26 o                         
   5  11   7        133.22        120.77         5.91 o                         
   6  11   7         49.18         47.95         6.89 o                         
   7  11   7        112.74        120.15         6.27 o                         
  -9  12   7         10.09         12.13         5.71 o                         
  -8  12   7        134.36        156.29        11.75 o                         
  -7  12   7         49.78         49.82         5.54 o                         
  -6  12   7         10.67         11.08         3.30 o                         
  -5  12   7         23.96         23.51         3.70 o                         
  -4  12   7        463.06        463.62        13.24 o                         
  -3  12   7         10.11          6.67         2.03 o                         
  -2  12   7        209.58        214.71         7.17 o                         
  -1  12   7          1.41          2.47         1.47 o                         
   0  12   7          1.60          5.45         1.62 o                         
   1  12   7         55.69         58.49         4.02 o                         
   2  12   7          3.48          5.27         1.87 o                         
   3  12   7          8.08          6.12         2.10 o                         
   4  12   7          0.58          1.86         1.81 o                         
   5  12   7         12.14         14.69         4.70 o                         
   6  12   7          1.24         -3.24         3.24 o                         
   7  12   7          8.68         12.13         7.09 o                         
  -9  13   7         28.31         28.27         7.29 o                         
  -8  13   7         84.14         99.57         9.69 o                         
  -7  13   7         36.55         44.57         5.88 o                         
  -6  13   7          0.96         -2.16         2.43 o                         
  -5  13   7         62.72         69.93         5.45 o                         
  -4  13   7          2.18          5.64         2.44 o                         
  -3  13   7         14.65         16.30         3.33 o                         
  -2  13   7          0.82          1.94         1.70 o                         
  -1  13   7        347.74        350.82         8.78 o                         
   0  13   7        202.68        193.26         8.61 o                         
   1  13   7         47.98         41.81         3.82 o                         
   2  13   7         43.53         50.31         4.31 o                         
   3  13   7          6.13          1.23         2.77 o                         
   4  13   7         23.67         21.11         2.88 o                         
   5  13   7          6.04          6.55         3.29 o                         
   6  13   7         12.38          6.48         4.86 o                         
   7  13   7         29.54         31.59         6.44 o                         
  -8  14   7         15.29         25.63         6.60 o                         
  -7  14   7          0.96          2.57         3.21 o                         
  -6  14   7          0.13          1.54         2.70 o                         
  -5  14   7         94.15         80.85         7.02 o                         
  -4  14   7        299.03        274.40        10.57 o                         
  -3  14   7         56.88         54.91         5.44 o                         
  -2  14   7          7.79          8.09         2.19 o                         
  -1  14   7         96.15         90.04         5.15 o                         
   0  14   7         68.72         70.48         4.57 o                         
   1  14   7          3.57          1.53         1.88 o                         
   2  14   7         62.34         57.29         4.53 o                         
   3  14   7        138.24        138.54        10.71 o                         
   4  14   7         26.64         28.96         7.40 o                         
   5  14   7         19.39         19.45         4.72 o                         
   6  14   7          9.21          9.73         5.27 o                         
  -8  15   7        104.94         98.06        11.19 o                         
  -7  15   7          0.84          4.15         3.65 o                         
  -6  15   7         39.16         48.35         6.81 o                         
  -5  15   7        216.25        179.35         8.87 o                         
  -4  15   7          9.47          4.88         2.68 o                         
  -3  15   7         89.61         75.83         5.87 o                         
  -2  15   7         57.77         58.59         4.35 o                         
  -1  15   7          3.09          9.58         4.55 o                         
   0  15   7         15.43         14.40         2.87 o                         
   1  15   7        167.92        146.17         6.83 o                         
   2  15   7         60.59         68.46         5.07 o                         
   3  15   7         33.90         42.75        10.46 o                         
   4  15   7         82.80         87.58         6.14 o                         
   5  15   7          0.33          0.32         3.21 o                         
   6  15   7          0.44         -2.43         4.46 o                         
  -7  16   7          7.73          9.15         3.80 o                         
  -6  16   7         50.15         59.87         8.11 o                         
  -5  16   7        131.89        126.48         7.86 o                         
  -4  16   7         41.79         30.39         4.59 o                         
  -3  16   7          1.85          2.88         2.78 o                         
  -2  16   7         90.99         90.73         6.32 o                         
  -1  16   7         36.75         39.13         4.07 o                         
   0  16   7          1.92         -0.68         2.87 o                         
   1  16   7          0.04          0.16         2.09 o                         
   2  16   7          0.00         -1.04         2.46 o                         
   3  16   7          0.16          2.11         3.94 o                         
   4  16   7          0.50          0.14         3.80 o                         
   5  16   7         76.56         71.80         7.59 o                         
  -6  17   7          1.19          0.68         6.48 o                         
  -5  17   7         44.90         45.43         5.84 o                         
  -4  17   7         41.75         30.44         5.07 o                         
  -3  17   7         87.71        106.61         7.40 o                         
  -2  17   7         16.17         22.61         3.63 o                         
  -1  17   7          0.96          0.78         1.93 o                         
   0  17   7          0.08         -2.22         2.22 o                         
   1  17   7          4.04          0.99         2.31 o                         
   2  17   7         13.22         18.14         3.18 o                         
   3  17   7          8.68          5.34         6.28 o                         
   4  17   7          3.53          6.99         5.27 o                         
  -4  18   7         88.20         99.57         7.56 o                         
  -3  18   7         44.88         59.17         6.37 o                         
  -2  18   7          1.17          5.19         3.63 o                         
  -1  18   7         16.37          8.85         4.13 o                         
   0  18   7         10.76         11.89         3.15 o                         
   1  18   7         36.33         40.47         4.77 o                         
   2  18   7          0.17          1.15         2.39 o                         
  -2  19   7         48.89         59.39        10.27 o                         
  -1  19   7          3.15          5.23         2.82 o                         
   0  19   7         91.33        102.39         6.76 o                         
 -12   0   8         14.83         38.50        11.35 o                         
 -10   0   8        109.37         91.18        11.75 o                         
  -8   0   8       1253.72       1302.10        44.17 o                         
  -6   0   8          3.61          4.42         1.65 o                         
  -4   0   8        330.48        357.64        10.17 o                         
  -2   0   8        424.74        439.98        14.58 o                         
   0   0   8        340.07        321.26        10.46 o                         
   2   0   8       1141.94       1170.40        18.10 o                         
   4   0   8        182.69        163.97         8.30 o                         
   6   0   8        665.95        626.43        18.64 o                         
   8   0   8        244.56        270.31        19.86 o                         
 -12   1   8          0.49          2.99         4.66 o                         
 -11   1   8         80.67         89.09         9.44 o                         
 -10   1   8         56.09         59.27         8.02 o                         
  -9   1   8        382.79        406.07        16.62 o                         
  -8   1   8          0.05         -1.01         2.87 o                         
  -7   1   8        238.80        222.97        10.46 o                         
  -6   1   8          1.10          0.55         0.88 o                         
  -5   1   8          1.45          2.95         1.46 o                         
  -4   1   8        117.22         98.36         3.59 o                         
  -3   1   8        871.38        944.11        13.34 o                         
  -2   1   8         66.22         61.44         2.05 o                         
  -1   1   8        278.68        268.82         6.73 o                         
   0   1   8         69.50         58.86         3.14 o                         
   1   1   8          2.36          0.60         1.05 o                         
   2   1   8         66.79         57.72         2.28 o                         
   3   1   8        628.24        638.37        10.17 o                         
   4   1   8        448.65        414.51        13.80 o                         
   5   1   8        260.87        233.04         7.26 o                         
   6   1   8         14.50         10.46         2.46 o                         
   7   1   8          0.00         -1.54         3.65 o                         
   8   1   8          0.05          3.05         3.65 o                         
   9   1   8          1.71          0.10         5.07 o                         
 -12   2   8          1.47          3.77         5.01 o                         
 -11   2   8         20.94         17.17         5.58 o                         
 -10   2   8         37.17         41.34         6.88 o                         
  -9   2   8         19.89         14.64         6.08 o                         
  -8   2   8          4.29          2.16         4.26 o                         
  -7   2   8          1.73          0.20         2.29 o                         
  -6   2   8         41.62         46.95         2.79 o                         
  -5   2   8         28.80         25.36         1.98 o                         
  -4   2   8         57.56         53.99         3.10 o                         
  -3   2   8        149.82        148.77         4.30 o                         
  -2   2   8        201.88        184.40         3.78 o                         
  -1   2   8          1.17          2.31         0.74 o                         
   0   2   8         40.83         34.94         2.46 o                         
   1   2   8        180.69        177.48         4.06 o                         
   2   2   8        118.15        123.72         3.35 o                         
   3   2   8        547.05        516.71         8.94 o                         
   4   2   8        784.26        788.99        12.29 o                         
   5   2   8         11.93         11.34         2.12 o                         
   6   2   8         39.73         48.56         3.57 o                         
   7   2   8         97.07         69.09         6.44 o                         
   8   2   8          2.58          4.84         2.82 o                         
   9   2   8          1.25          3.58         3.29 o                         
 -12   3   8         49.51         64.09        10.74 o                         
 -11   3   8         28.78         17.39         5.87 o                         
 -10   3   8         45.65         42.13         6.86 o                         
  -9   3   8         44.99         43.29         6.57 o                         
  -8   3   8          0.05          3.40         3.00 o                         
  -7   3   8          6.67          3.53         3.00 o                         
  -6   3   8          1.69          0.62         1.29 o                         
  -5   3   8          2.17          1.51         0.98 o                         
  -4   3   8        110.44        118.55         4.50 o                         
  -3   3   8        135.41        138.02         4.14 o                         
  -2   3   8         35.46         36.93         1.78 o                         
  -1   3   8        167.03        164.03         4.05 o                         
   0   3   8        498.16        528.67         8.35 o                         
   1   3   8       1241.68       1185.77        17.67 o                         
   2   3   8         86.13         79.21         3.98 o                         
   3   3   8         64.06         59.06         2.89 o                         
   4   3   8        478.60        488.54         9.75 o                         
   5   3   8        663.38        608.48        12.66 o                         
   6   3   8         47.51         41.92         4.09 o                         
   7   3   8          0.02          1.95         2.42 o                         
   8   3   8         34.61         37.17         6.02 o                         
   9   3   8         25.86         28.53         6.69 o                         
 -11   4   8         52.59         57.52         8.87 o                         
 -10   4   8          0.99          0.19         3.29 o                         
  -9   4   8         58.57         63.42         7.56 o                         
  -8   4   8        155.30        147.69         9.60 o                         
  -7   4   8         17.84          9.89         3.86 o                         
  -6   4   8         74.86         79.46         3.51 o                         
  -5   4   8          5.89          6.58         1.31 o                         
  -4   4   8         11.39         13.71         1.75 o                         
  -3   4   8         16.48         19.46         1.80 o                         
  -2   4   8        854.90        794.47        10.24 o                         
  -1   4   8         64.95         53.87         2.41 o                         
   0   4   8         31.06         34.30         2.03 o                         
   1   4   8         43.34         58.46         2.60 o                         
   2   4   8          0.35          0.93         0.84 o                         
   3   4   8        955.01        981.79        14.06 o                         
   4   4   8          2.01          2.44         1.78 o                         
   5   4   8       1105.93       1081.05        16.10 o                         
   6   4   8         23.42         22.95         2.98 o                         
   7   4   8         10.69         14.27         3.40 o                         
   8   4   8          2.84          1.67         2.53 o                         
   9   4   8         13.91         16.65         4.58 o                         
 -11   5   8         39.80         37.66        10.94 o                         
 -10   5   8         80.09         67.09         8.74 o                         
  -9   5   8         17.93         17.35         4.67 o                         
  -8   5   8         60.68         65.90        10.94 o                         
  -7   5   8        522.52        545.47        13.56 o                         
  -6   5   8        127.89        143.35         4.95 o                         
  -5   5   8        343.87        324.53        10.82 o                         
  -4   5   8        152.52        143.41         4.71 o                         
  -3   5   8         22.33         23.33         1.94 o                         
  -2   5   8        704.66        763.75        11.34 o                         
  -1   5   8         35.94         35.53         2.10 o                         
   0   5   8         91.88        101.16         2.86 o                         
   1   5   8        413.63        413.06         7.40 o                         
   2   5   8        148.47        133.39         4.71 o                         
   3   5   8         34.75         38.42         3.28 o                         
   4   5   8        306.61        321.37         8.71 o                         
   5   5   8        647.98        647.34        11.74 o                         
   6   5   8        103.54         93.29         4.89 o                         
   7   5   8          9.16         12.10         3.29 o                         
   8   5   8         13.59         13.26         5.67 o                         
   9   5   8         28.83         35.81         9.93 o                         
 -11   6   8         29.81         28.72         6.86 o                         
 -10   6   8          4.60          2.72         4.05 o                         
  -9   6   8         24.80         17.61         7.50 o                         
  -8   6   8       1316.17       1354.81        33.38 o                         
  -7   6   8         45.07         45.34         3.96 o                         
  -6   6   8         12.83         21.05         3.86 o                         
  -5   6   8         69.99         69.90         3.43 o                         
  -4   6   8         21.96         14.94         1.91 o                         
  -3   6   8        111.12        113.96         5.06 o                         
  -2   6   8         18.87         18.65         2.31 o                         
  -1   6   8        121.22        110.27         4.18 o                         
   0   6   8       1058.19       1041.63        14.23 o                         
   1   6   8        250.29        240.40         5.65 o                         
   2   6   8        154.23        141.60         6.34 o                         
   3   6   8        642.05        654.58        16.26 o                         
   4   6   8       1422.89       1392.11        18.90 o                         
   5   6   8         85.00         63.18         4.16 o                         
   6   6   8         15.05         13.05         2.48 o                         
   7   6   8        151.39        162.09        13.78 o                         
   8   6   8          0.05         -0.41         3.65 o                         
   9   6   8        118.55        156.76        11.03 o                         
 -11   7   8         34.35         41.23         8.16 o                         
 -10   7   8        136.19        141.71        11.45 o                         
  -9   7   8        208.45        187.41        11.89 o                         
  -8   7   8          2.69          2.48         3.29 o                         
  -7   7   8        180.29        197.41         7.93 o                         
  -6   7   8         13.99         14.11         1.99 o                         
  -5   7   8         74.84         70.62         3.64 o                         
  -4   7   8         85.74         75.96         4.32 o                         
  -3   7   8        323.53        311.60         8.25 o                         
  -2   7   8         30.60         25.33         2.08 o                         
  -1   7   8        237.69        229.99         8.49 o                         
   0   7   8        221.22        213.97         5.32 o                         
   1   7   8         28.89         33.25         2.03 o                         
   2   7   8         25.68         28.34         2.28 o                         
   3   7   8          9.47         11.38         3.45 o                         
   4   7   8        569.71        560.34        12.15 o                         
   5   7   8         49.11         38.37         3.38 o                         
   6   7   8         21.11         13.42         3.33 o                         
   7   7   8         33.73         37.32         4.51 o                         
   8   7   8         17.28         25.54         5.16 o                         
   9   7   8         14.81         19.82         6.08 o                         
 -11   8   8         10.51          8.40         5.42 o                         
 -10   8   8         47.36         56.23         8.65 o                         
  -9   8   8         86.75         70.24         7.72 o                         
  -8   8   8          1.98          3.36         3.86 o                         
  -7   8   8        450.70        474.83        13.24 o                         
  -6   8   8         21.18         31.25         2.81 o                         
  -5   8   8         13.93         12.53         1.91 o                         
  -4   8   8        423.19        418.92         9.36 o                         
  -3   8   8        271.37        263.26         7.20 o                         
  -2   8   8         12.74          7.53         1.48 o                         
  -1   8   8       1279.92       1296.34        15.35 o                         
   0   8   8        553.66        577.71         8.87 o                         
   1   8   8         50.33         50.94         3.23 o                         
   2   8   8          6.84          8.12         1.50 o                         
   3   8   8         38.91         42.84         3.50 o                         
   4   8   8        873.69        883.28        16.26 o                         
   5   8   8        232.82        248.06         8.28 o                         
   6   8   8          7.03         14.18         2.62 o                         
   7   8   8          0.00          4.05         2.36 o                         
   8   8   8          1.83          3.54         3.00 o                         
 -10   9   8         12.49         12.51         5.87 o                         
  -9   9   8         18.74         16.23         5.42 o                         
  -8   9   8        118.82        126.61        12.56 o                         
  -7   9   8        171.47        176.05        11.14 o                         
  -6   9   8          2.11          4.80         1.60 o                         
  -5   9   8        209.29        176.66         7.02 o                         
  -4   9   8        283.81        282.17        10.47 o                         
  -3   9   8         37.60         38.79         3.07 o                         
  -2   9   8        555.13        531.58         9.68 o                         
  -1   9   8          2.51          2.21         1.02 o                         
   0   9   8        929.92        935.44        12.54 o                         
   1   9   8        949.83        981.05        13.05 o                         
   2   9   8          4.60          4.98         1.47 o                         
   3   9   8        135.56        128.95         5.50 o                         
   4   9   8        187.80        185.36         6.79 o                         
   5   9   8          2.08          1.36         1.74 o                         
   6   9   8          1.74          0.39         2.13 o                         
   7   9   8         21.49         26.15         3.93 o                         
   8   9   8         54.39         59.59         6.98 o                         
 -10  10   8         45.78         55.86         8.87 o                         
  -9  10   8         73.85         69.16         9.28 o                         
  -8  10   8         27.81         39.45         6.81 o                         
  -7  10   8         40.41         35.30         4.02 o                         
  -6  10   8        144.32        137.44         9.85 o                         
  -5  10   8        384.72        369.24        10.84 o                         
  -4  10   8        417.81        430.11        11.84 o                         
  -3  10   8        150.02        114.11         5.15 o                         
  -2  10   8        702.38        697.23        11.65 o                         
  -1  10   8         59.26         55.83         2.65 o                         
   0  10   8         60.36         62.39         3.81 o                         
   1  10   8          0.15          0.48         1.13 o                         
   2  10   8        145.36        133.14         4.67 o                         
   3  10   8        134.91        116.69         7.54 o                         
   4  10   8         73.12         71.17         4.24 o                         
   5  10   8        227.28        222.23         7.78 o                         
   6  10   8          0.54         -1.42         2.04 o                         
   7  10   8          4.17          4.10         4.66 o                         
   8  10   8          0.05         -2.84         2.84 o                         
 -10  11   8          5.80          6.28         5.44 o                         
  -9  11   8        266.98        281.70        15.73 o                         
  -8  11   8         67.14         66.15         8.13 o                         
  -7  11   8         19.42         24.22         3.78 o                         
  -6  11   8        157.39        139.12         8.76 o                         
  -5  11   8        236.34        214.93         7.32 o                         
  -4  11   8          3.04          5.13         1.96 o                         
  -3  11   8          0.02          1.25         1.55 o                         
  -2  11   8          0.24          0.81         1.64 o                         
  -1  11   8        105.81        111.74         4.40 o                         
   0  11   8        269.10        256.49         8.47 o                         
   1  11   8        597.96        618.74        11.36 o                         
   2  11   8         41.54         27.59         2.67 o                         
   3  11   8          6.86          5.16         2.46 o                         
   4  11   8         26.22         24.63         3.63 o                         
   5  11   8          8.39         11.41         2.95 o                         
   6  11   8         60.22         70.86         6.81 o                         
   7  11   8          0.19          1.09         3.00 o                         
  -9  12   8         40.42         50.90         8.88 o                         
  -8  12   8         23.98         25.20         6.23 o                         
  -7  12   8          0.16          1.07         3.50 o                         
  -6  12   8          0.23          1.56         2.45 o                         
  -5  12   8        232.74        230.22        11.66 o                         
  -4  12   8         49.74         46.77         3.59 o                         
  -3  12   8        189.26        156.97         8.25 o                         
  -2  12   8         80.92         67.08         4.83 o                         
  -1  12   8          0.01          2.09         1.52 o                         
   0  12   8         78.76         71.09         4.12 o                         
   1  12   8          0.59          0.05         1.75 o                         
   2  12   8          2.55          6.15         1.91 o                         
   3  12   8         73.36         71.88         8.31 o                         
   4  12   8         15.78         10.40         3.86 o                         
   5  12   8         42.79         51.34         6.69 o                         
   6  12   8          0.08          2.84         5.27 o                         
   7  12   8          1.02         -4.86         4.86 o                         
  -9  13   8          2.29         -4.51         4.85 o                         
  -8  13   8          2.35          0.35         4.09 o                         
  -7  13   8         76.10         89.05         6.52 o                         
  -6  13   8          8.10          4.62         3.00 o                         
  -5  13   8         90.60        100.55         6.44 o                         
  -4  13   8          0.92          1.24         2.31 o                         
  -3  13   8         23.22         18.41         2.95 o                         
  -2  13   8          0.03          0.43         1.89 o                         
  -1  13   8        170.50        146.28         6.16 o                         
   0  13   8          6.99          4.21         1.84 o                         
   1  13   8          4.96          1.73         1.74 o                         
   2  13   8          0.13         -0.54         2.49 o                         
   3  13   8         69.18         56.45         7.15 o                         
   4  13   8         28.53         30.03         5.44 o                         
   5  13   8         38.40         35.32         8.51 o                         
   6  13   8          6.19         -2.84         4.46 o                         
  -8  14   8          2.70          6.89         5.42 o                         
  -7  14   8         15.95         27.42         5.00 o                         
  -6  14   8          4.08          8.91         7.90 o                         
  -5  14   8        205.94        204.52         9.50 o                         
  -4  14   8         57.31         56.93         5.58 o                         
  -3  14   8         31.73         30.28         4.40 o                         
  -2  14   8         81.18         87.97         8.22 o                         
  -1  14   8        245.13        260.20         7.78 o                         
   0  14   8         30.73         24.35         2.97 o                         
   1  14   8        246.09        261.93         8.89 o                         
   2  14   8         88.60         97.81         7.67 o                         
   3  14   8          1.68         -0.64         2.55 o                         
   4  14   8         20.87         15.21         4.53 o                         
   5  14   8          0.10         -0.20         3.44 o                         
   6  14   8          5.92         10.13         5.67 o                         
  -7  15   8         61.86         68.64         7.35 o                         
  -6  15   8          7.93          9.26         3.54 o                         
  -5  15   8        150.77        138.15         8.10 o                         
  -4  15   8        426.30        429.55        24.83 o                         
  -3  15   8         74.85         78.04         6.19 o                         
  -2  15   8         45.70         41.85         5.37 o                         
  -1  15   8          2.86          0.33         1.97 o                         
   0  15   8        214.64        232.62         8.59 o                         
   1  15   8          0.02          1.61         2.13 o                         
   2  15   8         17.18         16.23         3.87 o                         
   3  15   8          4.88          6.48         4.15 o                         
   4  15   8          1.67          5.67         3.80 o                         
   5  15   8         18.98         12.76         4.43 o                         
  -6  16   8          8.65          8.37         6.48 o                         
  -5  16   8        231.29        227.48        10.51 o                         
  -4  16   8        289.93        312.86        12.30 o                         
  -3  16   8         33.03         19.47         3.96 o                         
  -2  16   8        305.12        317.09        25.07 o                         
  -1  16   8         12.37         13.32         3.20 o                         
   0  16   8         48.00         55.97         4.96 o                         
   1  16   8         22.70         21.91         4.45 o                         
   2  16   8         22.55         22.38         4.95 o                         
   3  16   8          7.52          9.01         4.46 o                         
   4  16   8          2.04          4.32         3.80 o                         
  -5  17   8         22.01         19.81         5.02 o                         
  -4  17   8         13.37         13.63         3.99 o                         
  -3  17   8        136.67        149.06         8.94 o                         
  -2  17   8         21.09         28.13         4.90 o                         
  -1  17   8          9.48          7.44         2.87 o                         
   0  17   8          5.93          4.68         2.76 o                         
   1  17   8         55.13         76.03         7.35 o                         
   2  17   8          2.38         -1.85         3.01 o                         
   3  17   8          0.77          0.81         5.67 o                         
  -3  18   8         85.99         80.98         7.49 o                         
  -2  18   8         25.96         31.57         7.35 o                         
  -1  18   8         26.05         24.74         3.99 o                         
   0  18   8         38.80         32.42         5.66 o                         
   1  18   8         39.69         52.31         7.06 o                         
 -11   0   9         93.42         81.05        12.16 o                         
  -9   0   9          4.38          6.89         5.67 o                         
  -7   0   9       1465.53       1713.44        50.66 o                         
  -5   0   9         27.08         33.10         3.30 o                         
  -3   0   9        128.95        157.22         5.53 o                         
  -1   0   9        390.41        365.55        11.87 o                         
   1   0   9         49.70         47.37         4.43 o                         
   3   0   9        201.55        162.17         8.30 o                         
   5   0   9         47.46         36.53         5.16 o                         
   7   0   9         61.32         50.66        10.13 o                         
   9   0   9         23.84         25.94         8.11 o                         
 -11   1   9         38.88         37.52         7.90 o                         
 -10   1   9         49.47         46.66         8.31 o                         
  -9   1   9        151.90        154.63        10.46 o                         
  -8   1   9        195.40        183.57        10.46 o                         
  -7   1   9          0.00         -2.00         2.13 o                         
  -6   1   9          0.97          3.32         1.22 o                         
  -5   1   9          2.72          2.42         1.04 o                         
  -4   1   9        513.05        538.67         9.62 o                         
  -3   1   9       1692.62       1739.75        18.44 o                         
  -2   1   9        376.57        370.52         8.35 o                         
  -1   1   9       1010.84       1076.06        16.71 o                         
   0   1   9        924.55        922.36        15.38 o                         
   1   1   9        144.56        125.95         4.96 o                         
   2   1   9        427.51        395.21         9.36 o                         
   3   1   9        279.42        245.80         7.39 o                         
   4   1   9        791.69        755.43        25.85 o                         
   5   1   9          9.56         10.31         3.28 o                         
   6   1   9        111.97        119.94         5.75 o                         
   7   1   9         21.74         17.96         6.48 o                         
   8   1   9          0.42          1.22         2.58 o                         
   9   1   9         49.88         37.90         6.57 o                         
 -11   2   9          2.39          4.65         4.27 o                         
 -10   2   9         35.72         33.33         6.44 o                         
  -9   2   9        519.13        560.57        19.91 o                         
  -8   2   9         34.50         37.28         5.71 o                         
  -7   2   9         30.67         32.28         5.01 o                         
  -6   2   9        280.26        272.70         9.01 o                         
  -5   2   9        386.09        369.60         7.94 o                         
  -4   2   9       1364.47       1473.04        19.70 o                         
  -3   2   9          4.51          4.48         0.95 o                         
  -2   2   9        546.35        590.57        10.24 o                         
  -1   2   9        244.26        233.52         4.86 o                         
   0   2   9         49.94         28.80         2.66 o                         
   1   2   9         90.05         66.87         5.15 o                         
   2   2   9        622.02        584.33        11.85 o                         
   3   2   9         40.40         37.33         3.76 o                         
   4   2   9          5.89          8.21         2.01 o                         
   5   2   9         15.71         10.50         2.17 o                         
   6   2   9         59.00         65.67         7.43 o                         
   7   2   9        150.29        137.93        14.18 o                         
   8   2   9         19.56          9.61         3.89 o                         
   9   2   9         47.86         53.14         7.74 o                         
 -11   3   9          0.12          0.24         4.27 o                         
 -10   3   9        123.88        132.13        10.32 o                         
  -9   3   9        238.59        228.66        12.60 o                         
  -8   3   9        444.75        450.90        16.82 o                         
  -7   3   9         15.36         16.80         3.86 o                         
  -6   3   9         12.54         16.73         2.50 o                         
  -5   3   9        327.20        335.40         7.67 o                         
  -4   3   9         13.15         14.23         1.84 o                         
  -3   3   9         26.70         16.39         1.63 o                         
  -2   3   9        157.92        169.25         3.84 o                         
  -1   3   9        213.73        235.18         5.22 o                         
   0   3   9         20.02         26.05         2.50 o                         
   1   3   9          0.00          1.35         1.52 o                         
   2   3   9        685.61        669.42        12.90 o                         
   3   3   9       3403.37       3316.52        40.81 o                         
   4   3   9        141.32        120.67         5.35 o                         
   5   3   9        148.46        159.57         6.36 o                         
   6   3   9         23.45         28.65         3.80 o                         
   7   3   9         39.72         39.77         6.16 o                         
   8   3   9        201.66        255.42        13.90 o                         
   9   3   9         20.17         22.72         6.69 o                         
 -11   4   9          2.77         -0.84         4.43 o                         
 -10   4   9        110.95        126.51        10.17 o                         
  -9   4   9          0.03          3.90         3.86 o                         
  -8   4   9        109.99        110.56         8.58 o                         
  -7   4   9        199.53        191.73        10.02 o                         
  -6   4   9         31.18         36.97         2.69 o                         
  -5   4   9       1467.09       1525.72        21.09 o                         
  -4   4   9        827.77        870.37        15.09 o                         
  -3   4   9        559.37        599.96         8.99 o                         
  -2   4   9        476.40        530.95         7.94 o                         
  -1   4   9         56.95         52.09         2.56 o                         
   0   4   9         74.27         72.21         2.84 o                         
   1   4   9          7.43         10.73         3.04 o                         
   2   4   9        786.55        741.25        13.77 o                         
   3   4   9       1001.65        952.26        16.60 o                         
   4   4   9        126.34         98.70         4.91 o                         
   5   4   9         64.30         46.61         3.83 o                         
   6   4   9          3.92         -0.03         1.87 o                         
   7   4   9         13.99         14.37         4.46 o                         
   8   4   9         40.31         51.73         7.30 o                         
   9   4   9         16.66         20.49         4.96 o                         
 -11   5   9         48.04         64.97         9.93 o                         
 -10   5   9        111.04        128.46        10.43 o                         
  -9   5   9          2.20         -0.61         3.44 o                         
  -8   5   9         95.55         91.10         8.71 o                         
  -7   5   9         95.32        104.25         7.00 o                         
  -6   5   9        172.21        173.91         7.97 o                         
  -5   5   9        160.86        137.50         5.01 o                         
  -4   5   9         85.94         82.30         3.74 o                         
  -3   5   9         19.56         17.11         1.69 o                         
  -2   5   9         54.48         59.77         2.54 o                         
  -1   5   9        820.75        813.91        12.07 o                         
   0   5   9         80.96         70.59         3.02 o                         
   1   5   9       1381.31       1318.37        19.95 o                         
   2   5   9          0.37         -1.34         1.34 o                         
   3   5   9        119.35        105.57         5.09 o                         
   4   5   9        211.61        171.86         6.52 o                         
   5   5   9         45.86         39.78         4.04 o                         
   6   5   9          1.43          1.25         2.05 o                         
   7   5   9         82.74        105.66        11.55 o                         
   8   5   9          2.79          1.46         2.82 o                         
 -11   6   9          0.17          0.20         4.87 o                         
 -10   6   9         83.78         72.89         8.87 o                         
  -9   6   9         18.25         14.39         4.87 o                         
  -8   6   9         29.40         25.34         5.16 o                         
  -7   6   9         28.36         28.75         3.37 o                         
  -6   6   9        238.75        239.67         7.03 o                         
  -5   6   9         72.72         72.11         3.73 o                         
  -4   6   9          2.13          2.79         1.22 o                         
  -3   6   9        275.54        249.36         5.58 o                         
  -2   6   9         22.52         21.15         2.04 o                         
  -1   6   9         29.08         32.91         2.32 o                         
   0   6   9          0.72          1.12         1.08 o                         
   1   6   9        218.15        179.21         6.17 o                         
   2   6   9         53.13         42.21         3.98 o                         
   3   6   9         41.61         26.97         3.09 o                         
   4   6   9         20.34         20.52         2.91 o                         
   5   6   9          6.07         11.25         2.44 o                         
   6   6   9          5.57          4.95         1.88 o                         
   7   6   9          0.20          2.72         2.39 o                         
   8   6   9         14.16         21.59         4.57 o                         
 -11   7   9          3.64          8.57         4.96 o                         
 -10   7   9        256.85        289.11        15.47 o                         
  -9   7   9          0.60          2.03         3.73 o                         
  -8   7   9        397.01        412.55        16.76 o                         
  -7   7   9         32.47         28.28         3.69 o                         
  -6   7   9        282.87        283.93         7.77 o                         
  -5   7   9         20.30         27.57         3.05 o                         
  -4   7   9          4.06          4.56         1.35 o                         
  -3   7   9         20.63         24.42         2.46 o                         
  -2   7   9       1114.97       1176.90        19.86 o                         
  -1   7   9         30.51         23.35         2.35 o                         
   0   7   9        754.04        685.83        11.37 o                         
   1   7   9        258.79        264.01         6.58 o                         
   2   7   9         50.20         32.68         3.21 o                         
   3   7   9         26.30         34.16         3.39 o                         
   4   7   9        628.91        641.69        18.31 o                         
   5   7   9         62.00         64.35         4.35 o                         
   6   7   9          0.40          1.64         1.85 o                         
   7   7   9         58.46         65.63         6.91 o                         
   8   7   9         12.64         11.74         4.09 o                         
 -10   8   9        170.71        169.45        18.03 o                         
  -9   8   9         19.58         15.04         5.88 o                         
  -8   8   9         19.07         22.31         5.30 o                         
  -7   8   9         41.05         47.25         8.16 o                         
  -6   8   9        265.80        278.03        10.89 o                         
  -5   8   9        117.41        130.38         5.29 o                         
  -4   8   9         25.09         34.05         2.96 o                         
  -3   8   9        145.31        131.38         4.67 o                         
  -2   8   9        490.18        512.02         9.61 o                         
  -1   8   9          6.01          3.94         1.34 o                         
   0   8   9        292.29        229.98         6.14 o                         
   1   8   9        308.43        319.67         7.43 o                         
   2   8   9         39.77         35.30         3.30 o                         
   3   8   9          5.30          6.36         1.96 o                         
   4   8   9        155.79        141.93         6.07 o                         
   5   8   9        331.71        322.95         9.67 o                         
   6   8   9          1.21          0.03         2.04 o                         
   7   8   9         66.09         74.26         6.88 o                         
   8   8   9         94.41        130.11         9.73 o                         
 -10   9   9          0.35         -4.26         4.26 o                         
  -9   9   9         39.73         25.26         6.02 o                         
  -8   9   9         11.72          7.12         4.56 o                         
  -7   9   9        169.71        178.37         8.11 o                         
  -6   9   9          2.71          2.85         1.59 o                         
  -5   9   9          4.70          5.51         1.54 o                         
  -4   9   9         83.58         81.24         4.19 o                         
  -3   9   9          5.82          5.30         1.45 o                         
  -2   9   9        212.72        194.45         5.71 o                         
  -1   9   9          8.03          8.33         1.65 o                         
   0   9   9        356.22        309.03        10.11 o                         
   1   9   9        102.68         79.64         3.87 o                         
   2   9   9         44.78         44.28         4.42 o                         
   3   9   9        220.31        226.68         8.58 o                         
   4   9   9        275.54        282.63         8.75 o                         
   5   9   9         51.85         50.54         4.10 o                         
   6   9   9          4.13          4.14         2.45 o                         
   7   9   9          6.32          6.76         2.69 o                         
 -10  10   9          2.46         10.33         5.73 o                         
  -9  10   9         22.76         29.06         6.62 o                         
  -8  10   9        138.16        174.65        11.60 o                         
  -7  10   9         27.23         28.92         3.91 o                         
  -6  10   9        261.28        261.45        10.06 o                         
  -5  10   9         14.88         14.55         2.69 o                         
  -4  10   9          3.45          4.30         1.93 o                         
  -3  10   9         99.21         98.19         4.90 o                         
  -2  10   9         16.85         22.66         2.45 o                         
  -1  10   9         39.37         44.05         2.62 o                         
   0  10   9         29.52         27.43         3.42 o                         
   1  10   9          7.13          4.56         1.68 o                         
   2  10   9         36.25         39.45         5.77 o                         
   3  10   9         30.11         27.48         3.18 o                         
   4  10   9         35.80         39.16         3.69 o                         
   5  10   9         29.26         39.05         4.09 o                         
   6  10   9          8.83          5.44         2.70 o                         
   7  10   9          0.11          0.20         2.82 o                         
  -9  11   9          1.07          0.47         4.43 o                         
  -8  11   9         22.96         26.34         6.23 o                         
  -7  11   9          0.59         -0.29         2.22 o                         
  -6  11   9          1.16         -0.90         2.15 o                         
  -5  11   9        151.05        135.96         6.67 o                         
  -4  11   9        144.22        140.70         6.06 o                         
  -3  11   9        142.77        137.67         5.82 o                         
  -2  11   9        178.30        153.38         6.17 o                         
  -1  11   9         26.49         25.49         2.51 o                         
   0  11   9        202.16        192.56         7.01 o                         
   1  11   9        182.14        188.50         6.95 o                         
   2  11   9         11.25          9.33         2.45 o                         
   3  11   9         35.39         28.65         5.30 o                         
   4  11   9          6.99          5.53         2.53 o                         
   5  11   9          5.50          4.31         2.44 o                         
   6  11   9          0.06          1.14         2.81 o                         
   7  11   9          4.33         10.61         3.59 o                         
  -9  12   9          5.00          3.43         6.08 o                         
  -8  12   9          1.86          0.26         4.67 o                         
  -7  12   9         23.51         25.51         4.07 o                         
  -6  12   9          8.72         12.92         4.86 o                         
  -5  12   9         53.98         55.01         4.29 o                         
  -4  12   9        120.43        138.51         6.19 o                         
  -3  12   9        104.80         86.76         4.73 o                         
  -2  12   9         87.61         88.17         7.50 o                         
  -1  12   9        209.20        192.36         7.31 o                         
   0  12   9         13.01          7.49         4.16 o                         
   1  12   9         12.58          5.10         2.55 o                         
   2  12   9        137.32        113.73         8.45 o                         
   3  12   9         13.67         20.42         4.85 o                         
   4  12   9          0.60          3.13         3.44 o                         
   5  12   9         19.34         21.87         5.58 o                         
   6  12   9          0.01         -1.62         5.27 o                         
  -8  13   9          1.68          0.77         4.67 o                         
  -7  13   9          0.08          0.13         3.37 o                         
  -6  13   9         75.65         76.22         7.30 o                         
  -5  13   9          3.43          0.34         2.61 o                         
  -4  13   9          0.05          0.44         1.93 o                         
  -3  13   9          0.11         -1.38         1.72 o                         
  -2  13   9        222.53        231.61         9.51 o                         
  -1  13   9         38.93         46.25         7.65 o                         
   0  13   9         39.63         44.51         5.07 o                         
   1  13   9        127.70        116.20         7.06 o                         
   2  13   9         12.08         15.20         4.30 o                         
   3  13   9         30.78         24.36         5.35 o                         
   4  13   9         48.11         44.38         6.88 o                         
   5  13   9          0.32          4.86         4.01 o                         
   6  13   9          0.25         -4.01         4.01 o                         
  -7  14   9         22.63         31.17         5.10 o                         
  -6  14   9          0.00         -1.92         6.28 o                         
  -5  14   9         45.44         42.55         5.36 o                         
  -4  14   9        259.24        251.77        10.49 o                         
  -3  14   9          8.60          6.18         2.54 o                         
  -2  14   9         26.69         25.85         3.93 o                         
  -1  14   9          7.45          7.66         2.79 o                         
   0  14   9          0.83          4.10         2.18 o                         
   1  14   9         17.51         11.15         3.48 o                         
   2  14   9         11.00          8.31         4.01 o                         
   3  14   9          2.65         -2.06         5.47 o                         
   4  14   9         32.93         31.12         7.70 o                         
   5  14   9          8.86         16.04         3.89 o                         
  -7  15   9          0.03          2.76         3.14 o                         
  -6  15   9         29.03         37.62         6.67 o                         
  -5  15   9        104.16         97.16        14.35 o                         
  -4  15   9         16.57         18.22         3.92 o                         
  -3  15   9          2.33          2.22         4.06 o                         
  -2  15   9         16.66         18.49         3.85 o                         
  -1  15   9         19.08         23.80         3.67 o                         
   0  15   9         36.82         47.54         5.05 o                         
   1  15   9         25.45         23.07         3.91 o                         
   2  15   9         14.06         16.62         3.92 o                         
   3  15   9        134.41        151.56         8.96 o                         
   4  15   9         24.12         34.12         6.59 o                         
  -6  16   9         36.95         48.60         6.97 o                         
  -5  16   9          0.45         -2.63         2.63 o                         
  -4  16   9         12.82         12.20         5.05 o                         
  -3  16   9         20.72         32.54         5.00 o                         
  -2  16   9         33.29         43.03         5.54 o                         
  -1  16   9         16.63          8.98         3.63 o                         
   0  16   9         19.43         18.92         6.08 o                         
   1  16   9         47.04         53.16         6.67 o                         
   2  16   9         10.84         12.59         4.86 o                         
   3  16   9         52.08         64.55         8.30 o                         
  -4  17   9          7.42          3.83         3.33 o                         
  -3  17   9         30.73         43.62         6.06 o                         
  -2  17   9        148.70        190.20        10.11 o                         
  -1  17   9         35.36         45.06         6.36 o                         
   0  17   9          3.08         -1.58         3.41 o                         
   1  17   9          0.01         -3.56         3.56 o                         
   2  17   9          0.72          1.02         4.09 o                         
 -10   0  10         63.40         61.19        11.75 o                         
  -8   0  10          1.56          0.81         4.05 o                         
  -6   0  10       1522.18       1629.33        31.71 o                         
  -4   0  10        108.83        105.45         5.58 o                         
  -2   0  10         35.56         29.85         3.89 o                         
   0   0  10        117.95        100.46         6.44 o                         
   2   0  10       1684.50       1710.78        35.06 o                         
   4   0  10        102.83         89.12         7.02 o                         
   6   0  10        181.10        200.20        10.84 o                         
   8   0  10          9.81         19.05         6.48 o                         
 -11   1  10          0.30          0.71         4.86 o                         
 -10   1  10         26.91         16.08         5.06 o                         
  -9   1  10        454.90        490.67        18.48 o                         
  -8   1  10         16.09         12.97         3.73 o                         
  -7   1  10        129.65        119.52         7.88 o                         
  -6   1  10         23.28         24.22         2.52 o                         
  -5   1  10        269.10        271.88         6.83 o                         
  -4   1  10          0.19          1.08         1.46 o                         
  -3   1  10          0.51          0.16         1.35 o                         
  -2   1  10        121.11        116.62         4.69 o                         
  -1   1  10          0.40          1.73         1.08 o                         
   0   1  10        101.75         90.80         4.34 o                         
   1   1  10       1339.96       1307.23        20.20 o                         
   2   1  10         11.45         11.07         1.99 o                         
   3   1  10         23.99         16.77         2.63 o                         
   4   1  10        254.43        221.73         7.64 o                         
   5   1  10        260.39        227.89         7.96 o                         
   6   1  10          0.23          3.40         1.84 o                         
   7   1  10          0.62          3.29         2.53 o                         
   8   1  10         28.60         47.44         7.02 o                         
 -11   2  10          4.63          2.00         4.43 o                         
 -10   2  10        149.94        153.11        11.03 o                         
  -9   2  10         39.19         37.20         8.71 o                         
  -8   2  10        107.28         95.05         7.74 o                         
  -7   2  10          6.83          2.23         2.58 o                         
  -6   2  10        236.02        244.42         6.63 o                         
  -5   2  10          3.18          3.20         1.81 o                         
  -4   2  10         86.97         86.94         3.63 o                         
  -3   2  10        121.50        115.83         3.92 o                         
  -2   2  10        207.42        216.40         6.56 o                         
  -1   2  10         74.81         78.47         7.60 o                         
   0   2  10       1226.24       1181.41        18.64 o                         
   1   2  10         65.19         59.20         3.74 o                         
   2   2  10        219.01        165.28         6.18 o                         
   3   2  10         78.90         64.06         4.10 o                         
   4   2  10        165.34        152.99         7.90 o                         
   5   2  10          8.78          7.18         2.07 o                         
   6   2  10         69.72         66.03         7.30 o                         
   7   2  10         74.31         72.46        12.16 o                         
   8   2  10         35.71         41.08         6.73 o                         
 -11   3  10          9.83         11.80         5.25 o                         
 -10   3  10         80.73         80.63        12.56 o                         
  -9   3  10        341.41        394.53        16.62 o                         
  -8   3  10         96.90         98.57         8.11 o                         
  -7   3  10          3.12          3.15         3.00 o                         
  -6   3  10        114.45        113.96         5.38 o                         
  -5   3  10        190.97        201.47         5.92 o                         
  -4   3  10         52.64         51.19         2.65 o                         
  -3   3  10         73.18         68.71         6.63 o                         
  -2   3  10        162.87        151.40         5.48 o                         
  -1   3  10        277.27        273.46         7.58 o                         
   0   3  10         50.26         48.29         3.23 o                         
   1   3  10        280.90        257.60         7.64 o                         
   2   3  10          6.09          5.28         1.84 o                         
   3   3  10        226.43        206.99         7.18 o                         
   4   3  10         27.37         12.59         2.30 o                         
   5   3  10        132.12        111.94         5.67 o                         
   6   3  10          2.11          7.06         2.06 o                         
   7   3  10          0.08          2.84         6.08 o                         
   8   3  10          2.20          1.07         3.44 o                         
 -11   4  10          7.31          8.63         5.13 o                         
 -10   4  10          2.90          0.00         3.86 o                         
  -9   4  10          0.62         -1.82         3.44 o                         
  -8   4  10         92.52         96.25         8.02 o                         
  -7   4  10          1.07          2.63         2.87 o                         
  -6   4  10        126.76        132.67         4.97 o                         
  -5   4  10         51.16         44.64         2.87 o                         
  -4   4  10          9.86          9.16         1.55 o                         
  -3   4  10         47.76         47.72         2.75 o                         
  -2   4  10          5.22          6.28         1.52 o                         
  -1   4  10         18.20         17.41         2.22 o                         
   0   4  10        130.04        116.68         4.95 o                         
   1   4  10          7.33          5.34         1.73 o                         
   2   4  10        232.96        210.01         7.14 o                         
   3   4  10         25.26         18.32         2.64 o                         
   4   4  10         91.71         65.60         6.84 o                         
   5   4  10         16.27         13.98         2.51 o                         
   6   4  10          0.19         -0.02         2.27 o                         
   7   4  10        118.31        123.48         9.60 o                         
   8   4  10         61.47         84.42         8.30 o                         
 -11   5  10         16.96         16.72         6.16 o                         
 -10   5  10        214.76        259.96        14.76 o                         
  -9   5  10        290.37        276.37        14.04 o                         
  -8   5  10         71.77         83.52         7.59 o                         
  -7   5  10         18.64         13.75         2.54 o                         
  -6   5  10         75.78         68.26         3.65 o                         
  -5   5  10         15.32         14.03         1.96 o                         
  -4   5  10        682.94        697.50        19.04 o                         
  -3   5  10        515.79        513.15         9.54 o                         
  -2   5  10        959.95        983.66        16.65 o                         
  -1   5  10        117.64        114.88         4.96 o                         
   0   5  10          0.13          0.29         1.34 o                         
   1   5  10          6.64          3.61         1.59 o                         
   2   5  10        380.99        372.56         9.67 o                         
   3   5  10        218.75        207.24         7.24 o                         
   4   5  10         82.81         72.60         4.56 o                         
   5   5  10          9.85         12.26         2.65 o                         
   6   5  10          3.08          1.40         1.88 o                         
   7   5  10         25.82         41.30         6.44 o                         
   8   5  10         47.08         60.63         7.40 o                         
 -11   6  10          7.47         16.62         6.02 o                         
 -10   6  10         13.15         11.76         4.96 o                         
  -9   6  10         39.23         35.13         6.44 o                         
  -8   6  10         13.75          7.92         3.69 o                         
  -7   6  10          8.90          8.57         3.14 o                         
  -6   6  10         12.84         13.25         2.16 o                         
  -5   6  10        236.51        256.92         7.22 o                         
  -4   6  10         28.46         29.36         2.49 o                         
  -3   6  10        286.68        252.07         6.48 o                         
  -2   6  10          8.69          8.06         1.58 o                         
  -1   6  10        595.24        595.96        12.19 o                         
   0   6  10        131.40        103.84         4.76 o                         
   1   6  10        198.93        176.33         6.42 o                         
   2   6  10        564.32        472.56        11.19 o                         
   3   6  10        612.48        626.50        13.62 o                         
   4   6  10         33.95         22.62         3.02 o                         
   5   6  10          6.25          3.49         2.06 o                         
   6   6  10        125.24        130.47         7.90 o                         
   7   6  10         86.35         78.11         7.43 o                         
   8   6  10         43.66         55.16        11.35 o                         
 -10   7  10          2.00         -4.15         4.15 o                         
  -9   7  10         74.02         73.58         8.02 o                         
  -8   7  10          0.88          0.99         4.86 o                         
  -7   7  10         45.66         40.09         4.17 o                         
  -6   7  10         97.67         96.06         4.60 o                         
  -5   7  10          0.35          0.03         1.50 o                         
  -4   7  10        931.78        962.72        13.52 o                         
  -3   7  10        857.56        856.82        13.64 o                         
  -2   7  10         66.61         55.60         3.06 o                         
  -1   7  10       1659.73       1713.51        28.61 o                         
   0   7  10         10.55          7.87         1.93 o                         
   1   7  10        249.39        240.49         7.67 o                         
   2   7  10         70.82         66.11         4.14 o                         
   3   7  10        323.08        303.79        12.99 o                         
   4   7  10         51.12         56.28         4.18 o                         
   5   7  10         41.93         38.07         4.03 o                         
   6   7  10         26.83         28.04         5.04 o                         
   7   7  10          7.08         19.43         7.90 o                         
 -10   8  10        355.91        392.75        27.36 o                         
  -9   8  10         74.06         61.95         8.30 o                         
  -8   8  10          1.73          2.34         3.86 o                         
  -7   8  10        108.04         99.00         5.96 o                         
  -6   8  10        224.02        245.73         7.69 o                         
  -5   8  10         13.86          8.67         1.90 o                         
  -4   8  10         14.74          8.82         1.58 o                         
  -3   8  10          4.16          4.67         1.47 o                         
  -2   8  10        108.77         99.99         4.13 o                         
  -1   8  10         83.89         65.04         4.45 o                         
   0   8  10         33.88         44.52         3.40 o                         
   1   8  10        149.88        140.64         5.86 o                         
   2   8  10         19.90         14.96         2.67 o                         
   3   8  10         61.17         60.48         4.33 o                         
   4   8  10        269.59        261.75         8.71 o                         
   5   8  10          0.25          2.11         1.79 o                         
   6   8  10          0.00         -1.17         2.28 o                         
   7   8  10          2.43          0.04         3.04 o                         
 -10   9  10         92.25         95.15        10.17 o                         
  -9   9  10          0.66         -1.13         4.18 o                         
  -8   9  10         31.26         30.89        13.58 o                         
  -7   9  10         37.09         33.10         4.22 o                         
  -6   9  10        129.76        123.37         5.60 o                         
  -5   9  10          5.03          3.66         1.95 o                         
  -4   9  10        415.56        404.80         9.09 o                         
  -3   9  10        104.65        105.14         6.26 o                         
  -2   9  10          0.58         -0.65         1.20 o                         
  -1   9  10        113.40         94.31         4.05 o                         
   0   9  10        494.45        474.52        11.06 o                         
   1   9  10         48.68         34.03         3.52 o                         
   2   9  10         10.48          6.60         2.12 o                         
   3   9  10         24.46         26.75         3.44 o                         
   4   9  10        178.01        178.40         8.92 o                         
   5   9  10         13.14         14.79         2.88 o                         
   6   9  10         54.74         61.93         5.92 o                         
   7   9  10         70.24         97.88        20.06 o                         
  -9  10  10         36.96         39.01         7.74 o                         
  -8  10  10          3.19         11.46         4.67 o                         
  -7  10  10          0.00         -0.13         2.22 o                         
  -6  10  10          6.23          3.91         2.45 o                         
  -5  10  10         49.13         43.74         3.83 o                         
  -4  10  10         47.83         43.39         3.90 o                         
  -3  10  10          2.15          2.41         1.74 o                         
  -2  10  10         23.08         19.91         2.75 o                         
  -1  10  10         33.99         39.91         2.94 o                         
   0  10  10        226.50        182.17         6.67 o                         
   1  10  10        153.53        140.27         5.97 o                         
   2  10  10        150.82        154.38         6.35 o                         
   3  10  10         25.25         23.03         3.27 o                         
   4  10  10         21.85         30.13         4.86 o                         
   5  10  10         65.29         77.85         5.28 o                         
   6  10  10         30.62         39.39         4.81 o                         
  -9  11  10         88.67        103.40        10.60 o                         
  -8  11  10          2.04          4.76         4.48 o                         
  -7  11  10          2.13          4.03         2.48 o                         
  -6  11  10          6.51          5.71         3.16 o                         
  -5  11  10          1.66          3.15         2.12 o                         
  -4  11  10          2.35          6.28         1.88 o                         
  -3  11  10         28.59         26.99         3.20 o                         
  -2  11  10         41.52         42.04         3.92 o                         
  -1  11  10         59.66         47.56         3.82 o                         
   0  11  10         31.29         22.14         3.55 o                         
   1  11  10          3.56          1.64         2.17 o                         
   2  11  10        171.95        183.91        10.49 o                         
   3  11  10        158.04        151.54        10.15 o                         
   4  11  10         18.00         26.54         5.44 o                         
   5  11  10          8.16          8.62         4.15 o                         
   6  11  10          2.19          3.24         6.08 o                         
  -8  12  10          9.86         19.80         6.00 o                         
  -7  12  10         20.28         26.04         4.23 o                         
  -6  12  10         19.17         23.69         4.29 o                         
  -5  12  10         23.02         22.30         3.81 o                         
  -4  12  10         35.01         37.06         4.04 o                         
  -3  12  10         48.20         49.31         4.29 o                         
  -2  12  10          3.31          3.34         2.03 o                         
  -1  12  10         93.28         98.63         6.00 o                         
   0  12  10          8.90          2.22         2.62 o                         
   1  12  10        115.97         89.38         7.74 o                         
   2  12  10         34.23         41.37         6.44 o                         
   3  12  10          0.05         -0.58         3.65 o                         
   4  12  10         25.72         18.03         4.87 o                         
   5  12  10          0.01         -0.77         3.86 o                         
  -8  13  10         16.15         27.14         7.29 o                         
  -7  13  10        154.96        172.63         9.18 o                         
  -6  13  10          7.71          3.40         2.74 o                         
  -5  13  10         12.38          9.52         2.64 o                         
  -4  13  10          9.27         11.21         2.69 o                         
  -3  13  10         53.82         59.28         6.18 o                         
  -2  13  10          5.60         10.66         3.47 o                         
  -1  13  10          0.92          2.20         2.62 o                         
   0  13  10          5.39          3.60         2.62 o                         
   1  13  10          0.33          0.96         3.00 o                         
   2  13  10         11.79          8.83         3.98 o                         
   3  13  10        222.41        238.35        13.37 o                         
   4  13  10         45.04         52.14         7.43 o                         
   5  13  10          2.33          8.03         4.43 o                         
  -7  14  10        144.27        168.97         9.36 o                         
  -6  14  10          5.58          5.12         5.27 o                         
  -5  14  10         21.63         16.02         3.82 o                         
  -4  14  10         55.46         56.58         4.69 o                         
  -3  14  10         88.28         91.25        10.97 o                         
  -2  14  10        121.41        158.41         8.18 o                         
  -1  14  10         85.32         77.72         6.05 o                         
   0  14  10         23.52         19.81         5.07 o                         
   1  14  10          0.16          2.20         3.40 o                         
   2  14  10          0.27         -2.05         3.00 o                         
   3  14  10         20.68         22.79         5.71 o                         
   4  14  10         38.70         50.84         7.78 o                         
  -6  15  10         15.11         11.35         4.46 o                         
  -5  15  10          3.49          1.75         3.11 o                         
  -4  15  10         79.11         88.18         6.97 o                         
  -3  15  10         15.68         19.85         4.04 o                         
  -2  15  10        172.17        188.84        10.64 o                         
  -1  15  10         26.68         28.16         4.35 o                         
   0  15  10         16.35         21.12         5.01 o                         
   1  15  10          7.27         -2.84         3.44 o                         
   2  15  10          0.97         -3.44         3.44 o                         
   3  15  10          1.48          8.31         4.58 o                         
  -5  16  10         82.16        118.52         9.69 o                         
  -4  16  10         27.06         41.89         5.65 o                         
  -3  16  10        317.55        375.98        21.13 o                         
  -2  16  10         15.95         11.23         3.65 o                         
  -1  16  10         16.82         19.21         5.10 o                         
   0  16  10          2.61          1.30         4.72 o                         
   1  16  10         58.39         72.17         9.92 o                         
   2  16  10         25.27         21.38         5.94 o                         
  -3  17  10          0.03          4.59         3.39 o                         
  -2  17  10         14.60         17.68         4.39 o                         
  -1  17  10          4.93          0.97         4.72 o                         
   0  17  10        128.11        172.42        12.98 o                         
 -11   0  11        144.63        165.75        17.43 o                         
  -9   0  11        140.83        164.54        14.99 o                         
  -7   0  11        130.12        133.33        11.75 o                         
  -5   0  11        274.93        290.57        14.99 o                         
  -3   0  11         69.10         69.44         5.42 o                         
  -1   0  11         31.13         18.55         3.40 o                         
   1   0  11          1.41          0.61         2.29 o                         
   3   0  11        421.47        405.32        15.16 o                         
   5   0  11          4.27         -0.86         2.84 o                         
   7   0  11        230.15        242.75        19.45 o                         
 -11   1  11        153.75        178.02        12.90 o                         
 -10   1  11          0.41          0.09         6.69 o                         
  -9   1  11         21.49         26.75         5.44 o                         
  -8   1  11         19.66         16.67         4.38 o                         
  -7   1  11        305.35        297.09        12.32 o                         
  -6   1  11          5.51          7.19         1.61 o                         
  -5   1  11         26.72         22.73         5.67 o                         
  -4   1  11         61.39         55.67         4.37 o                         
  -3   1  11          1.54          2.41         1.23 o                         
  -2   1  11        157.96        163.39         5.95 o                         
  -1   1  11        350.94        329.39        10.06 o                         
   0   1  11        196.30        170.52        12.63 o                         
   1   1  11        816.61        729.31        14.38 o                         
   2   1  11       1272.56       1238.78        23.28 o                         
   3   1  11        388.83        354.90         9.88 o                         
   4   1  11         75.43         80.49         4.80 o                         
   5   1  11          0.93          0.94         1.70 o                         
   6   1  11        132.79        179.72         7.64 o                         
   7   1  11          2.02          5.59         3.44 o                         
   8   1  11         17.77         20.87         5.16 o                         
 -11   2  11          1.84          4.86         4.87 o                         
 -10   2  11        335.36        370.09        17.03 o                         
  -9   2  11         14.04         21.06         5.01 o                         
  -8   2  11         24.11         19.76         9.12 o                         
  -7   2  11        200.29        207.15        16.62 o                         
  -6   2  11        124.32        128.54         5.65 o                         
  -5   2  11         78.46         71.31        10.74 o                         
  -4   2  11         77.98         73.09         4.05 o                         
  -3   2  11        200.82        192.67         6.89 o                         
  -2   2  11         29.86         30.45         2.95 o                         
  -1   2  11         77.19         61.90         3.79 o                         
   0   2  11         34.79         25.61         2.89 o                         
   1   2  11         80.00         55.58         3.83 o                         
   2   2  11        850.23        800.89        15.54 o                         
   3   2  11        384.91        337.33         9.72 o                         
   4   2  11         26.53         24.86         3.32 o                         
   5   2  11         35.97         34.02         3.77 o                         
   6   2  11          9.03          8.68         2.52 o                         
   7   2  11         12.58         20.17         4.86 o                         
   8   2  11          8.02          4.53         3.30 o                         
 -11   3  11         50.59         44.22         8.16 o                         
 -10   3  11         27.06         28.96         6.30 o                         
  -9   3  11         45.30         68.62         7.72 o                         
  -8   3  11        254.92        267.81        17.02 o                         
  -7   3  11        467.16        483.68        16.33 o                         
  -6   3  11          5.30         10.30         1.89 o                         
  -5   3  11        744.44        719.25        18.33 o                         
  -4   3  11        135.16        109.97         6.08 o                         
  -3   3  11        900.87        957.38        16.83 o                         
  -2   3  11       1281.81       1290.44        22.58 o                         
  -1   3  11        742.86        672.38        13.36 o                         
   0   3  11         30.83         25.86         2.98 o                         
   1   3  11       1005.26        967.00        17.27 o                         
   2   3  11        220.67        228.63         7.73 o                         
   3   3  11        352.99        333.63        14.97 o                         
   4   3  11          7.02          4.62         1.92 o                         
   5   3  11          0.88         -0.35         1.74 o                         
   6   3  11         72.48         88.61         6.32 o                         
   7   3  11        114.62        165.13        11.32 o                         
   8   3  11        102.04        128.10        24.32 o                         
 -11   4  11          8.69          4.78         5.67 o                         
 -10   4  11         22.97         28.17         8.11 o                         
  -9   4  11          0.21         -1.72         3.57 o                         
  -8   4  11         78.83         74.13         7.16 o                         
  -7   4  11         26.48         23.49         4.72 o                         
  -6   4  11        189.10        191.86         7.05 o                         
  -5   4  11          3.91          4.86         1.64 o                         
  -4   4  11        152.49        135.77         5.91 o                         
  -3   4  11         77.70         59.38         3.60 o                         
  -2   4  11         27.06         16.78         2.41 o                         
  -1   4  11        800.86        707.98        13.88 o                         
   0   4  11         48.81         39.69         3.73 o                         
   1   4  11        837.74        781.45        15.14 o                         
   2   4  11          5.29          9.34         2.17 o                         
   3   4  11        129.04        122.08         5.72 o                         
   4   4  11         19.35         13.65         2.48 o                         
   5   4  11          9.61          8.95         2.26 o                         
   6   4  11         68.39         82.82         7.31 o                         
   7   4  11         43.84         48.90         7.16 o                         
 -10   5  11         48.52         63.58         8.71 o                         
  -9   5  11         29.24         30.25         6.16 o                         
  -8   5  11        315.44        319.15        32.22 o                         
  -7   5  11         12.79         13.41         3.91 o                         
  -6   5  11          0.49          1.67         1.65 o                         
  -5   5  11          6.33          3.01         1.40 o                         
  -4   5  11        486.21        506.21        11.47 o                         
  -3   5  11         51.31         44.95         5.09 o                         
  -2   5  11         24.52         16.53         2.41 o                         
  -1   5  11         17.32          9.88         2.41 o                         
   0   5  11        221.69        218.44         7.29 o                         
   1   5  11         78.33         75.43         4.49 o                         
   2   5  11          0.36         -0.46         1.54 o                         
   3   5  11         23.41         14.56         2.60 o                         
   4   5  11          0.21          0.38         1.81 o                         
   5   5  11         57.02         54.35         4.54 o                         
   6   5  11         17.34         22.12         3.32 o                         
   7   5  11          3.31          4.10         5.47 o                         
 -10   6  11          0.69          3.26         5.47 o                         
  -9   6  11        549.47        655.72        22.64 o                         
  -8   6  11          0.92         -2.82         2.82 o                         
  -7   6  11          5.00         11.19         2.55 o                         
  -6   6  11        160.78        154.53         6.67 o                         
  -5   6  11        142.87        139.97         5.67 o                         
  -4   6  11          5.87          5.09         1.68 o                         
  -3   6  11        441.99        465.05        11.03 o                         
  -2   6  11        241.51        206.32         9.47 o                         
  -1   6  11        287.22        236.86         7.49 o                         
   0   6  11        191.96        161.66         6.27 o                         
   1   6  11        289.63        251.51        10.40 o                         
   2   6  11        224.98        203.51         7.39 o                         
   3   6  11         44.42         35.09         3.82 o                         
   4   6  11          4.25          2.26         2.25 o                         
   5   6  11        135.13        162.25         8.29 o                         
   6   6  11          7.15          5.14         2.45 o                         
   7   6  11          2.01          1.40         5.27 o                         
 -10   7  11         41.21         58.05         8.45 o                         
  -9   7  11          1.61          6.76         4.43 o                         
  -8   7  11         14.89         20.94         4.96 o                         
  -7   7  11         19.87         17.15         5.27 o                         
  -6   7  11         15.28         10.15         2.18 o                         
  -5   7  11         18.14         11.45         2.22 o                         
  -4   7  11         16.79         11.71         2.30 o                         
  -3   7  11        120.00        116.52         5.73 o                         
  -2   7  11        122.45         90.45         4.75 o                         
  -1   7  11         92.46        104.77         6.79 o                         
   0   7  11         99.16        105.73         5.80 o                         
   1   7  11        132.68        125.71         5.82 o                         
   2   7  11         71.40         63.07         4.66 o                         
   3   7  11         49.22         42.45         3.90 o                         
   4   7  11        183.52        206.80         8.00 o                         
   5   7  11         27.85         38.98         4.19 o                         
   6   7  11          4.71          8.95         3.05 o                         
   7   7  11         11.26         12.62         4.27 o                         
 -10   8  11        122.74        134.12        11.32 o                         
  -9   8  11        184.50        230.58        13.59 o                         
  -8   8  11        129.62        133.03         9.73 o                         
  -7   8  11          6.19          5.79         2.92 o                         
  -6   8  11        240.82        237.70         9.83 o                         
  -5   8  11        358.16        403.19        12.39 o                         
  -4   8  11         22.71         16.16         2.55 o                         
  -3   8  11         33.71         31.86         3.37 o                         
  -2   8  11        110.86         96.72         7.60 o                         
  -1   8  11        431.32        391.31        10.17 o                         
   0   8  11        269.88        246.04         7.94 o                         
   1   8  11         41.09         39.66         3.75 o                         
   2   8  11          6.70          3.05         2.03 o                         
   3   8  11         23.30         22.37         3.28 o                         
   4   8  11          9.76         12.11         2.69 o                         
   5   8  11         29.97         35.90         4.07 o                         
   6   8  11          6.26          8.78         3.14 o                         
  -9   9  11         13.93         15.59         5.42 o                         
  -8   9  11         41.72         62.00        11.75 o                         
  -7   9  11          2.25          3.38         2.50 o                         
  -6   9  11         39.22         44.12         3.95 o                         
  -5   9  11          1.75          1.10         1.60 o                         
  -4   9  11        167.83        148.46         6.23 o                         
  -3   9  11         22.26         19.40         2.76 o                         
  -2   9  11          1.26          1.38         2.29 o                         
  -1   9  11        265.77        276.74         8.42 o                         
   0   9  11         50.06         42.61         3.62 o                         
   1   9  11         13.78         10.46         2.22 o                         
   2   9  11         77.95         73.98         4.69 o                         
   3   9  11          8.84          9.87         2.50 o                         
   4   9  11         90.97        107.47         5.87 o                         
   5   9  11          3.39          1.51         2.43 o                         
   6   9  11          2.90          3.21         3.64 o                         
  -9  10  11         26.78         48.63        11.35 o                         
  -8  10  11          2.77          4.46         5.67 o                         
  -7  10  11          7.22          8.53         3.18 o                         
  -6  10  11        107.23        105.64         7.78 o                         
  -5  10  11         27.78         26.51         3.28 o                         
  -4  10  11          0.57          2.27         1.75 o                         
  -3  10  11          6.64          3.84         2.08 o                         
  -2  10  11          9.19          8.25         1.93 o                         
  -1  10  11         55.83         41.28         3.65 o                         
   0  10  11         59.59         63.87         4.25 o                         
   1  10  11          7.43          6.20         2.28 o                         
   2  10  11         75.44         86.47         5.10 o                         
   3  10  11        159.07        158.58         6.97 o                         
   4  10  11         11.00         12.88         2.79 o                         
   5  10  11         34.15         45.54         4.40 o                         
   6  10  11         62.77         87.05         8.13 o                         
  -8  11  11         29.95         27.15         8.92 o                         
  -7  11  11          8.78         11.49         8.71 o                         
  -6  11  11         16.09         18.21         4.38 o                         
  -5  11  11         23.30         17.55         2.96 o                         
  -4  11  11         36.51         48.50         4.12 o                         
  -3  11  11        119.43        121.59         7.26 o                         
  -2  11  11         10.94          5.23         2.23 o                         
  -1  11  11        239.24        250.81         9.74 o                         
   0  11  11          0.69          0.19         1.94 o                         
   1  11  11          2.25          3.18         2.15 o                         
   2  11  11          0.05          3.40         2.32 o                         
   3  11  11        193.23        191.50        11.75 o                         
   4  11  11         44.11         47.41        11.14 o                         
   5  11  11         57.04         66.04         8.58 o                         
  -8  12  11          5.35         -0.41         5.67 o                         
  -7  12  11          7.79         17.26         4.05 o                         
  -6  12  11         45.88         48.10         5.26 o                         
  -5  12  11          1.79          0.16         1.88 o                         
  -4  12  11         53.76         60.48         4.54 o                         
  -3  12  11         36.27         33.69         4.40 o                         
  -2  12  11          7.39         10.54         3.44 o                         
  -1  12  11        147.53        125.68         8.88 o                         
   0  12  11         86.79         80.96        10.74 o                         
   1  12  11         28.22         19.52         7.29 o                         
   2  12  11         27.61         30.30         5.45 o                         
   3  12  11        404.09        492.36        19.34 o                         
   4  12  11          0.01         -1.30         7.09 o                         
   5  12  11         10.68         12.41         5.13 o                         
  -7  13  11          4.09          9.17         3.44 o                         
  -6  13  11         47.39         54.59         7.20 o                         
  -5  13  11          0.17          6.89         2.65 o                         
  -4  13  11         77.70         84.21         6.98 o                         
  -3  13  11        113.42        119.15         8.60 o                         
  -2  13  11          7.59          8.03         5.27 o                         
  -1  13  11        181.90        202.70        13.98 o                         
   0  13  11         49.26         45.05         6.59 o                         
   1  13  11         18.09         25.78         7.09 o                         
   2  13  11        137.97        145.74        10.60 o                         
   3  13  11         10.06          3.13         4.15 o                         
   4  13  11         69.14         92.96         9.44 o                         
  -6  14  11          4.83          8.40         8.51 o                         
  -5  14  11          0.60          0.61         2.82 o                         
  -4  14  11          4.36          5.27         2.87 o                         
  -3  14  11         32.26         33.04         5.44 o                         
  -2  14  11          0.08         -0.61         2.63 o                         
  -1  14  11          3.06          2.84         2.92 o                         
   0  14  11          0.10         -2.42         2.42 o                         
   1  14  11          0.43         -2.67         3.30 o                         
   2  14  11         51.37         53.83        11.96 o                         
   3  14  11          2.52          6.16         4.15 o                         
  -5  15  11         36.15         50.35         5.73 o                         
  -4  15  11          0.88          8.46         4.05 o                         
  -3  15  11         15.97         15.67         4.93 o                         
  -2  15  11         13.83         13.98         4.01 o                         
  -1  15  11          8.94         11.57         3.86 o                         
   0  15  11          1.51          2.43         3.00 o                         
   1  15  11          4.43          1.70         8.71 o                         
   2  15  11          1.67         -3.86         3.86 o                         
  -3  16  11        104.38        118.28        10.70 o                         
  -2  16  11          8.61         14.91         5.27 o                         
  -1  16  11          0.02         -3.04         3.96 o                         
   0  16  11          0.24          4.42         5.27 o                         
  -6   0  12         97.85        102.53         8.51 o                         
  -4   0  12         20.61         25.11         4.15 o                         
  -2   0  12       1246.67       1182.98        27.91 o                         
   0   0  12         17.78         13.58         3.44 o                         
   2   0  12        247.89        203.77        16.82 o                         
   4   0  12         24.79         22.78         6.28 o                         
   6   0  12         83.27        103.06         9.73 o                         
 -10   1  12         28.83         20.26         7.29 o                         
  -6   1  12          4.35          3.86         2.84 o                         
  -5   1  12        301.79        280.81         8.50 o                         
  -4   1  12         13.50          9.80         2.03 o                         
  -3   1  12        367.83        356.87         9.58 o                         
  -2   1  12        455.22        452.95        10.88 o                         
  -1   1  12          0.00         -0.90         1.07 o                         
   0   1  12        169.96        145.14         6.12 o                         
   1   1  12         18.36         16.75         3.28 o                         
   2   1  12         28.82         21.92         3.03 o                         
   3   1  12         88.69         58.53         4.25 o                         
   4   1  12          0.22         -1.62         1.62 o                         
   5   1  12         13.48         11.06         2.67 o                         
   6   1  12        107.31        143.15         7.16 o                         
   7   1  12         14.32         12.32         7.29 o                         
 -10   2  12         47.47         51.87        10.94 o                         
  -6   2  12         75.82         66.15         4.87 o                         
  -5   2  12         22.23         18.80         2.74 o                         
  -4   2  12          4.89          4.52         1.57 o                         
  -3   2  12          0.78          0.77         1.46 o                         
  -2   2  12          1.67          2.41         1.40 o                         
  -1   2  12          1.03          0.17         1.17 o                         
   0   2  12         53.66         46.06         3.69 o                         
   1   2  12         11.39          9.91         2.20 o                         
   2   2  12        101.43         83.38         5.32 o                         
   3   2  12         19.58         13.58         2.58 o                         
   4   2  12          0.84         -1.39         1.68 o                         
   5   2  12         16.43         21.07         3.32 o                         
   6   2  12          1.66          1.73         2.24 o                         
   7   2  12          2.93          4.05         3.44 o                         
 -10   3  12          1.39          8.11         6.48 o                         
  -6   3  12        188.99        177.15         8.45 o                         
  -5   3  12        459.19        438.98        10.93 o                         
  -4   3  12        134.05        116.51        10.53 o                         
  -3   3  12          2.90          1.70         1.51 o                         
  -2   3  12        677.81        646.47        13.61 o                         
  -1   3  12         10.49         13.68         2.24 o                         
   0   3  12         57.78         49.10         3.77 o                         
   1   3  12        118.31        127.80         5.93 o                         
   2   3  12         74.97         69.34         5.08 o                         
   3   3  12         48.86         46.74         4.23 o                         
   4   3  12         69.84         66.45         7.60 o                         
   5   3  12         66.04         68.51         5.04 o                         
   6   3  12          8.76          7.77         2.60 o                         
   7   3  12         16.25         18.86         5.01 o                         
 -10   4  12         98.95        112.26        13.78 o                         
  -9   4  12         72.57         59.98        10.94 o                         
  -6   4  12        269.86        292.99        11.29 o                         
  -5   4  12        321.34        289.91         8.69 o                         
  -4   4  12         63.51         61.03         3.98 o                         
  -3   4  12        211.51        192.00         6.95 o                         
  -2   4  12          9.34          3.09         1.70 o                         
  -1   4  12          0.76          0.45         1.36 o                         
   0   4  12       2223.11       2235.61        31.45 o                         
   1   4  12        101.42         76.17         4.55 o                         
   2   4  12         23.41         12.43         2.42 o                         
   3   4  12        135.48        104.78         5.56 o                         
   4   4  12          0.95          0.29         1.79 o                         
   5   4  12        208.92        245.73        12.69 o                         
   6   4  12        142.91        165.71         7.64 o                         
   7   4  12         23.43         30.39         5.58 o                         
 -10   5  12         34.46         36.07         9.73 o                         
  -9   5  12          2.60          7.70         4.86 o                         
  -6   5  12          0.51          0.53         1.85 o                         
  -5   5  12        926.91       1036.73        18.58 o                         
  -4   5  12         22.20         22.66         3.16 o                         
  -3   5  12         50.16         45.71         3.85 o                         
  -2   5  12         30.13         17.86         2.57 o                         
  -1   5  12        223.25        160.78         6.37 o                         
   0   5  12          0.96          6.00         1.74 o                         
   1   5  12          5.62          1.44         1.71 o                         
   2   5  12          2.62          5.37         2.00 o                         
   3   5  12         79.16         69.74         4.70 o                         
   4   5  12         61.27         62.21         4.70 o                         
   5   5  12          9.46          7.03         2.38 o                         
   6   5  12         19.32         18.91         3.35 o                         
 -10   6  12         82.65         93.21        13.37 o                         
  -9   6  12        118.17        112.26        12.97 o                         
  -7   6  12          3.85         12.56         3.65 o                         
  -6   6  12         35.59         35.60         3.72 o                         
  -5   6  12         24.65         23.67         3.12 o                         
  -4   6  12        481.85        463.73        11.43 o                         
  -3   6  12        154.72        153.28         7.96 o                         
  -2   6  12          3.09          3.11         1.99 o                         
  -1   6  12         11.55         13.92         2.34 o                         
   0   6  12         32.90         22.62         2.98 o                         
   1   6  12        212.28        184.26         7.23 o                         
   2   6  12         48.17         47.81         4.49 o                         
   3   6  12          0.28          3.39         1.91 o                         
   4   6  12         80.55         78.41         5.26 o                         
   5   6  12         19.02         15.12         3.12 o                         
   6   6  12         10.87         18.45         3.83 o                         
  -9   7  12         43.79         47.01        10.54 o                         
  -7   7  12        133.75        140.22        11.35 o                         
  -6   7  12        121.93        114.67         6.26 o                         
  -5   7  12         34.80         41.68         3.55 o                         
  -4   7  12          0.68          3.91         1.85 o                         
  -3   7  12         11.02         11.98         2.33 o                         
  -2   7  12         93.52         69.02         5.85 o                         
  -1   7  12         38.86         29.39         3.38 o                         
   0   7  12         20.58         25.42         4.04 o                         
   1   7  12        301.72        310.26         9.56 o                         
   2   7  12          2.77          2.58         1.96 o                         
   3   7  12          1.42          3.16         2.52 o                         
   4   7  12          2.79          9.77         2.54 o                         
   5   7  12          8.45         13.90         3.12 o                         
   6   7  12         17.46         28.16         8.55 o                         
  -9   8  12        126.74        178.72        16.62 o                         
  -7   8  12         21.22         23.43         4.65 o                         
  -6   8  12         43.78         43.42         4.25 o                         
  -5   8  12        176.69        159.69         6.77 o                         
  -4   8  12          0.62          1.38         1.67 o                         
  -3   8  12          3.71          3.39         1.71 o                         
  -2   8  12        125.05        105.03         5.31 o                         
  -1   8  12          1.53          3.02         1.73 o                         
   0   8  12        152.69        130.91         5.98 o                         
   1   8  12         24.59         22.74         3.20 o                         
   2   8  12        344.43        399.28        11.34 o                         
   3   8  12         64.15         64.89         4.78 o                         
   4   8  12        118.08        123.94        10.47 o                         
   5   8  12        171.35        195.36         8.30 o                         
   6   8  12         32.70         31.82         4.71 o                         
  -9   9  12         24.80         32.02         8.92 o                         
  -7   9  12         16.58         28.77         6.48 o                         
  -6   9  12          9.53         10.58         3.49 o                         
  -5   9  12        334.37        365.04        10.54 o                         
  -4   9  12        209.31        215.30         7.77 o                         
  -3   9  12         18.91         14.19         2.48 o                         
  -2   9  12         15.22         10.12         2.12 o                         
  -1   9  12          1.72          5.70         1.92 o                         
   0   9  12         71.43         76.39         5.03 o                         
   1   9  12          3.88          1.82         1.80 o                         
   2   9  12        109.78        120.81         6.15 o                         
   3   9  12         40.72         43.74         4.27 o                         
   4   9  12         41.89         44.26         4.86 o                         
   5   9  12         15.96         17.91         3.05 o                         
  -7  10  12          3.30         -1.62         3.24 o                         
  -6  10  12         59.16         49.37         6.91 o                         
  -5  10  12          4.14          1.61         2.35 o                         
  -4  10  12         13.92         10.52         2.97 o                         
  -3  10  12        148.60        155.65         7.78 o                         
  -2  10  12         52.71         56.11         5.39 o                         
  -1  10  12         27.96         23.63         3.20 o                         
   0  10  12          9.91         10.49         2.51 o                         
   1  10  12         31.04         33.40         3.75 o                         
   2  10  12         48.97         49.42         4.39 o                         
   3  10  12        110.39        118.51         6.28 o                         
   4  10  12          0.03          0.94         2.16 o                         
   5  10  12         45.26         39.60         4.58 o                         
  -7  11  12          9.47          4.05         4.05 o                         
  -6  11  12         47.88         32.86         5.92 o                         
  -5  11  12         21.63         30.77         4.09 o                         
  -4  11  12         29.39         28.39         4.02 o                         
  -3  11  12          3.14          5.74         2.13 o                         
  -2  11  12         25.32         19.41         3.49 o                         
  -1  11  12         57.08         60.45         6.00 o                         
   0  11  12          5.97          6.65         2.49 o                         
   1  11  12         17.10         16.33         3.44 o                         
   2  11  12          2.55         -0.73         2.35 o                         
   3  11  12         82.69         79.09         8.58 o                         
   4  11  12          2.26         -2.67         3.86 o                         
  -7  12  12          1.57          7.29         4.05 o                         
  -6  12  12        137.83        159.53        10.67 o                         
  -5  12  12          2.01          5.98         2.56 o                         
  -4  12  12         89.96         99.14         6.36 o                         
  -3  12  12         95.43         85.01         7.15 o                         
  -2  12  12          4.99          1.13         2.71 o                         
  -1  12  12         44.89         44.86         6.40 o                         
   0  12  12         47.77         47.48         6.69 o                         
   1  12  12          0.75         -5.94        10.54 o                         
   2  12  12         84.27        104.58         9.31 o                         
   3  12  12        392.14        460.42        19.33 o                         
   4  12  12          8.90          5.29         4.96 o                         
  -6  13  12         50.35         49.04         8.92 o                         
  -5  13  12         31.83         33.43         6.48 o                         
  -4  13  12         23.42         20.10         4.30 o                         
  -3  13  12        251.93        293.65        14.04 o                         
  -2  13  12          0.54          3.97         2.82 o                         
  -1  13  12         27.36         20.82         4.85 o                         
   0  13  12         76.55         82.39        13.17 o                         
   1  13  12         49.66         54.33         7.88 o                         
   2  13  12          1.39         -1.82         4.01 o                         
   3  13  12          4.79          1.45         4.72 o                         
  -5  14  12         22.73         35.24         5.01 o                         
  -4  14  12         65.94         66.37         6.40 o                         
  -3  14  12          1.64          2.51         3.24 o                         
  -2  14  12          5.30          3.81         5.27 o                         
  -1  14  12          0.22         -3.24         3.24 o                         
   0  14  12         40.33         29.67         8.11 o                         
   1  14  12         60.73         58.78         8.42 o                         
   2  14  12        179.48        190.02        13.37 o                         
  -4  15  12         13.06         17.26         5.67 o                         
  -3  15  12          0.10          1.22         2.87 o                         
  -2  15  12         72.30         97.23         8.45 o                         
  -1  15  12          2.01          2.50         3.21 o                         
   0  15  12          0.44          0.25         3.00 o                         
  -5   0  13         19.60         26.34         4.67 o                         
  -3   0  13       1778.07       1830.19        38.89 o                         
  -1   0  13       2263.27       2253.29        45.12 o                         
   1   0  13        564.63        513.65        20.87 o                         
   3   0  13        257.73        258.59        12.75 o                         
   5   0  13          2.95          7.68         3.57 o                         
  -6   1  13        565.32        591.23        15.01 o                         
  -5   1  13        107.35         89.87         5.02 o                         
  -4   1  13          6.30          5.70         1.74 o                         
  -3   1  13         62.56         59.57         4.26 o                         
  -2   1  13         18.25         13.53         2.48 o                         
  -1   1  13          0.25          0.02         1.75 o                         
   0   1  13        133.38        123.16         5.97 o                         
   1   1  13          4.76          4.35         2.01 o                         
   2   1  13         27.05         26.04         3.44 o                         
   3   1  13          0.82          1.78         1.74 o                         
   4   1  13          7.60         17.54         3.12 o                         
   5   1  13        120.51        151.78         7.28 o                         
   6   1  13         56.31         78.52         5.91 o                         
  -6   2  13         21.76         21.22         3.26 o                         
  -5   2  13        121.60        113.90         5.50 o                         
  -4   2  13          0.36          3.00         1.57 o                         
  -3   2  13        673.09        686.49        14.61 o                         
  -2   2  13        428.33        395.75        10.57 o                         
  -1   2  13          9.84          8.46         1.96 o                         
   0   2  13        102.70         70.19         4.56 o                         
   1   2  13         72.41         59.80         4.69 o                         
   2   2  13        318.41        293.46         9.57 o                         
   3   2  13         16.82         11.06         2.61 o                         
   4   2  13          6.13          3.08         1.97 o                         
   5   2  13         17.08         22.96         3.50 o                         
   6   2  13         11.78         23.06         3.77 o                         
  -6   3  13          5.07          3.65         1.91 o                         
  -5   3  13         17.12         14.98         2.51 o                         
  -4   3  13          2.30          3.07         1.51 o                         
  -3   3  13         50.96         42.16         3.84 o                         
  -2   3  13        179.10        141.03         7.31 o                         
  -1   3  13          7.90          5.89         2.11 o                         
   0   3  13        547.66        508.00        12.51 o                         
   1   3  13         30.68         28.37         3.74 o                         
   2   3  13        121.02        111.28         5.81 o                         
   3   3  13          3.56          3.65         2.13 o                         
   4   3  13          2.23          0.42         2.01 o                         
   5   3  13         47.89         54.98         4.96 o                         
   6   3  13          4.20          1.54         2.42 o                         
  -6   4  13         23.34         19.49         3.83 o                         
  -5   4  13        336.39        344.19         9.97 o                         
  -4   4  13         31.55         32.49         3.48 o                         
  -3   4  13         14.21          9.66         2.03 o                         
  -2   4  13         83.18         78.09         4.64 o                         
  -1   4  13         44.35         39.69         3.69 o                         
   0   4  13         79.30         73.30         4.56 o                         
   1   4  13         71.77         76.27         4.83 o                         
   2   4  13        101.75        120.52         6.17 o                         
   3   4  13         23.04         30.49         3.87 o                         
   4   4  13          0.74          3.49         1.95 o                         
   5   4  13          0.35         -2.02         2.02 o                         
   6   4  13          0.28         -0.21         2.39 o                         
  -6   5  13          9.01         11.17         3.29 o                         
  -5   5  13         11.13         12.83         2.58 o                         
  -4   5  13        411.23        385.81        11.17 o                         
  -3   5  13         78.49         75.92         4.68 o                         
  -2   5  13        347.67        343.96         9.97 o                         
  -1   5  13        337.42        307.99         9.36 o                         
   0   5  13         24.08         19.62         2.96 o                         
   1   5  13        168.19        146.02         6.63 o                         
   2   5  13         89.10         90.51         5.46 o                         
   3   5  13        143.19        153.04         7.04 o                         
   4   5  13         11.28         12.64         2.63 o                         
   5   5  13        130.61        172.92         8.05 o                         
   6   5  13         25.34         42.83         5.91 o                         
  -7   6  13         98.83         77.81        13.37 o                         
  -6   6  13        122.27        135.78         6.55 o                         
  -5   6  13          0.22         -0.22         1.59 o                         
  -4   6  13         94.15         78.06         4.67 o                         
  -3   6  13         46.43         43.85         3.90 o                         
  -2   6  13          2.10          2.06         1.60 o                         
  -1   6  13         12.64          9.78         2.06 o                         
   0   6  13         25.68         32.20         3.59 o                         
   1   6  13         15.78         18.52         3.00 o                         
   2   6  13          1.37          2.27         1.93 o                         
   3   6  13         41.59         48.63         4.81 o                         
   4   6  13         12.87         10.39         3.20 o                         
   5   6  13         11.77         12.05         3.09 o                         
  -7   7  13          1.12         -2.54         2.54 o                         
  -6   7  13          6.19          5.78         2.24 o                         
  -5   7  13         22.70         27.62         3.33 o                         
  -4   7  13         67.88         77.13         4.81 o                         
  -3   7  13         73.00         63.94         4.45 o                         
  -2   7  13        177.44        172.60         6.96 o                         
  -1   7  13         49.41         44.53         4.23 o                         
   0   7  13        417.31        418.66        11.47 o                         
   1   7  13          0.11          1.43         1.95 o                         
   2   7  13         41.81         43.67         4.48 o                         
   3   7  13         75.58         75.92         7.84 o                         
   4   7  13          5.55          5.32         2.87 o                         
   5   7  13         10.18          8.58         5.67 o                         
  -8   8  13          0.04          0.41         6.89 o                         
  -7   8  13          2.10          5.47         3.22 o                         
  -6   8  13          0.54          2.62         2.51 o                         
  -5   8  13         46.64         43.01         4.23 o                         
  -4   8  13         10.25          3.30         2.09 o                         
  -3   8  13        167.89        177.35         8.67 o                         
  -2   8  13          0.17          2.72         1.73 o                         
  -1   8  13        773.17        824.64        19.58 o                         
   0   8  13        175.43        175.07         9.48 o                         
   1   8  13         62.05         63.99         4.69 o                         
   2   8  13         17.48         19.91         3.38 o                         
   3   8  13         21.91         22.40         3.57 o                         
   4   8  13          8.29         10.41         2.78 o                         
   5   8  13         38.86         31.57         4.86 o                         
  -7   9  13          1.74          9.73         4.46 o                         
  -6   9  13          9.45          8.29         3.49 o                         
  -5   9  13         54.37         55.60         4.61 o                         
  -4   9  13         30.45         34.40         3.76 o                         
  -3   9  13          0.39          2.44         2.81 o                         
  -2   9  13        119.70        117.82         5.99 o                         
  -1   9  13        316.44        342.75        10.28 o                         
   0   9  13         67.28         64.94         6.34 o                         
   1   9  13         21.77         19.41         3.15 o                         
   2   9  13          0.29          0.91         2.22 o                         
   3   9  13          1.70         -0.18         2.14 o                         
   4   9  13          4.41          6.02         2.41 o                         
  -7  10  13         11.22          7.17         9.52 o                         
  -6  10  13         16.55         22.08         5.09 o                         
  -5  10  13          4.24          4.88         2.61 o                         
  -4  10  13          3.09          5.74         2.65 o                         
  -3  10  13          3.61          3.98         2.37 o                         
  -2  10  13        316.12        316.91        11.70 o                         
  -1  10  13         43.82         43.32         4.91 o                         
   0  10  13         51.11         56.16         4.58 o                         
   1  10  13         46.53         56.69         4.75 o                         
   2  10  13         39.88         49.48         5.09 o                         
   3  10  13         64.19         69.13         5.33 o                         
   4  10  13        211.42        280.86        13.22 o                         
  -7  11  13          5.61          6.31         3.66 o                         
  -6  11  13         10.79          7.56         3.80 o                         
  -5  11  13         26.62         23.63         5.09 o                         
  -4  11  13          0.19          0.51         3.51 o                         
  -3  11  13        105.51        121.20         7.16 o                         
  -2  11  13        179.73        193.64         9.20 o                         
  -1  11  13          0.39         -0.14         2.11 o                         
   0  11  13          5.88          3.42         2.55 o                         
   1  11  13         11.97         14.65         3.54 o                         
   2  11  13          2.22          7.32         7.90 o                         
   3  11  13          3.08          4.09         4.56 o                         
  -6  12  13         32.32         28.02         5.40 o                         
  -5  12  13         79.07         90.44         8.30 o                         
  -4  12  13          8.25          1.30         2.65 o                         
  -3  12  13         10.57         10.88         3.57 o                         
  -2  12  13        233.33        228.14        16.21 o                         
  -1  12  13          8.84         16.85         7.09 o                         
   0  12  13         19.54         19.27         4.96 o                         
   1  12  13          4.97         10.46         4.72 o                         
   2  12  13          5.27          6.51         6.48 o                         
  -5  13  13          1.17         -0.88         2.42 o                         
  -4  13  13          4.68          3.53         3.00 o                         
  -3  13  13         95.30         89.38         7.59 o                         
  -2  13  13          0.22         -2.58         2.58 o                         
  -1  13  13         18.41         24.47         5.16 o                         
   0  13  13          3.04          4.75         3.59 o                         
   1  13  13         35.64         39.45         7.15 o                         
  -3  14  13         60.80         62.28         7.10 o                         
  -2  14  13         19.34         22.47         4.85 o                         
  -1  14  13          5.03          6.08         3.73 o                         
   0  14  13         23.78         24.70         5.65 o                         
  -6   0  14        297.58        277.47        24.72 o                         
  -4   0  14         59.44         55.42         5.74 o                         
  -2   0  14        374.64        405.08        15.86 o                         
   0   0  14        403.93        369.64        15.33 o                         
   2   0  14          8.64          0.87         2.71 o                         
   4   0  14         45.24         58.66        12.97 o                         
  -6   1  14          2.53          1.94         1.73 o                         
  -5   1  14         43.44         46.04         3.89 o                         
  -4   1  14         15.43         13.76         2.64 o                         
  -3   1  14        292.48        267.99         8.87 o                         
  -2   1  14          6.70          5.22         2.03 o                         
  -1   1  14         13.91         13.10         3.14 o                         
   0   1  14         69.99         56.73         4.50 o                         
   1   1  14          1.61         -0.94         1.63 o                         
   2   1  14         51.61         53.79         7.16 o                         
   3   1  14         33.08         31.82         4.14 o                         
   4   1  14          9.39         10.00         2.87 o                         
   5   1  14         16.01         12.09         3.05 o                         
  -7   2  14        131.65        124.82        14.99 o                         
  -6   2  14        199.87        213.56         7.92 o                         
  -5   2  14         12.03          9.73         2.45 o                         
  -4   2  14        261.51        267.33         8.93 o                         
  -3   2  14        325.61        318.16         9.85 o                         
  -2   2  14        414.95        416.17        11.33 o                         
  -1   2  14          1.13          3.82         1.64 o                         
   0   2  14        100.77         88.50         5.29 o                         
   1   2  14          2.63          2.50         1.86 o                         
   2   2  14          3.70          3.95         2.09 o                         
   3   2  14          3.69          5.07         2.04 o                         
   4   2  14         18.25         28.93         5.03 o                         
   5   2  14         96.22        134.87         7.18 o                         
  -7   3  14         34.07         28.37         9.73 o                         
  -6   3  14         19.90         23.10         3.15 o                         
  -5   3  14        171.16        154.83         6.71 o                         
  -4   3  14        213.24        202.94         7.76 o                         
  -3   3  14          7.20          3.59         2.05 o                         
  -2   3  14         47.48         46.08         4.15 o                         
  -1   3  14         16.09         18.15         2.67 o                         
   0   3  14         29.96         34.67         5.85 o                         
   1   3  14          5.60          4.50         2.09 o                         
   2   3  14          1.07          1.56         1.77 o                         
   3   3  14          0.65          0.48         1.80 o                         
   4   3  14         44.91         53.23         5.25 o                         
   5   3  14          0.03         -2.19         2.19 o                         
  -7   4  14         39.84         28.77         9.73 o                         
  -6   4  14        151.93        148.04         7.60 o                         
  -5   4  14         65.11         59.22         4.44 o                         
  -4   4  14        373.23        365.33        10.73 o                         
  -3   4  14          0.53          2.05         1.74 o                         
  -2   4  14          0.01          1.22         1.62 o                         
  -1   4  14          3.76          1.60         1.68 o                         
   0   4  14          0.01         -1.11         1.62 o                         
   1   4  14        174.37        165.44         7.34 o                         
   2   4  14        247.27        237.54         8.91 o                         
   3   4  14          1.03          1.62         1.99 o                         
   4   4  14         18.48         20.10         4.33 o                         
   5   4  14         30.43         34.09         4.52 o                         
  -7   5  14         43.53         32.02         9.32 o                         
  -6   5  14          0.23          0.19         2.98 o                         
  -5   5  14        102.59        104.66         5.75 o                         
  -4   5  14        239.98        262.66        10.94 o                         
  -3   5  14        198.48        189.37         7.58 o                         
  -2   5  14         73.82         68.09         4.54 o                         
  -1   5  14         70.48         62.29         4.34 o                         
   0   5  14        135.93        145.55         6.83 o                         
   1   5  14        200.22        194.93         8.01 o                         
   2   5  14          5.86          6.37         2.24 o                         
   3   5  14         46.55         42.58         4.60 o                         
   4   5  14         54.07         73.91         5.64 o                         
   5   5  14          0.28         -0.92         2.55 o                         
  -8   6  14         59.83         51.06        12.16 o                         
  -7   6  14         41.32         46.98         8.01 o                         
  -6   6  14          5.29          2.01         1.98 o                         
  -5   6  14          6.14          4.63         2.16 o                         
  -4   6  14        197.20        187.15         7.56 o                         
  -3   6  14        133.61        129.73         6.21 o                         
  -2   6  14         74.81         64.03         4.55 o                         
  -1   6  14          1.29          2.49         1.81 o                         
   0   6  14         91.47         95.29         5.91 o                         
   1   6  14         76.31         57.93         4.95 o                         
   2   6  14         36.87         37.81         4.41 o                         
   3   6  14        125.86        169.17        10.47 o                         
   4   6  14          2.73          0.80         2.27 o                         
  -8   7  14          0.00         -1.22         7.29 o                         
  -7   7  14         21.38         24.72        10.33 o                         
  -6   7  14          0.67         -1.93         1.93 o                         
  -5   7  14         30.53         29.12         4.56 o                         
  -4   7  14         12.68          9.52         2.44 o                         
  -3   7  14         74.13         68.57         6.05 o                         
  -2   7  14          0.64         -0.26         1.64 o                         
  -1   7  14          5.18          2.31         1.77 o                         
   0   7  14        178.16        202.11         8.81 o                         
   1   7  14         30.29         38.70         4.28 o                         
   2   7  14        178.42        201.98         9.67 o                         
   3   7  14         89.97        104.10         6.29 o                         
   4   7  14         41.84         59.89         5.73 o                         
  -8   8  14         61.59         93.21        16.21 o                         
  -7   8  14          1.41         -7.19         7.50 o                         
  -6   8  14         96.52        116.88         9.88 o                         
  -5   8  14         26.95         28.03         3.65 o                         
  -4   8  14         12.95          9.56         2.52 o                         
  -3   8  14          1.34          0.72         2.13 o                         
  -2   8  14          9.54          9.84         2.30 o                         
  -1   8  14         44.92         40.33         4.18 o                         
   0   8  14          2.49          2.26         1.88 o                         
   1   8  14         11.48         11.77         2.85 o                         
   2   8  14          1.90          0.55         2.25 o                         
   3   8  14          5.87          6.50         2.51 o                         
   4   8  14        112.97        164.99         8.15 o                         
  -7   9  14          0.05          5.67         7.29 o                         
  -6   9  14        101.51        109.76         9.15 o                         
  -5   9  14         98.14        112.26         6.78 o                         
  -4   9  14         17.26         21.27         3.32 o                         
  -3   9  14         64.84         58.20         5.49 o                         
  -2   9  14         46.45         47.54         4.44 o                         
  -1   9  14         26.04         21.06         3.12 o                         
   0   9  14         21.70         29.97         3.80 o                         
   1   9  14         37.43         36.49         4.38 o                         
   2   9  14          2.31          1.01         2.29 o                         
   3   9  14         10.42          5.39         2.70 o                         
  -6  10  14         29.70         34.90        10.94 o                         
  -5  10  14         57.77         63.03         5.25 o                         
  -4  10  14          3.12          3.51         2.56 o                         
  -3  10  14         31.14         36.96         4.97 o                         
  -2  10  14          0.14         -1.45         2.33 o                         
  -1  10  14        102.25        113.97         6.99 o                         
   0  10  14         69.09         63.82         5.86 o                         
   1  10  14         44.89         51.95         6.26 o                         
   2  10  14         17.33         23.03         4.38 o                         
   3  10  14          3.16          6.19         4.59 o                         
  -6  11  14         32.40         45.18         7.20 o                         
  -5  11  14        158.60        182.35         9.03 o                         
  -4  11  14        100.32        109.99         7.06 o                         
  -3  11  14        143.75        168.69         8.76 o                         
  -2  11  14          2.52         -0.62         5.02 o                         
  -1  11  14         11.39         14.61         3.41 o                         
   0  11  14         28.00         35.09         4.93 o                         
   1  11  14         53.13         68.66         6.42 o                         
   2  11  14         27.96         43.79         8.01 o                         
  -5  12  14          0.51         -0.59         2.69 o                         
  -4  12  14          1.34         -0.14         3.44 o                         
  -3  12  14         92.24         99.08         8.45 o                         
  -2  12  14         49.32         37.88         6.02 o                         
  -1  12  14         79.90         91.53        19.45 o                         
   0  12  14        114.59        141.87        27.56 o                         
   1  12  14         20.00         13.37         5.65 o                         
  -2  13  14         40.53         41.03         6.30 o                         
  -7   0  15        276.46        245.18        21.07 o                         
  -5   0  15        239.10        249.09        12.56 o                         
  -3   0  15          7.32          1.80         2.53 o                         
  -1   0  15         34.27         25.52         4.87 o                         
   1   0  15         63.05         70.55         9.32 o                         
   3   0  15         17.79         35.46         6.30 o                         
  -8   1  15          0.02         -4.86         5.67 o                         
  -7   1  15          1.41         -3.26         3.86 o                         
  -6   1  15          2.06          1.93         1.74 o                         
  -5   1  15         12.58          9.41         3.16 o                         
  -4   1  15        309.18        308.50        15.97 o                         
  -3   1  15         81.80         78.16         5.04 o                         
  -2   1  15         42.62         36.16         4.03 o                         
  -1   1  15          3.91          2.17         1.91 o                         
   0   1  15         14.45         12.38         2.63 o                         
   1   1  15         30.74         27.13         3.64 o                         
   2   1  15          1.01         -1.79         1.79 o                         
   3   1  15         11.48          8.01         2.54 o                         
   4   1  15        199.38        217.79         9.36 o                         
  -8   2  15          1.36         -5.27         5.27 o                         
  -7   2  15        185.71        185.37        24.92 o                         
  -6   2  15          0.24          0.75         2.01 o                         
  -5   2  15        276.80        283.22         9.57 o                         
  -4   2  15          9.26          7.38         2.22 o                         
  -3   2  15         95.16         83.43         5.18 o                         
  -2   2  15          2.78          0.96         1.63 o                         
  -1   2  15          0.78          1.67         1.63 o                         
   0   2  15         10.30          9.34         3.22 o                         
   1   2  15          4.05          6.14         2.33 o                         
   2   2  15          2.14          3.38         2.19 o                         
   3   2  15         64.27         62.55         5.29 o                         
   4   2  15          3.91         -0.17         3.04 o                         
  -8   3  15          9.97          4.46         7.70 o                         
  -7   3  15         37.78         42.13         8.11 o                         
  -6   3  15         16.32          9.58         2.51 o                         
  -5   3  15          8.32         10.82         2.45 o                         
  -4   3  15         91.34         84.32         5.19 o                         
  -3   3  15         16.57          9.74         2.38 o                         
  -2   3  15        244.54        250.13        11.64 o                         
  -1   3  15          0.35          0.08         1.60 o                         
   0   3  15         53.46         53.76         5.56 o                         
   1   3  15         23.88         16.34         3.07 o                         
   2   3  15         52.95         52.35         4.89 o                         
   3   3  15         36.55         49.44         5.14 o                         
   4   3  15        133.01        182.40         9.59 o                         
  -8   4  15         39.50         46.60        12.16 o                         
  -7   4  15        140.81        124.62        10.89 o                         
  -6   4  15         32.31         32.20         3.83 o                         
  -5   4  15         59.19         57.47         4.79 o                         
  -4   4  15        363.37        393.15        11.47 o                         
  -3   4  15        198.17        190.02         7.79 o                         
  -2   4  15        213.37        191.83         7.78 o                         
  -1   4  15         40.53         37.71         3.99 o                         
   0   4  15        123.44        124.05         6.43 o                         
   1   4  15         64.73         63.54         6.55 o                         
   2   4  15        114.15        108.13         6.33 o                         
   3   4  15          4.60          1.48         2.27 o                         
   4   4  15         29.97         31.18         4.20 o                         
  -8   5  15          1.23          1.62         7.29 o                         
  -7   5  15        250.71        269.34        15.60 o                         
  -6   5  15         12.71          9.52         3.80 o                         
  -5   5  15          9.14          6.88         2.57 o                         
  -4   5  15         49.59         46.09         4.44 o                         
  -3   5  15         42.76         46.14         4.27 o                         
  -2   5  15         83.04         75.71         4.93 o                         
  -1   5  15         47.46         53.89         4.55 o                         
   0   5  15        179.30        185.28         8.07 o                         
   1   5  15        117.13        157.42         7.48 o                         
   2   5  15          6.08          3.06         2.81 o                         
   3   5  15          0.66          0.74         2.28 o                         
   4   5  15         26.10         32.66         4.49 o                         
  -7   6  15          1.75         10.31         5.06 o                         
  -6   6  15        176.83        186.94         9.52 o                         
  -5   6  15         87.19         76.05         5.06 o                         
  -4   6  15         13.67         14.87         2.81 o                         
  -3   6  15         41.53         38.47         4.03 o                         
  -2   6  15        343.22        365.35        11.16 o                         
  -1   6  15         20.61         13.58         2.60 o                         
   0   6  15         53.92         61.93         4.95 o                         
   1   6  15         42.57         38.34         4.35 o                         
   2   6  15         26.09         28.25         4.04 o                         
   3   6  15          0.07          0.67         2.81 o                         
  -7   7  15         21.87         11.96         5.44 o                         
  -6   7  15         11.06          8.02         3.63 o                         
  -5   7  15          2.40          5.51         2.33 o                         
  -4   7  15         26.75         27.49         3.46 o                         
  -3   7  15         23.03         20.41         4.05 o                         
  -2   7  15         33.27         33.47         3.87 o                         
  -1   7  15         13.69         11.91         2.71 o                         
   0   7  15         28.50         28.09         3.60 o                         
   1   7  15          7.24          7.53         2.75 o                         
   2   7  15         27.53         28.60         3.86 o                         
   3   7  15        123.81        151.28        10.29 o                         
  -7   8  15          0.17          2.79         4.85 o                         
  -6   8  15          2.57          4.58         3.14 o                         
  -5   8  15          6.21          1.39         2.51 o                         
  -4   8  15         27.42         36.98         4.71 o                         
  -3   8  15          0.53          0.05         2.52 o                         
  -2   8  15        119.48        113.22         6.22 o                         
  -1   8  15         14.95         21.26         3.17 o                         
   0   8  15         49.95         48.55         4.73 o                         
   1   8  15         47.83         44.76         5.84 o                         
   2   8  15         79.73         92.13         6.11 o                         
  -6   9  15         30.67         35.87         6.48 o                         
  -5   9  15          0.54          3.00         2.70 o                         
  -4   9  15         14.19         16.24         3.41 o                         
  -3   9  15          4.70          4.88         2.57 o                         
  -2   9  15         78.43         74.40         5.19 o                         
  -1   9  15         13.47         12.10         2.63 o                         
   0   9  15          3.46          1.76         2.26 o                         
   1   9  15         62.04         73.77         5.80 o                         
   2   9  15        138.47        184.83         8.55 o                         
  -5  10  15         84.21         92.06         6.34 o                         
  -4  10  15          2.83          4.84         2.56 o                         
  -3  10  15        699.14        892.92        22.37 o                         
  -2  10  15         23.87         30.61         4.51 o                         
  -1  10  15          0.04         -1.29         2.18 o                         
   0  10  15         88.76         91.74         6.92 o                         
   1  10  15        147.60        188.10        10.29 o                         
  -4  11  15         92.89         84.95         6.53 o                         
  -3  11  15          0.53          2.79         3.05 o                         
  -2  11  15          9.66         11.22         3.47 o                         
  -1  11  15         53.59         55.98         6.22 o                         
  -6   0  16         24.30         27.84        12.77 o                         
  -4   0  16          7.00         14.46         3.51 o                         
  -2   0  16         60.69         53.92         7.16 o                         
   0   0  16         21.00         15.94         4.38 o                         
   2   0  16          3.77          5.77         3.44 o                         
  -7   1  16         49.56         45.56         7.96 o                         
  -6   1  16          3.35          1.20         2.11 o                         
  -5   1  16         11.70         11.44         3.51 o                         
  -4   1  16         36.57         38.95         4.27 o                         
  -3   1  16         72.71         71.09         4.97 o                         
  -2   1  16          6.65          3.10         2.06 o                         
  -1   1  16         40.11         40.20         4.13 o                         
   0   1  16         31.47         35.53         4.39 o                         
   1   1  16         47.69         37.54         4.50 o                         
   2   1  16          8.12          7.22         3.04 o                         
   3   1  16         36.64         55.10         6.14 o                         
  -7   2  16        121.15        117.93        10.96 o                         
  -6   2  16         52.73         56.45         4.80 o                         
  -5   2  16          0.39          0.14         1.90 o                         
  -4   2  16          4.50          3.66         2.11 o                         
  -3   2  16          2.45          2.09         2.00 o                         
  -2   2  16         26.45         33.35         3.99 o                         
  -1   2  16         39.51         30.64         3.65 o                         
   0   2  16         61.49         74.54         5.25 o                         
   1   2  16          9.22         11.05         2.92 o                         
   2   2  16         56.49         67.27         7.25 o                         
   3   2  16         14.00         15.35         3.36 o                         
  -7   3  16         67.88         72.61         9.86 o                         
  -6   3  16          7.99          3.91         3.35 o                         
  -5   3  16         47.86         49.98         5.73 o                         
  -4   3  16         86.15         93.25         6.50 o                         
  -3   3  16         14.02         16.18         2.85 o                         
  -2   3  16          0.08         -0.10         1.81 o                         
  -1   3  16         29.72         19.26         3.21 o                         
   0   3  16         22.75         18.96         3.15 o                         
   1   3  16          0.45          0.98         2.14 o                         
   2   3  16        212.98        248.11         9.91 o                         
   3   3  16          1.70          1.46         2.51 o                         
  -7   4  16         44.73         42.08         7.89 o                         
  -6   4  16        481.91        547.14        17.50 o                         
  -5   4  16         59.12         54.99         5.73 o                         
  -4   4  16         68.08         62.63         5.00 o                         
  -3   4  16         47.65         53.15         4.84 o                         
  -2   4  16          4.37          3.72         1.97 o                         
  -1   4  16         26.54         27.56         3.57 o                         
   0   4  16          0.12         -0.87         1.82 o                         
   1   4  16          3.92          5.30         3.23 o                         
   2   4  16         41.32         65.36         5.89 o                         
  -7   5  16         12.21         12.95         5.87 o                         
  -6   5  16         22.49         17.20         3.10 o                         
  -5   5  16         60.50         51.32         4.84 o                         
  -4   5  16        238.02        263.38         9.71 o                         
  -3   5  16         16.81         19.91         3.23 o                         
  -2   5  16         54.66         58.33         4.78 o                         
  -1   5  16         38.43         37.59         4.23 o                         
   0   5  16         35.33         37.26         4.45 o                         
   1   5  16         62.83         78.52         5.76 o                         
   2   5  16         19.96         25.64         4.03 o                         
  -6   6  16        136.34        142.59         8.57 o                         
  -5   6  16         39.23         37.68         5.38 o                         
  -4   6  16          0.06          4.76         2.19 o                         
  -3   6  16          8.51         12.54         2.75 o                         
  -2   6  16         83.04         87.63         5.56 o                         
  -1   6  16         68.32         58.05         5.91 o                         
   0   6  16         94.56         91.85         5.79 o                         
   1   6  16         62.15         55.86         5.28 o                         
   2   6  16         79.48        124.87        13.47 o                         
  -6   7  16         98.36        112.18        11.58 o                         
  -5   7  16          1.03         -1.20         2.09 o                         
  -4   7  16        285.70        357.41        13.47 o                         
  -3   7  16          3.36          2.73         2.17 o                         
  -2   7  16          2.55          0.40         2.00 o                         
  -1   7  16        159.18        164.08         7.64 o                         
   0   7  16         55.86         76.11         5.80 o                         
   1   7  16          1.73          5.83         2.64 o                         
  -5   8  16        347.01        362.62        11.64 o                         
  -4   8  16        213.11        272.97        11.72 o                         
  -3   8  16          0.00          1.18         2.19 o                         
  -2   8  16        111.86        119.73        10.47 o                         
  -1   8  16          2.77          4.63         2.30 o                         
   0   8  16          4.05          5.24         2.39 o                         
  -4   9  16         49.51         52.24         5.91 o                         
  -3   9  16         41.35         48.03         5.61 o                         
  -2   9  16          7.61          8.30         2.63 o                         
  -1   9  16        186.52        222.69         9.15 o                         
  -5   0  17         27.91         35.23        11.96 o                         
  -3   0  17          9.84         10.69         3.59 o                         
  -1   0  17         13.93          7.35         3.04 o                         
   1   0  17         23.40         32.03         6.33 o                         
  -6   1  17         60.43         63.65         5.01 o                         
  -5   1  17         20.96         17.44         3.25 o                         
  -4   1  17         40.81         39.26         4.29 o                         
  -3   1  17          3.66          5.66         2.24 o                         
  -2   1  17         47.83         57.33         5.96 o                         
  -1   1  17         47.30         46.72         4.68 o                         
   0   1  17         54.49         56.34         5.31 o                         
   1   1  17          1.87          8.45         2.76 o                         
  -6   2  17         40.82         48.18         4.66 o                         
  -5   2  17          7.25          4.65         2.16 o                         
  -4   2  17         27.52         31.62         5.15 o                         
  -3   2  17         59.83         60.72         5.13 o                         
  -2   2  17         17.88         12.72         2.76 o                         
  -1   2  17         58.14         60.25         5.01 o                         
   0   2  17         16.22         16.17         3.16 o                         
   1   2  17         18.54         25.64         3.90 o                         
  -6   3  17          0.05          2.65         2.11 o                         
  -5   3  17         20.58         23.27         3.54 o                         
  -4   3  17         15.02         14.48         2.88 o                         
  -3   3  17          0.41          0.75         2.00 o                         
  -2   3  17          5.85          8.39         2.40 o                         
  -1   3  17         34.77         34.27         4.09 o                         
   0   3  17         78.27         76.09         5.85 o                         
   1   3  17         54.27         59.97         5.70 o                         
  -5   4  17         25.91         23.87         3.63 o                         
  -4   4  17         27.08         25.08         3.67 o                         
  -3   4  17         62.83         73.85         5.26 o                         
  -2   4  17         96.05         97.22         6.73 o                         
  -1   4  17         93.90        114.23         6.53 o                         
   0   4  17          0.24          1.61         2.16 o                         
  -5   5  17          1.83          0.43         2.06 o                         
  -4   5  17         25.39         26.28         3.73 o                         
  -3   5  17         32.56         35.99         4.39 o                         
  -2   5  17         35.67         35.27         4.02 o                         
  -1   5  17         32.18         34.36         4.12 o                         
   0   5  17          2.83          3.59         2.57 o                         
  -4   6  17          3.59         -0.18         2.98 o                         
  -3   6  17         56.09         68.55         6.55 o                         
  -2   6  17         70.22         72.02         5.62 o                         
  -1   6  17          6.58          6.19         2.22 o                         
  -2   0  18         20.58         27.11         5.13 o                         
  -3   1  18         30.75         30.89         4.06 o                         
  -2   1  18         13.48         18.09         3.12 o                         
                                                                                
